# Supplementary material for: Crystal structure of 4-benzyl-2H-benzo[b][1,4]thia­zin-3(4H)-one
Source: Acta Crystallogr E Crystallogr Commun. 2015 Nov 28;71(Pt 12):o999. doi: 10.1107/S2056989015022276 (PMC4719943; doi:10.1107/S2056989015022276)
Supplement: Supplementary file 1 [file e-71-0o999-sup1.cif]

##############################################################################
#                                                                            #
# This CIF contains the data in a paper accepted for publication in          #
# Acta Crystallographica Section E. It conforms to the requirements of       #
# Notes for Authors for Acta Crystallographica Section E, and has been       #
# peer reviewed under the auspices of the IUCr Commission on Journals.       #
#                                                                            #
# Full details of the Crystallographic Information File format               #
# are given in the paper "The Crystallographic Information File (CIF):       #
# a New Standard Archive File for Crystallography" by S. R. Hall, F. H.      #
# Allen and I. D. Brown [Acta Cryst. (1991), A47, 655-685].                  #
#                                                                            #
# The current version of the core CIF dictionary is obtainable from          #
# ftp://ftp.iucr.org/pub/cif_core.dic.                                       #
#                                                                            #
# Software is freely available for graphical display of the structure(s)     #
# in this CIF. For information consult the CIF software page                 #
# http://www.iucr.org/resources/cif/software.                                #
#                                                                            #
# This file may be used for bona fide research purposes within the           #
# scientific community so long as proper attribution is given to the journal # 
# article from which it was obtained.                                        #
#                                                                            #
##############################################################################
data_global
_audit_creation_method     'APEX2 v2014.11-0'
_journal_date_recd_electronic     2015-11-18
_journal_date_accepted     2015-11-20
_journal_name_full     'Acta Crystallographica, Section E'
_journal_year     2015
_journal_volume     71
_journal_issue     12
_journal_page_first     o999
_journal_page_last     o999
_journal_paper_category     HO
_journal_paper_doi     10.1107/S2056989015022276
_journal_coeditor_code     HB7545
_publ_contact_author_name     'Joel T. Mague'
_publ_contact_author_address
;
Department of Chemistry
Tulane University
New Orleans, LA 70118
USA
;
_publ_contact_author_email     joelt@tulane.edu
_publ_contact_author_fax     504-865-5596
_publ_contact_author_phone     504-862-3585
_publ_section_title
;
Crystal structure of
4-benzyl-2<i>H</i>-benzo[<i>b</i>][1,4]thiazin-3(4<i>H</i>)-one
;
loop_
    _publ_author_name
    _publ_author_footnote
    _publ_author_address
    'Sebbar, N. K.' ?
;
Laboratoire de Chimie Organique H\'et\'erocyclique URAC 21
P\^ole de Comp\'etence Pharmacochimie
Av. Ibn Battouta, BP 1014
Facult\'e des Sciences, Universit\'e Mohammed V
Rabat
Morocco
;
    'Ellouz, M.' ?
;
Laboratoire de Chimie Organique H\'et\'erocyclique URAC 21
P\^ole de Comp\'etence Pharmacochimie
Av. Ibn Battouta, BP 1014
Facult\'e des Sciences, Universit\'e Mohammed V
Rabat
Morocco
;
    'Essassi, E. M.' ?
;
Laboratoire de Chimie Organique H\'et\'erocyclique URAC 21
P\^ole de Comp\'etence Pharmacochimie
Av. Ibn Battouta, BP 1014
Facult\'e des Sciences, Universit\'e Mohammed V
Rabat
Morocco
;
    'Ouzidan, Y.'
;
Correspondence email: younes.ouzidan@usmba.ac.ma
;
;
Laboratoire de Chimie Organique Appliqu\'ee
Universit\'e Sidi Mohamed Ben Abdallah
Facult\'e des Sciences et Techniques
Route d'immouzzer, BP 2202
Fez
Morocco
;
    'Mague, J. T.' ?
;
Department of Chemistry
Tulane University
New Orleans, LA 70118
USA
;
data_I
_database_code_depnum_ccdc_archive 'CCDC 1438105'
_audit_creation_method     'SHELXL-2014/7'
_chemical_name_systematic
;
4-Benzyl-2<i>H</i>-benzo[<i>b</i>][1,4]thiazin-3(4<i>H</i>)-one
;
_chemical_name_common     ?
_chemical_formula_moiety     'C15 H13 N O S'
_chemical_formula_sum     'C15 H13 N O S'
_chemical_formula_iupac     'C15 H13 N O S'
_chemical_formula_weight     255.32
_chemical_melting_point     ?
_shelx_space_group_comment
;
The symmetry employed for this shelxl refinement is uniquely defined
by the following loop, which should always be used as a source of
symmetry information in preference to the above space-group names.
They are only intended as comments.
;
_space_group_crystal_system     monoclinic
_space_group_name_H-M_alt     'P 21/c'
_space_group_name_Hall     '-P 2ybc'
loop_
    _space_group_symop_operation_xyz
    'x, y, z'
    '-x, y+1/2, -z+1/2'
    '-x, -y, -z'
    'x, -y-1/2, z-1/2'
_cell_length_a     10.8711(7)
_cell_length_b     5.3815(3)
_cell_length_c     21.1997(13)
_cell_angle_alpha     90
_cell_angle_beta     93.1280(10)
_cell_angle_gamma     90
_cell_volume     1238.39(13)
_cell_formula_units_Z     4
_cell_measurement_reflns_used     9273
_cell_measurement_theta_min     2.6
_cell_measurement_theta_max     29.0
_cell_measurement_temperature     150.(2)
_exptl_crystal_description     block
_exptl_crystal_colour     colourless
_exptl_crystal_size_max     0.310
_exptl_crystal_size_mid     0.186
_exptl_crystal_size_min     0.154
_exptl_crystal_density_diffrn     1.369
_exptl_crystal_density_meas     ?
_exptl_crystal_density_method     'not measured'
_exptl_crystal_F_000     536
_exptl_absorpt_coefficient_mu     0.247
_exptl_absorpt_correction_type     multi-scan
_exptl_absorpt_process_details
;
(<i>SADABS</i>; Bruker, 2015)
;
_shelx_estimated_absorpt_T_min     0.927
_shelx_estimated_absorpt_T_max     0.963
_exptl_absorpt_correction_T_min     0.88
_exptl_absorpt_correction_T_max     0.96
_exptl_special_details
;
The diffraction data were obtained from 3 sets of 400 frames,
each of width 0.5\% in \w, colllected at \f = 0.00,
90.00 and 180.00\% and 2 sets of 800 frames, each of
width 0.45\% in \f, collected at \w = --30.00 and 210.00\%.
The scan time was 20 sec/frame.
;
_diffrn_ambient_temperature     150(2)
_diffrn_radiation_type     MoK\a
_diffrn_radiation_wavelength     0.71073
_diffrn_radiation_monochromator     graphite
_diffrn_measurement_device_type     'Bruker SMART APEX CCD'
_diffrn_measurement_method     '\f and \w scans'
_diffrn_detector_area_resol_mean     8.3333
_diffrn_reflns_number     22588
_diffrn_reflns_av_R_equivalents     0.0336
_diffrn_reflns_theta_min     1.876
_diffrn_reflns_theta_max     29.094
_diffrn_reflns_theta_full     29.000
_diffrn_measured_fraction_theta_max     0.996
_diffrn_measured_fraction_theta_full     0.999
_diffrn_reflns_limit_h_min     -14
_diffrn_reflns_limit_h_max     14
_diffrn_reflns_limit_k_min     -7
_diffrn_reflns_limit_k_max     7
_diffrn_reflns_limit_l_min     -28
_diffrn_reflns_limit_l_max     28
_refine_special_details
;
Refinement of F^2^ against ALL reflections.  The weighted R-factor wR and
goodness of fit S are based on F^2^, conventional R-factors R are based
on F, with F set to zero for negative F^2^. The threshold expression of
F^2^ > 2sigma(F^2^) is used only for calculating R-factors(gt) etc. and is
not relevant to the choice of reflections for refinement.  R-factors based
on F^2^ are statistically about twice as large as those based on F, and R-
factors based on ALL data will be even larger. H-atoms attached to carbon
were placed in calculated positions (C---H = 0.95 - 0.99 \%A).
All were included as riding contributions with isotropic displacement
parameters 1.2 times those of the attached atoms.
;
_reflns_number_total     3318
_reflns_number_gt     2731
_reflns_threshold_expression     'I > 2\s(I)'
_refine_ls_structure_factor_coef     Fsqd
_refine_ls_matrix_type     full
_refine_ls_R_factor_all     0.0453
_refine_ls_R_factor_gt     0.0375
_refine_ls_wR_factor_gt     0.1034
_refine_ls_wR_factor_ref     0.1069
_refine_ls_goodness_of_fit_ref     1.060
_refine_ls_restrained_S_all     1.060
_refine_ls_number_reflns     3318
_refine_ls_number_parameters     163
_refine_ls_number_restraints     0
_refine_ls_hydrogen_treatment     constr
_refine_ls_weighting_scheme     calc
_refine_ls_weighting_details
              'w=1/[\s^2^(Fo^2^)+(0.0711P)^2^+0.0734P] where P=(Fo^2^+2Fc^2^)/3'
_atom_sites_solution_hydrogens     geom
_atom_sites_solution_primary     direct
_atom_sites_solution_secondary     difmap
_refine_ls_shift/su_max     0.001
_refine_ls_shift/su_mean     0.000
_refine_diff_density_max     0.431
_refine_diff_density_min     -0.188
_refine_ls_extinction_method     none
_refine_ls_extinction_coef     .
loop_
    _atom_type_symbol
    _atom_type_description
    _atom_type_scat_dispersion_real
    _atom_type_scat_dispersion_imag
    _atom_type_scat_source
    'C' 'C' 0.0033 0.0016
                         'International Tables Vol C Tables 4.2.6.8 and 6.1.1.4'
    'H' 'H' 0.0000 0.0000
                         'International Tables Vol C Tables 4.2.6.8 and 6.1.1.4'
    'N' 'N' 0.0061 0.0033
                         'International Tables Vol C Tables 4.2.6.8 and 6.1.1.4'
    'O' 'O' 0.0106 0.0060
                         'International Tables Vol C Tables 4.2.6.8 and 6.1.1.4'
    'S' 'S' 0.1246 0.1234
                         'International Tables Vol C Tables 4.2.6.8 and 6.1.1.4'
_computing_data_collection
;
<i>APEX2</i> (Bruker, 2015)
;
_computing_cell_refinement
;
<i>SAINT</i> (Bruker, 2015)
;
_computing_data_reduction
;
<i>SAINT</i> (Bruker, 2015)
;
_computing_structure_solution
;
<i>SHELXT</i> (Sheldrick, 2015a)
;
_computing_structure_refinement
;
<i>SHELXL2014</i> (Sheldrick, 2015b)
;
_computing_molecular_graphics
;
<i>DIAMOND</i> (Brandenburg & Putz, 2012)
;
_computing_publication_material
;
<i>SHELXTL</i> (Sheldrick, 2015b)
;
loop_
    _atom_site_type_symbol
    _atom_site_label
    _atom_site_fract_x
    _atom_site_fract_y
    _atom_site_fract_z
    _atom_site_U_iso_or_equiv
    _atom_site_adp_type
    _atom_site_calc_flag
    _atom_site_occupancy
    _atom_site_disorder_assembly
    _atom_site_disorder_group
    S S1 1.01122(3) 0.51867(6) 0.64271(2) 0.02520(11) Uani d 1 . .
    O O1 0.82014(8) 0.06255(17) 0.72781(4) 0.0263(2) Uani d 1 . .
    N N1 0.77044(9) 0.22455(18) 0.63087(4) 0.0188(2) Uani d 1 . .
    C C1 0.78669(10) 0.4044(2) 0.58307(5) 0.0183(2) Uani d 1 . .
    C C2 0.69629(11) 0.4345(2) 0.53375(5) 0.0228(2) Uani d 1 . .
    H H2 0.6216 0.3430 0.5342 0.027 Uiso calc 1 . .
    C C3 0.71505(12) 0.5966(2) 0.48439(5) 0.0266(3) Uani d 1 . .
    H H3 0.6537 0.6136 0.4510 0.032 Uiso calc 1 . .
    C C4 0.82274(12) 0.7341(2) 0.48348(5) 0.0283(3) Uani d 1 . .
    H H4 0.8359 0.8435 0.4493 0.034 Uiso calc 1 . .
    C C5 0.91096(12) 0.7109(3) 0.53267(5) 0.0273(3) Uani d 1 . .
    H H5 0.9839 0.8080 0.5325 0.033 Uiso calc 1 . .
    C C6 0.89443(10) 0.5470(2) 0.58242(5) 0.0204(2) Uani d 1 . .
    C C7 0.90903(11) 0.4571(2) 0.70494(5) 0.0202(2) Uani d 1 . .
    H H7A 0.9579 0.4299 0.7451 0.024 Uiso calc 1 . .
    H H7B 0.8549 0.6026 0.7104 0.024 Uiso calc 1 . .
    C C8 0.83135(10) 0.2310(2) 0.68959(5) 0.0191(2) Uani d 1 . .
    C C9 0.68427(11) 0.0192(2) 0.61862(6) 0.0206(2) Uani d 1 . .
    H H9A 0.7166 -0.1296 0.6415 0.025 Uiso calc 1 . .
    H H9B 0.6814 -0.0193 0.5729 0.025 Uiso calc 1 . .
    C C10 0.55414(10) 0.0666(2) 0.63773(5) 0.0185(2) Uani d 1 . .
    C C11 0.52211(11) 0.2662(2) 0.67490(5) 0.0239(3) Uani d 1 . .
    H H11 0.5828 0.3854 0.6879 0.029 Uiso calc 1 . .
    C C12 0.40231(12) 0.2935(3) 0.69330(5) 0.0290(3) Uani d 1 . .
    H H12 0.3813 0.4312 0.7186 0.035 Uiso calc 1 . .
    C C13 0.31340(12) 0.1201(3) 0.67478(6) 0.0302(3) Uani d 1 . .
    H H13 0.2314 0.1387 0.6874 0.036 Uiso calc 1 . .
    C C14 0.34421(12) -0.0800(3) 0.63797(7) 0.0319(3) Uani d 1 . .
    H H14 0.2835 -0.1998 0.6255 0.038 Uiso calc 1 . .
    C C15 0.46353(11) -0.1061(2) 0.61924(6) 0.0261(3) Uani d 1 . .
    H H15 0.4839 -0.2430 0.5935 0.031 Uiso calc 1 . .
loop_
    _atom_site_aniso_label
    _atom_site_aniso_U_11
    _atom_site_aniso_U_22
    _atom_site_aniso_U_33
    _atom_site_aniso_U_12
    _atom_site_aniso_U_13
    _atom_site_aniso_U_23
    S1 0.01580(17) 0.0344(2) 0.02528(17) -0.00305(11) -0.00034(12) 0.00452(11)
    O1 0.0243(4) 0.0259(5) 0.0282(4) -0.0015(4) -0.0014(3) 0.0087(3)
    N1 0.0177(4) 0.0169(5) 0.0215(4) -0.0014(4) -0.0006(3) -0.0006(3)
    C1 0.0192(5) 0.0181(5) 0.0178(5) 0.0024(4) 0.0019(4) -0.0025(4)
    C2 0.0227(6) 0.0244(6) 0.0210(5) -0.0001(5) -0.0022(4) -0.0040(4)
    C3 0.0296(6) 0.0309(7) 0.0189(5) 0.0040(5) -0.0033(5) -0.0025(5)
    C4 0.0343(7) 0.0302(7) 0.0209(5) 0.0020(5) 0.0051(5) 0.0054(5)
    C5 0.0243(6) 0.0318(7) 0.0263(6) -0.0026(5) 0.0060(5) 0.0039(5)
    C6 0.0171(5) 0.0245(6) 0.0198(5) 0.0022(4) 0.0019(4) -0.0011(4)
    C7 0.0200(5) 0.0219(6) 0.0186(5) -0.0010(4) -0.0006(4) 0.0009(4)
    C8 0.0157(5) 0.0195(6) 0.0220(5) 0.0034(4) 0.0011(4) 0.0006(4)
    C9 0.0195(6) 0.0145(5) 0.0276(6) -0.0002(4) 0.0003(4) -0.0032(4)
    C10 0.0187(5) 0.0167(5) 0.0200(5) 0.0008(4) -0.0010(4) 0.0021(4)
    C11 0.0239(6) 0.0234(6) 0.0242(5) 0.0017(5) -0.0014(4) -0.0022(4)
    C12 0.0302(7) 0.0345(7) 0.0228(5) 0.0097(6) 0.0050(5) -0.0008(5)
    C13 0.0218(6) 0.0410(8) 0.0283(6) 0.0048(5) 0.0055(5) 0.0115(6)
    C14 0.0218(6) 0.0306(7) 0.0430(7) -0.0051(5) -0.0014(5) 0.0061(6)
    C15 0.0236(6) 0.0196(6) 0.0349(6) -0.0012(5) -0.0004(5) -0.0023(5)
_geom_special_details
;
 All esds (except the esd in the dihedral angle between two l.s. planes)
 are estimated using the full covariance matrix.  The cell esds are taken
 into account individually in the estimation of esds in distances, angles
 and torsion angles; correlations between esds in cell parameters are only
 used when they are defined by crystal symmetry.  An approximate (isotropic)
 treatment of cell esds is used for estimating esds involving l.s. planes.
;
loop_
    _geom_bond_atom_site_label_1
    _geom_bond_atom_site_label_2
    _geom_bond_site_symmetry_2
    _geom_bond_distance
    _geom_bond_publ_flag
    S1 C6 . 1.7583(11) ?
    S1 C7 . 1.8013(12) ?
    O1 C8 . 1.2262(14) ?
    N1 C8 . 1.3781(13) ?
    N1 C1 . 1.4191(14) ?
    N1 C9 . 1.4628(14) ?
    C1 C6 . 1.4012(16) ?
    C1 C2 . 1.4047(15) ?
    C2 C3 . 1.3860(18) ?
    C2 H2 . 0.9500 ?
    C3 C4 . 1.3859(19) ?
    C3 H3 . 0.9500 ?
    C4 C5 . 1.3833(16) ?
    C4 H4 . 0.9500 ?
    C5 C6 . 1.3940(17) ?
    C5 H5 . 0.9500 ?
    C7 C8 . 1.5066(16) ?
    C7 H7A . 0.9900 ?
    C7 H7B . 0.9900 ?
    C9 C10 . 1.5144(16) ?
    C9 H9A . 0.9900 ?
    C9 H9B . 0.9900 ?
    C10 C11 . 1.3880(16) ?
    C10 C15 . 1.3947(16) ?
    C11 C12 . 1.3876(17) ?
    C11 H11 . 0.9500 ?
    C12 C13 . 1.3848(19) ?
    C12 H12 . 0.9500 ?
    C13 C14 . 1.382(2) ?
    C13 H13 . 0.9500 ?
    C14 C15 . 1.3843(18) ?
    C14 H14 . 0.9500 ?
    C15 H15 . 0.9500 ?
loop_
    _geom_angle_atom_site_label_1
    _geom_angle_atom_site_label_2
    _geom_angle_atom_site_label_3
    _geom_angle_site_symmetry_1
    _geom_angle_site_symmetry_3
    _geom_angle
    _geom_angle_publ_flag
    C6 S1 C7 . . 95.66(5) ?
    C8 N1 C1 . . 123.74(9) ?
    C8 N1 C9 . . 116.79(9) ?
    C1 N1 C9 . . 119.46(9) ?
    C6 C1 C2 . . 118.72(10) ?
    C6 C1 N1 . . 121.15(9) ?
    C2 C1 N1 . . 120.07(10) ?
    C3 C2 C1 . . 120.60(11) ?
    C3 C2 H2 . . 119.7 ?
    C1 C2 H2 . . 119.7 ?
    C4 C3 C2 . . 120.38(11) ?
    C4 C3 H3 . . 119.8 ?
    C2 C3 H3 . . 119.8 ?
    C5 C4 C3 . . 119.52(11) ?
    C5 C4 H4 . . 120.2 ?
    C3 C4 H4 . . 120.2 ?
    C4 C5 C6 . . 121.00(12) ?
    C4 C5 H5 . . 119.5 ?
    C6 C5 H5 . . 119.5 ?
    C5 C6 C1 . . 119.76(10) ?
    C5 C6 S1 . . 119.15(9) ?
    C1 C6 S1 . . 121.08(9) ?
    C8 C7 S1 . . 110.56(8) ?
    C8 C7 H7A . . 109.5 ?
    S1 C7 H7A . . 109.5 ?
    C8 C7 H7B . . 109.5 ?
    S1 C7 H7B . . 109.5 ?
    H7A C7 H7B . . 108.1 ?
    O1 C8 N1 . . 121.21(10) ?
    O1 C8 C7 . . 121.93(10) ?
    N1 C8 C7 . . 116.84(9) ?
    N1 C9 C10 . . 115.07(9) ?
    N1 C9 H9A . . 108.5 ?
    C10 C9 H9A . . 108.5 ?
    N1 C9 H9B . . 108.5 ?
    C10 C9 H9B . . 108.5 ?
    H9A C9 H9B . . 107.5 ?
    C11 C10 C15 . . 118.70(11) ?
    C11 C10 C9 . . 123.32(10) ?
    C15 C10 C9 . . 117.92(10) ?
    C12 C11 C10 . . 120.65(12) ?
    C12 C11 H11 . . 119.7 ?
    C10 C11 H11 . . 119.7 ?
    C13 C12 C11 . . 120.02(12) ?
    C13 C12 H12 . . 120.0 ?
    C11 C12 H12 . . 120.0 ?
    C14 C13 C12 . . 119.89(12) ?
    C14 C13 H13 . . 120.1 ?
    C12 C13 H13 . . 120.1 ?
    C13 C14 C15 . . 120.04(12) ?
    C13 C14 H14 . . 120.0 ?
    C15 C14 H14 . . 120.0 ?
    C14 C15 C10 . . 120.69(12) ?
    C14 C15 H15 . . 119.7 ?
    C10 C15 H15 . . 119.7 ?
loop_
    _geom_torsion_atom_site_label_1
    _geom_torsion_atom_site_label_2
    _geom_torsion_atom_site_label_3
    _geom_torsion_atom_site_label_4
    _geom_torsion_site_symmetry_1
    _geom_torsion_site_symmetry_2
    _geom_torsion_site_symmetry_3
    _geom_torsion_site_symmetry_4
    _geom_torsion
    _geom_torsion_publ_flag
    C8 N1 C1 C6 . . . . 23.43(16) ?
    C9 N1 C1 C6 . . . . -156.89(11) ?
    C8 N1 C1 C2 . . . . -159.32(11) ?
    C9 N1 C1 C2 . . . . 20.36(15) ?
    C6 C1 C2 C3 . . . . 1.99(17) ?
    N1 C1 C2 C3 . . . . -175.32(11) ?
    C1 C2 C3 C4 . . . . -0.93(19) ?
    C2 C3 C4 C5 . . . . -0.81(19) ?
    C3 C4 C5 C6 . . . . 1.48(19) ?
    C4 C5 C6 C1 . . . . -0.40(19) ?
    C4 C5 C6 S1 . . . . 178.35(10) ?
    C2 C1 C6 C5 . . . . -1.33(17) ?
    N1 C1 C6 C5 . . . . 175.96(11) ?
    C2 C1 C6 S1 . . . . 179.95(9) ?
    N1 C1 C6 S1 . . . . -2.77(15) ?
    C7 S1 C6 C5 . . . . 147.46(11) ?
    C7 S1 C6 C1 . . . . -33.80(10) ?
    C6 S1 C7 C8 . . . . 57.87(9) ?
    C1 N1 C8 O1 . . . . -175.23(10) ?
    C9 N1 C8 O1 . . . . 5.09(15) ?
    C1 N1 C8 C7 . . . . 6.40(15) ?
    C9 N1 C8 C7 . . . . -173.29(10) ?
    S1 C7 C8 O1 . . . . 131.04(10) ?
    S1 C7 C8 N1 . . . . -50.60(12) ?
    C8 N1 C9 C10 . . . . 88.08(12) ?
    C1 N1 C9 C10 . . . . -91.62(12) ?
    N1 C9 C10 C11 . . . . -12.01(16) ?
    N1 C9 C10 C15 . . . . 170.98(10) ?
    C15 C10 C11 C12 . . . . 0.00(17) ?
    C9 C10 C11 C12 . . . . -176.99(11) ?
    C10 C11 C12 C13 . . . . 0.24(18) ?
    C11 C12 C13 C14 . . . . 0.01(18) ?
    C12 C13 C14 C15 . . . . -0.51(19) ?
    C13 C14 C15 C10 . . . . 0.75(19) ?
    C11 C10 C15 C14 . . . . -0.49(18) ?
    C9 C10 C15 C14 . . . . 176.66(11) ?
loop_
    _geom_hbond_atom_site_label_D
    _geom_hbond_atom_site_label_H
    _geom_hbond_atom_site_label_A
    _geom_hbond_site_symmetry_A
    _geom_hbond_distance_DH
    _geom_hbond_distance_HA
    _geom_hbond_distance_DA
    _geom_hbond_angle_DHA
    C7 H7A O1 2_756 0.99 2.55 3.2504(14) 128
    C7 H7B O1 1_565 0.99 2.53 3.4403(15) 152
_shelx_hkl_file
;
   1   0   0  434.76   17.40
   1   0   0  433.26   17.20
  -1   0   0  451.45   17.30
  -1   0   0  434.36   17.30
   2   0   0  180.98    7.90
   2   0   0  193.58    7.60
  -2   0   0  191.68    7.80
  -2   0   0  187.98    7.80
  -3   0   0   30.10    2.10
   3   0   0   31.20    2.20
  -3   0   0   27.90    1.90
   3   0   0   29.70    1.70
   4   0   0  675.23   28.00
   4   0   0  691.73   27.40
  -4   0   0  710.03   27.60
  -4   0   0  685.03   27.80
  -5   0   0   25.60    2.80
  -5   0   0   25.60    2.30
   5   0   0   34.40    2.00
   5   0   0   23.30    2.80
   6   0   0 1486.45   58.49
  -6   0   0 1496.55   58.19
   6   0   0 1395.86   57.49
  -6   0   0 1450.75   57.79
  -6   0   0 1463.25   58.19
  -7   0   0  195.68    9.40
  -7   0   0  225.98   10.00
   7   0   0  217.38    9.20
   7   0   0  213.28   10.50
   8   0   0   88.39    4.70
   8   0   0   81.69    6.50
  -8   0   0   84.09    4.90
  -8   0   0   92.29    5.60
   9   0   0  545.65   22.30
  -9   0   0  517.65   22.50
   9   0   0  558.24   24.10
  -9   0   0  552.94   23.30
 -10   0   0  789.32   33.00
 -10   0   0  809.82   33.80
  10   0   0  801.52   34.80
  10   0   0  832.12   32.90
  11   0   0  333.57   15.10
 -11   0   0  334.47   16.30
  11   0   0  350.56   17.40
 -11   0   0  352.16   15.20
  12   0   0  162.88   11.50
 -12   0   0  159.18   10.70
 -12   0   0  162.38    8.50
  12   0   0  157.18    8.60
  13   0   0  338.67   18.70
  13   0   0  345.87   15.60
 -13   0   0  333.37   15.20
 -13   0   0  336.57   17.20
  14   0   0   19.20    4.80
 -14   0   0   15.30    6.80
 -14   0   0   17.30    3.80
  14   0   0   19.70    9.00
   0  -1   0   -1.60    0.70
   0  -1   0   -1.90    0.50
   0   1   0   -2.10    0.60
   0   1   0   -1.90    0.70
   0   1   0   -2.00    0.70
  -1  -1   0  211.78    9.00
  -1  -1   0  216.28    8.80
   1  -1   0  232.18    8.80
  -1  -1   0  229.68    8.80
   1   1   0  205.78    9.00
   1   1   0  220.48    8.90
  -1   1   0  213.58    8.90
  -1   1   0  208.08    9.00
   1   1   0  220.38    8.80
   1   1   0  209.38    9.00
  -1   1   0  219.18    8.90
   2  -1   0    1.40    0.60
  -2  -1   0    1.80    0.70
  -2  -1   0    2.90    0.90
   2  -1   0    2.10    0.90
  -2  -1   0    4.80    1.00
   2   1   0    1.70    1.00
  -2   1   0    2.20    0.80
  -2   1   0    3.20    1.00
   2   1   0    3.70    1.10
   2   1   0    1.30    0.70
   2   1   0    2.00    1.00
  -2   1   0    2.30    0.80
  -3  -1   0  306.47   12.50
  -3  -1   0  294.57   12.70
  -3  -1   0  312.57   12.70
   3  -1   0  294.77   12.70
   3  -1   0  301.57   12.40
   3   1   0  310.77   12.60
  -3   1   0  321.77   12.40
  -3   1   0  307.97   12.80
   3   1   0  313.07   12.90
  -3   1   0  311.37   12.60
   3   1   0  299.77   12.80
   3   1   0  307.67   12.40
   4  -1   0 1109.59   45.10
   4  -1   0 1105.99   44.60
  -4  -1   0 1122.99   44.90
  -4  -1   0 1123.99   45.00
  -4   1   0 1089.29   44.80
   4   1   0 1136.49   44.70
   4   1   0 1141.29   44.60
   4   1   0 1193.78   45.20
   4   1   0 1129.79   45.20
  -4   1   0 1113.09   45.10
  -4   1   0 1169.58   44.50
  -5  -1   0  244.28   11.00
  -5  -1   0  252.07   11.00
   5  -1   0  253.07   11.40
   5  -1   0  246.58   10.50
   5   1   0  255.07   10.60
  -5   1   0  249.08   10.80
  -5   1   0  250.87   11.20
   5   1   0  256.07   11.40
   5   1   0  244.68   10.60
  -5   1   0  272.77   11.00
   5   1   0  249.28   11.50
  -5   1   0  272.87   10.30
  -6  -1   0    5.70    1.70
   6  -1   0    5.90    2.30
   6  -1   0   11.90    1.50
  -6  -1   0   11.20    2.10
   6   1   0   11.90    2.70
   6   1   0    8.80    2.40
  -6   1   0   12.90    2.20
   6   1   0    9.70    1.50
   6   1   0   11.40    1.60
  -6   1   0    7.70    2.20
  -6   1   0    9.80    1.70
  -7  -1   0  326.17   14.10
   7  -1   0  313.57   14.70
  -7  -1   0  310.67   13.90
   7  -1   0  319.47   13.50
  -7   1   0  319.97   13.70
   7   1   0  318.27   14.70
   7   1   0  329.77   13.50
  -7   1   0  352.26   14.50
  -8  -1   0  214.88    9.70
  -8  -1   0  212.08   10.10
   8  -1   0  191.38   10.40
   8  -1   0  204.08    9.10
  -8   1   0  203.68    9.30
   8   1   0  214.98   10.80
   8   1   0  195.88    9.10
  -8   1   0  207.98   10.20
  -9  -1   0  203.48   10.20
   9  -1   0  212.18    9.80
  -9  -1   0  218.38   10.80
   9  -1   0  219.68   11.80
  -9   1   0  224.08   11.10
   9   1   0  224.88    9.90
  -9   1   0  221.48   10.00
   9   1   0  217.18   11.60
 -10  -1   0   -0.30    2.30
  10  -1   0    1.20    2.10
  10  -1   0    3.20    4.50
 -10  -1   0    3.30    3.80
  10   1   0    0.20    3.90
 -10   1   0    1.50    3.50
  10   1   0    0.40    2.30
 -10   1   0    0.90    2.10
 -11  -1   0    0.90    4.30
  11  -1   0    1.30    2.50
  11  -1   0   -4.30    4.50
 -11  -1   0    0.80    2.60
  11   1   0    1.90    2.80
 -11   1   0    1.10    4.10
  11   1   0    1.20    4.70
 -11   1   0   -0.70    2.20
  12  -1   0   17.60    6.60
 -12  -1   0   13.80    5.30
  12  -1   0   17.20    3.60
 -12  -1   0   14.40    3.50
 -12   1   0   16.50    5.30
  12   1   0   10.40    3.40
  12   1   0   15.90    6.60
 -12   1   0   13.00    3.00
  13  -1   0    1.60    3.80
 -13  -1   0    1.80    3.30
  13  -1   0   -1.90    6.30
  13   1   0    2.90    3.50
 -13   1   0    0.50    2.80
  13   1   0    2.40    6.50
 -13   1   0    2.30    6.10
 -14  -1   0    6.80    3.90
  14  -1   0    5.90    4.50
  14  -1   0    5.70    8.00
 -14   1   0    0.70    7.60
  14   1   0    2.10    7.50
  14   1   0    5.50    4.80
 -14   1   0    7.70    3.00
   0  -2   0 1504.55   59.09
   0  -2   0 1556.84   59.49
   0  -2   0 1535.75   58.99
   0   2   0 1535.65   58.89
   0   2   0 1417.36   59.39
   0   2   0 1487.65   59.29
   0   2   0 1460.45   59.49
   0   2   0 1497.25   58.99
   1  -2   0  872.01   34.60
   1  -2   0  871.31   34.40
  -1  -2   0  857.31   35.00
  -1  -2   0  866.11   34.70
  -1  -2   0  886.11   34.60
   1  -2   0  893.71   35.00
  -1   2   0  859.51   34.90
  -1   2   0  873.41   34.50
   1   2   0  885.21   34.60
   1   2   0  847.62   34.50
   1   2   0  893.21   35.10
   1   2   0  858.31   35.00
  -1   2   0  869.01   34.90
   1   2   0  890.21   34.70
  -1   2   0  863.81   34.90
   2  -2   0  378.46   15.40
   2  -2   0  390.26   15.90
   2  -2   0  396.36   15.30
  -2  -2   0  386.86   15.90
  -2  -2   0  378.96   15.50
  -2  -2   0  390.86   15.60
  -2   2   0  393.06   15.80
   2   2   0  374.46   15.60
   2   2   0  366.66   15.40
  -2   2   0  380.36   15.70
  -2   2   0  372.26   15.80
   2   2   0  376.76   16.00
   2   2   0  366.16   15.90
   3  -2   0 3239.48  124.29
  -3  -2   0 3247.38  124.29
   3  -2   0 3042.10  124.09
  -3  -2   0 3167.78  124.39
   3  -2   0 2734.13  125.19
   3   2   0 3190.78  124.49
  -3   2   0 3103.99  124.69
   3   2   0 3203.28  124.59
  -3   2   0 3211.08  124.39
  -3   2   0 3185.08  124.39
   3   2   0 3247.07  124.19
   3   2   0 3411.66  124.89
   4  -2   0  131.89    6.40
  -4  -2   0  132.29    6.30
  -4  -2   0  132.09    6.60
   4  -2   0  135.49    5.90
  -4  -2   0  135.69    6.20
   4   2   0  133.19    6.60
  -4   2   0  126.09    6.60
   4   2   0  134.49    6.50
  -4   2   0  141.89    6.20
   4   2   0  126.69    6.00
   4   2   0  128.49    6.70
  -4   2   0  134.29    6.30
   5  -2   0    9.90    1.50
  -5  -2   0   12.50    2.20
  -5  -2   0   10.90    2.00
  -5  -2   0    8.00    2.00
   5  -2   0    6.80    2.20
  -5   2   0   11.50    2.20
   5   2   0    9.10    1.60
   5   2   0    7.80    2.40
  -5   2   0   16.40    2.00
   5   2   0    8.60    2.10
  -5   2   0    9.70    1.80
  -5   2   0    9.20    2.30
   5   2   0   13.80    2.50
   6  -2   0  490.75   20.30
  -6  -2   0  489.05   20.80
  -6  -2   0  484.15   21.00
   6  -2   0  505.95   21.20
  -6   2   0  460.85   21.10
   6   2   0  531.15   20.40
   6   2   0  499.75   21.40
   6   2   0  498.65   21.40
   6   2   0  506.85   20.70
  -6   2   0  521.55   20.30
  -6   2   0  490.45   20.50
   7  -2   0  539.05   23.10
  -7  -2   0  594.84   23.70
  -7  -2   0  524.65   23.70
   7  -2   0  566.84   24.10
   7   2   0  582.64   23.20
  -7   2   0  580.54   23.30
   7   2   0  585.94   23.40
  -7   2   0  579.44   24.10
   7   2   0  546.25   24.30
  -8  -2   0    2.50    2.90
   8  -2   0   -0.30    3.50
   8  -2   0    2.60    2.00
  -8  -2   0    3.10    2.40
  -8   2   0   -0.60    2.90
   8   2   0    1.70    1.80
  -8   2   0    1.80    1.90
   8   2   0    0.90    3.20
   9  -2   0  636.94   26.30
  -9  -2   0  646.14   27.00
  -9  -2   0  643.64   26.90
   9  -2   0  696.03   27.90
   9   2   0  611.44   26.30
   9   2   0  612.54   27.90
  -9   2   0  638.64   27.50
  -9   2   0  640.34   26.30
  10  -2   0  253.77   13.60
 -10  -2   0  252.17   12.30
  10  -2   0  235.18   11.00
 -10  -2   0  214.88   11.60
 -10   2   0  239.38   13.00
 -10   2   0  240.68   10.90
  10   2   0  257.87   13.40
  10   2   0  237.88   11.20
  11  -2   0  143.69    8.00
 -11  -2   0  132.79    8.50
  11  -2   0  153.38   11.40
  11   2   0  161.08   11.50
 -11   2   0  142.59    7.50
 -11   2   0  143.69    9.60
  11   2   0  150.08    8.20
  12  -2   0   -1.70    5.70
 -12  -2   0    0.10    3.20
  12  -2   0    0.50    3.20
  12   2   0    1.50    3.50
 -12   2   0    3.00    5.70
 -12   2   0   -0.60    2.60
  12   2   0   -1.40    5.90
 -13  -2   0    6.90    4.10
  13  -2   0    9.00    4.30
 -13   2   0    9.20    6.30
 -13   2   0   13.30    2.90
  13   2   0    6.30    7.30
  13   2   0    8.10    4.50
 -14  -2   0   23.20    5.00
  14  -2   0   11.20    5.30
 -14   2   0   19.10    7.70
  14   2   0   19.10    5.80
  14   2   0   19.30   10.10
   0  -3   0   -0.90    1.90
   0  -3   0   -0.80    1.30
   0  -3   0    0.20    1.30
   0   3   0    0.40    1.40
   0   3   0   -1.60    1.70
   0   3   0   -0.60    1.50
   0   3   0   -0.70    1.10
   0   3   0    0.80    1.70
   1  -3   0  257.97   11.90
  -1  -3   0  264.17   11.80
  -1  -3   0  271.67   11.20
   1  -3   0  255.47   11.10
   1  -3   0  259.07   10.70
   1   3   0  244.88   11.30
   1   3   0  254.47   10.90
  -1   3   0  262.17   11.70
   1   3   0  255.87   11.80
  -1   3   0  270.97   11.70
  -1   3   0  250.47   11.40
   1   3   0  265.87   11.10
  -1   3   0  287.07   11.10
  -2  -3   0    4.60    1.70
   2  -3   0    2.90    1.50
   2  -3   0    3.70    1.20
  -2  -3   0    6.00    1.70
   2  -3   0    4.80    2.40
  -2  -3   0    3.40    1.90
   2   3   0    3.90    2.20
  -2   3   0    1.50    1.90
  -2   3   0    2.70    1.80
   2   3   0    3.30    1.70
   2   3   0    4.80    2.10
   2   3   0    4.20    1.60
  -2   3   0    2.40    1.90
  -3  -3   0  372.46   17.50
  -3  -3   0  405.96   17.10
  -3  -3   0  435.06   17.10
   3  -3   0  418.86   16.90
   3  -3   0  426.26   16.70
   3  -3   0  429.06   17.80
   3   3   0  418.76   17.90
   3   3   0  358.86   17.50
  -3   3   0  410.36   17.60
   3   3   0  405.76   16.90
   3   3   0  428.46   17.30
  -3   3   0  386.16   17.30
  -3   3   0  431.86   17.50
   4  -3   0  106.99    5.30
  -4  -3   0   96.79    5.30
  -4  -3   0   95.69    5.50
   4  -3   0  104.79    5.10
   4   3   0   93.89    6.40
   4   3   0  105.09    5.10
  -4   3   0  108.29    5.80
   4   3   0  107.59    5.90
  -4   3   0   90.79    5.40
  -4   3   0   92.19    5.80
   4   3   0   97.39    6.10
  -5  -3   0    0.40    2.20
   5  -3   0    0.90    3.30
  -5  -3   0   -0.80    2.20
   5  -3   0    0.20    1.50
  -5   3   0   -0.40    1.80
   5   3   0   -0.10    2.30
   5   3   0    0.80    2.70
   5   3   0    2.00    3.00
  -5   3   0    0.40    2.20
  -5   3   0    0.40    2.50
   5   3   0   -0.30    1.80
  -6  -3   0   72.19    5.10
   6  -3   0   70.19    4.20
  -6  -3   0   63.59    5.40
  -6   3   0   67.49    5.90
   6   3   0   58.99    4.40
   6   3   0   72.59    5.40
  -6   3   0   76.19    4.70
  -6   3   0   74.89    5.00
   6   3   0   74.39    5.50
  -7  -3   0  210.68   12.10
  -7  -3   0  179.38    9.20
   7  -3   0  170.18    8.10
   7   3   0  173.68    8.20
   7   3   0  163.28    9.00
  -7   3   0  161.28    9.30
   7   3   0  167.98    9.50
  -7   3   0  162.78    8.30
  -8  -3   0   17.10    3.80
   8  -3   0   19.10    2.90
   8   3   0   17.80    2.90
  -8   3   0   22.10    3.00
  -8   3   0   15.20    4.20
   8   3   0   21.90    4.50
  -9  -3   0   57.09    5.80
   9  -3   0   52.59    4.70
   9   3   0   56.29    6.90
  -9   3   0   62.49    6.60
  -9   3   0   64.19    4.70
   9   3   0   52.99    4.70
 -10  -3   0    1.50    3.30
  10  -3   0    1.30    2.60
 -10   3   0    0.80    2.40
 -10   3   0    0.50    4.40
  10   3   0    1.40    5.30
  10   3   0   -1.80    3.30
 -11  -3   0   -2.10    3.60
  11  -3   0    0.10    3.00
 -11   3   0    2.30    5.20
  11   3   0    1.90    5.70
  11   3   0   -0.40    3.50
 -11   3   0    0.30    2.40
  12  -3   0   54.99    5.50
 -12  -3   0   73.09    7.20
  12   3   0   61.49    9.10
 -12   3   0   64.29    5.00
 -12   3   0   74.19    8.50
 -13  -3   0    1.60    4.70
  13  -3   0   -1.30    4.30
 -13   3   0    0.40    7.00
  13   3   0    0.10    8.10
   0  -4   0  706.63   27.80
   0  -4   0  673.23   27.50
   0  -4   0  698.33   28.50
   0   4   0  660.63   28.30
   0   4   0  648.34   27.90
   0   4   0  659.83   28.30
  -1  -4   0  596.94   24.20
  -1  -4   0  606.64   25.10
   1  -4   0  595.54   24.10
  -1  -4   0  598.44   24.40
  -1   4   0  574.44   25.00
  -1   4   0  587.74   24.80
   1   4   0  584.44   24.40
   1   4   0  580.04   25.00
   1   4   0  581.94   25.10
  -1   4   0  572.14   24.60
   2  -4   0  259.57   10.70
  -2  -4   0  237.98   10.90
  -2  -4   0  233.18   10.70
   2   4   0  247.98   11.70
  -2   4   0  249.78   11.50
  -2   4   0  226.28   11.30
   2   4   0  224.18   11.60
  -2   4   0  222.78   11.20
   3  -4   0    4.70    2.10
  -3  -4   0    4.00    3.30
  -3  -4   0    5.30    2.80
   3   4   0    1.90    3.00
  -3   4   0    8.40    2.70
   3   4   0    2.70    3.20
   3   4   0    6.90    2.60
  -3   4   0    5.10    2.90
  -3   4   0    2.50    2.70
  -4  -4   0   46.90    5.40
   4  -4   0   52.19    4.00
  -4   4   0   57.39    4.80
  -4   4   0   51.79    5.10
   4   4   0   56.69    5.00
  -4   4   0   53.99    5.30
   4   4   0   49.30    5.00
   4   4   0   55.99    5.80
  -5  -4   0  167.08    9.40
   5  -4   0  161.08    7.90
   5   4   0  170.68    9.00
   5   4   0  152.08    9.00
  -5   4   0  165.28    8.50
  -5   4   0  174.18    9.10
  -5   4   0  154.88    8.80
   5   4   0  136.69    9.70
  -6  -4   0  156.08    9.30
   6  -4   0  140.89    7.80
  -6   4   0  162.08    8.30
   6   4   0  155.58    9.40
  -6   4   0  159.58    9.30
  -6   4   0  163.28    8.80
   6   4   0  156.58    9.10
  -7  -4   0   31.20    4.70
   7  -4   0   30.50    3.60
  -7   4   0   32.20    5.50
   7   4   0   35.00    5.50
   7   4   0   28.90    4.70
  -7   4   0   27.00    3.70
   8  -4   0   83.79    6.20
  -8  -4   0  111.39    7.90
  -8   4   0   96.39    8.00
  -8   4   0   93.99    6.30
   8   4   0  105.49    8.30
  -9  -4   0   15.80    4.70
   9  -4   0   12.10    3.50
   9   4   0   17.50    6.40
  -9   4   0   18.00    5.90
  -9   4   0   12.30    3.00
  10  -4   0   97.99    7.00
 -10  -4   0   95.29    8.60
  10   4   0  102.09    9.80
 -10   4   0   90.09    9.00
 -10   4   0   88.29    6.10
  11  -4   0   25.50    4.90
 -11  -4   0   38.20    6.10
  11   4   0   21.60    8.40
 -11   4   0   29.10    3.80
 -11   4   0   34.40    7.30
  12  -4   0  208.88   12.10
 -12  -4   0  207.28   13.00
  12   4   0  217.88   17.50
 -12   4   0  219.98   14.60
   0  -5   0   -0.90    3.40
   0  -5   0    1.50    3.00
   0   5   0    0.80    3.50
   0   5   0   -0.40    3.40
   0   5   0   -1.40    3.50
   1  -5   0  268.97   12.70
   1   5   0  289.87   13.80
   1   5   0  241.88   13.70
  -1   5   0  271.27   13.60
  -1   5   0  273.87   13.40
  -1   5   0  289.27   13.80
   2  -5   0   12.70    3.30
  -2   5   0   10.10    4.20
  -2   5   0    7.90    3.50
  -2   5   0    6.50    3.90
   2   5   0   10.30    4.20
   2   5   0    6.60    3.80
   3  -5   0    4.80    3.00
   3   5   0    2.80    3.80
  -3   5   0    6.50    3.40
  -3   5   0    4.30    3.70
   3   5   0    5.20    4.30
  -3   5   0    5.50    3.90
   4  -5   0    1.20    2.90
  -4  -5   0    0.00    4.50
   4   5   0   -0.70    4.10
  -4   5   0    0.70    3.90
  -4   5   0    1.90    4.30
   4   5   0   -0.80    3.80
  -4   5   0   -0.40    3.10
   5  -5   0    8.50    3.30
  -5  -5   0   12.80    4.90
  -5   5   0   11.30    4.60
  -5   5   0   13.60    4.90
  -5   5   0    9.90    3.50
   5   5   0    8.90    4.60
  -6  -5   0   -0.40    4.20
   6  -5   0   -0.70    3.10
  -6   5   0   -0.30    3.10
  -6   5   0   -0.30    4.50
   6   5   0   -0.40    5.00
  -7  -5   0  197.08   12.10
   7  -5   0  204.58   10.60
   7   5   0  214.88   12.70
  -7   5   0  218.18   12.30
  -7   5   0  185.98   10.50
  -8  -5   0   -1.70    5.00
   8  -5   0    2.00    3.60
  -8   5   0    0.60    3.30
  -8   5   0    1.60    6.00
   8   5   0   -1.60    6.50
  -9  -5   0    4.50    5.50
   9  -5   0    0.70    4.30
  -9   5   0    2.20    6.70
  -9   5   0   -0.90    3.50
  10  -5   0    4.00    5.10
 -10  -5   0    7.10    6.30
 -10   5   0    3.80    6.90
 -10   5   0    4.70    3.80
   0   6   0  267.27   14.40
   0   6   0  266.57   14.50
   1   6   0   96.89    8.60
   1   6   0   89.49    8.80
  -1   6   0   91.09    8.10
  -1   6   0   85.39    8.30
  -2   6   0  105.89    9.20
  -2   6   0  131.19    9.20
   2   6   0  113.19   10.00
   2   6   0  123.29    9.50
   3  -6   0  251.87   14.80
   3   6   0  286.57   15.20
  -3   6   0  267.17   15.00
  -3   6   0  265.77   14.60
   3   6   0  247.38   14.60
  -3   6   0  258.87   13.90
   4  -6   0    1.00    4.20
  -4   6   0    2.80    5.70
  -4   6   0   -1.80    5.50
   4   6   0    3.50    5.50
  -4   6   0    4.10    4.30
   5  -6   0   10.20    4.70
  -5   6   0    7.70    5.70
  -5   6   0    5.90    5.50
  -5   6   0    6.70    4.40
   5   6   0    7.20    6.00
   6  -6   0   -0.80    4.20
  -6   6   0    5.90    4.50
   6   6   0    1.80    6.10
  -6   6   0    2.60    6.90
  -7  -6   0   35.30    7.80
   7  -6   0   48.90    6.00
  -7   6   0   32.20    5.50
   7   6   0   38.00    8.50
  -7   6   0   38.40    8.00
   8  -6   0   61.09    6.90
  -8  -6   0   67.19    9.30
  -8   6   0   54.19    6.30
  -8   6   0   66.09    9.70
   0   7   0   -0.90    7.60
   0   7   0   -1.60    6.40
  -1   7   0   -8.00    7.40
  -1   7   0    0.80    6.00
   1   7   0   -0.50    6.20
   1   7   0    0.00    6.80
  -2   7   0    1.10    6.80
   2   7   0   -1.80    7.70
  -2   7   0    0.00    5.90
   2   7   0    2.80    7.10
   3   7   0   -0.30    6.90
   3   7   0    3.20    7.40
  -3   7   0    0.30    5.90
  -3   7   0    2.80    8.20
   4   7   0   73.09   10.60
  -4   7   0   66.19   10.20
  14   0  -1    0.00    4.50
 -14   0   1    0.30    7.20
 -14   0   1   -2.50    3.60
  14   0  -1    4.40    7.70
  13   0  -1   -3.40    6.10
 -13   0   1   -0.20    3.40
 -13   0   1   -2.10    5.60
  13   0  -1   -0.10    3.50
  12   0  -1   -0.40    5.80
  12   0  -1   -0.30    2.90
 -12   0   1    0.20    2.90
 -12   0   1    1.70    4.80
 -11   0   1    0.50    2.50
 -11   0   1    0.70    3.70
  11   0  -1   -0.30    4.50
  11   0  -1   -0.60    2.50
 -10   0   1   -1.60    3.20
  10   0  -1   -1.90    3.90
  10   0  -1   -0.40    2.20
 -10   0   1    1.60    2.20
   9   0  -1    0.60    1.80
  -9   0   1    0.20    2.80
  -9   0   1    0.50    2.00
   9   0  -1   -1.20    3.30
  -8   0   1   -0.90    1.70
   8   0  -1   -0.50    2.80
   8   0  -1    0.80    1.40
  -8   0   1    1.00    2.40
   7   0  -1    2.00    2.40
  -7   0   1    0.10    2.00
   7   0  -1   -0.30    1.30
  -7   0   1   -0.20    1.50
  -6   0   1    0.40    1.40
   6   0  -1    0.50    2.10
  -6   0   1   -1.10    1.60
   6   0  -1    0.80    1.20
   6   0  -1    0.50    2.10
   5   0  -1   -0.40    1.60
  -5   0   1    0.20    1.10
   5   0  -1    0.20    0.90
  -5   0   1   -0.40    1.40
   5   0  -1    0.40    1.50
   4   0  -1   -0.80    1.20
  -4   0   1    0.40    1.30
  -4   0   1   -0.30    0.90
   4   0  -1   -1.20    0.60
   4   0  -1   -1.20    1.30
  -3   0   1    0.10    0.90
   3   0  -1    0.30    1.00
   3   0  -1   -0.80    0.50
  -3   0   1   -0.30    0.80
   2   0  -1   -0.40    0.80
  -2   0   1   -2.00    0.80
  -2   0   1   -1.30    0.60
   2   0  -1   -1.40    0.40
  -1   0   1   -8.10    0.40
   1   0  -1   -8.80    0.50
  -1   0   1   -7.50    0.60
  -1   0  -1    0.10    0.40
   1   0   1   -0.30    0.40
  -1   0  -1    0.10    0.40
   1   0   1   -0.40    0.10
  -2   0  -1   -0.70    0.60
   2   0   1   -0.70    0.70
   2   0   1   -0.40    0.30
  -2   0  -1   -0.20    0.40
  -3   0  -1   -1.60    0.90
  -3   0  -1   -1.40    0.80
   3   0   1   -0.90    0.50
  -3   0  -1   -1.00    0.60
   3   0   1   -0.20    1.00
  -4   0  -1   -1.30    0.70
   4   0   1    0.60    0.60
  -4   0  -1   -0.30    1.00
  -4   0  -1   -0.80    1.20
   4   0   1   -0.40    1.20
   5   0   1    0.10    1.80
   5   0   1    0.10    0.80
  -5   0  -1    0.20    1.00
  -5   0  -1    0.10    1.30
  -5   0  -1   -0.30    1.30
  -6   0  -1    0.60    1.70
   6   0   1    0.20    1.90
  -6   0  -1   -1.40    1.60
   6   0   1   -0.80    1.00
  -6   0  -1   -0.40    1.10
   7   0   1   -1.20    2.50
   7   0   1   -0.10    1.20
  -7   0  -1   -0.30    2.00
  -7   0  -1    0.40    1.30
   8   0   1   -0.80    1.40
  -8   0  -1   -0.10    1.50
   8   0   1    0.40    3.10
  -8   0  -1   -0.30    2.10
  -9   0  -1   -0.80    2.70
   9   0   1    0.90    1.70
   9   0   1    2.00    3.70
  -9   0  -1    0.30    1.70
 -10   0  -1    0.70    3.30
 -10   0  -1   -1.20    2.00
  10   0   1   -1.60    3.80
  10   0   1   -0.80    1.90
  11   0   1    0.30    2.30
  11   0   1    3.70    4.70
 -11   0  -1   -0.70    3.70
 -11   0  -1    0.90    2.40
 -12   0  -1   -0.30    4.30
  12   0   1    0.70    2.80
  12   0   1   -0.50    5.80
 -12   0  -1   -0.80    2.50
 -13   0  -1    0.60    5.70
 -13   0  -1   -0.10    2.60
  13   0   1   -1.50    6.40
  13   0   1    1.80    3.50
  14   0   1    0.10    4.30
  14   0   1    1.00    8.50
 -14   0  -1   -0.50    7.30
 -14   0  -1    0.70    2.90
  14  -1  -1  231.78   15.90
  14  -1  -1  220.78   11.90
 -14  -1   1  198.98   11.20
  14   1  -1  215.78   16.60
 -14   1   1  183.98   10.40
 -14   1   1  198.88   14.80
  14   1  -1  255.37   12.20
  13  -1  -1   77.99    6.90
  13  -1  -1   95.29   10.60
 -13  -1   1   67.19    6.40
 -13   1   1   91.19    9.00
  13   1  -1   78.19    9.40
 -13   1   1   73.39    6.00
  13   1  -1   44.80    5.50
  12  -1  -1   99.69    7.00
  12  -1  -1  108.59   10.00
 -12  -1   1  108.29    7.20
 -12  -1   1  117.39    9.30
 -12   1   1  106.69    8.70
  12   1  -1  115.09    9.90
 -12   1   1  113.79    6.80
  12   1  -1   99.89    7.10
  11  -1  -1  125.29    7.40
 -11  -1   1  131.59    7.90
 -11  -1   1  126.19    8.70
  11  -1  -1  134.49    9.90
  11   1  -1  145.89    7.80
 -11   1   1  137.29    7.50
 -11   1   1  147.49    9.20
  11   1  -1  150.48   10.30
  10  -1  -1  709.23   28.30
 -10  -1   1  688.33   29.30
 -10  -1   1  684.93   28.70
  10  -1  -1  684.53   30.10
 -10   1   1  682.93   29.50
 -10   1   1  684.23   28.50
  10   1  -1  688.43   30.30
  10   1  -1  690.23   28.30
   9  -1  -1  117.19    7.90
  -9  -1   1  104.89    7.20
  -9  -1   1  121.69    6.70
   9  -1  -1  111.39    6.00
   9   1  -1  120.89    8.00
  -9   1   1  108.99    6.30
   9   1  -1  113.09    6.00
  -9   1   1  109.39    7.20
   8  -1  -1 1504.35   63.09
  -8  -1   1 1538.95   62.59
  -8  -1   1 1544.45   62.49
   8  -1  -1 1605.34   61.99
   8   1  -1 1567.44   61.99
   8   1  -1 1589.14   63.39
  -8   1   1 1549.94   62.19
  -8   1   1 1599.94   62.89
  -7  -1   1  934.21   36.80
  -7  -1   1  858.11   36.60
   7  -1  -1  932.41   36.10
   7  -1  -1  918.21   37.20
   7   1  -1  922.71   36.20
  -7   1   1  894.51   36.40
  -7   1   1  883.91   36.90
   7   1  -1  881.51   37.30
   6  -1  -1  107.69    5.10
  -6  -1   1  111.59    5.90
   6  -1  -1  112.09    6.20
   6  -1  -1  102.49    6.20
  -6  -1   1  103.29    5.60
   6   1  -1  109.69    5.00
  -6   1   1   98.49    5.40
   6   1  -1  104.49    6.20
   6   1  -1  115.99    5.20
  -6   1   1  102.49    5.80
   6   1  -1  108.59    6.20
   5  -1  -1  102.59    4.80
   5  -1  -1  101.69    5.60
  -5  -1   1  103.79    4.90
  -5  -1   1  110.19    5.50
   5  -1  -1   89.79    7.20
  -5  -1   1   92.49    5.20
   5   1  -1   94.59    4.80
  -5   1   1  104.29    5.50
  -5   1   1  112.19    4.50
   5   1  -1  109.39    5.70
   5   1  -1  104.99    4.90
   5   1  -1  100.89    5.70
  -5   1   1  103.99    5.10
  -4  -1   1   65.29    3.70
  -4  -1   1   63.09    3.70
  -4  -1   1   72.39    3.50
   4  -1  -1   60.59    4.00
   4  -1  -1   70.49    3.30
  -4   1   1   63.29    3.60
  -4   1   1   70.19    3.90
  -4   1   1   72.19    3.20
   4   1  -1   67.69    4.10
   4   1  -1   68.19    3.50
   4   1  -1   75.79    4.10
   4   1  -1   71.99    3.40
  -3  -1   1   73.69    3.80
   3  -1  -1   72.19    3.30
   3  -1  -1   68.39    3.70
  -3  -1   1   70.19    3.80
  -3  -1   1   72.79    3.50
   3   1  -1   72.19    3.30
  -3   1   1   75.29    3.70
  -3   1   1   68.29    3.80
  -3   1   1   78.49    3.40
   3   1  -1   66.39    3.90
   3   1  -1   78.39    3.60
   3   1  -1   71.99    3.90
  -2  -1   1   27.70    1.70
   2  -1  -1   26.20    1.50
   2  -1  -1   24.10    1.90
  -2  -1   1   25.30    1.80
  -2  -1   1   23.50    1.80
   2   1  -1   24.60    1.70
  -2   1   1   22.50    1.80
   2   1  -1   25.00    1.50
  -2   1   1   29.80    1.70
   2   1  -1   28.60    1.90
  -2   1   1   25.30    1.80
   2   1  -1   22.40    1.90
   1  -1  -1 3425.86  135.39
   1  -1  -1 3471.65  135.39
  -1  -1   1 3443.36  135.39
  -1  -1   1 3626.44  135.59
   1  -1  -1 3554.44  135.59
  -1  -1   1 3435.56  135.49
   1   1  -1 3445.76  135.49
  -1   1   1 3578.14  135.59
   1   1  -1 3310.17  135.39
   1   1  -1 3495.15  135.59
  -1   1   1 3440.26  135.59
   1   1  -1 3465.55  135.59
  -1   1   1 3316.17  135.49
   0  -1  -1 1451.55   56.59
   0  -1  -1 1455.95   56.59
   0  -1   1 1420.16   56.59
   0  -1  -1 1461.55   56.79
   0   1   1 1480.45   56.79
   0   1   1 1469.55   56.59
   0   1  -1 1445.36   56.69
   0   1   1 1424.16   56.79
   0   1  -1 1441.36   56.69
   0   1   1 1420.26   56.59
   0   1  -1 1399.06   56.79
   1  -1   1 3712.43  144.39
  -1  -1  -1 3722.83  144.69
  -1  -1  -1 3643.34  144.39
  -1  -1  -1 3508.15  144.49
  -1  -1  -1 3788.22  144.59
  -1   1  -1 3539.25  144.59
   1   1   1 3728.13  144.69
   1   1   1 3747.32  144.49
   1   1   1 3712.83  144.59
  -1   1  -1 3754.52  144.69
  -1   1  -1 3643.64  144.59
   1   1   1 3831.42  144.69
  -2  -1  -1   86.39    3.70
   2  -1   1   79.59    3.70
   2  -1   1   88.19    3.50
  -2  -1  -1   83.39    4.00
   2   1   1   80.19    3.80
  -2   1  -1   83.99    3.70
   2   1   1   77.89    4.00
  -2   1  -1   87.49    3.80
  -2   1  -1   75.89    3.90
   2   1   1   78.19    3.90
   2   1   1   78.09    3.60
   3  -1   1  830.92   32.90
  -3  -1  -1  845.92   32.90
  -3  -1  -1  826.52   32.70
   3  -1   1  801.42   32.50
  -3   1  -1  820.02   32.70
   3   1   1  822.12   33.00
   3   1   1  803.72   32.60
  -3   1  -1  857.81   32.60
  -3   1  -1  827.82   33.00
   3   1   1  828.92   32.70
   3   1   1  851.41   33.30
  -3   1  -1  780.12   32.60
   4  -1   1 1387.86   56.29
  -4  -1  -1 1388.96   56.09
  -4  -1  -1 1409.06   56.19
   4  -1   1 1359.56   55.79
   4   1   1 1404.46   55.89
  -4   1  -1 1453.75   55.99
   4   1   1 1372.26   56.39
  -4   1  -1 1403.96   56.39
  -4   1  -1 1525.55   55.79
   4   1   1 1480.95   55.99
   4   1   1 1393.26   56.39
  -4   1  -1 1450.25   55.99
   5  -1   1   21.50    1.70
   5  -1   1   23.00    2.60
  -5  -1  -1   22.70    2.40
  -5  -1  -1   20.60    2.20
  -5   1  -1   24.50    2.70
   5   1   1   23.80    2.80
   5   1   1   23.30    1.80
   5   1   1   25.00    2.80
   5   1   1   22.10    2.10
  -5   1  -1   24.20    2.30
  -5   1  -1   22.80    1.70
  -5   1  -1   26.00    2.00
   6  -1   1  246.58   11.70
  -6  -1  -1  261.87   11.20
   6  -1   1  230.78   10.60
  -6  -1  -1  244.58   11.10
   6   1   1  255.87   10.70
   6   1   1  254.57   10.70
  -6   1  -1  267.07   11.60
  -6   1  -1  275.87   11.00
   6   1   1  249.48   11.70
   6   1   1  271.67   11.80
  -6   1  -1  254.67   10.80
  -7  -1  -1   47.30    4.00
   7  -1   1   44.80    2.90
   7  -1   1   44.30    4.60
  -7  -1  -1   32.90    3.30
  -7   1  -1   47.20    3.10
   7   1   1   43.00    4.20
  -7   1  -1   50.49    3.90
  -7   1  -1   42.90    4.00
   7   1   1   39.90    2.90
  -8  -1  -1   53.09    4.60
   8  -1   1   47.00    3.40
  -8  -1  -1   47.10    3.90
   8  -1   1   40.20    4.70
   8   1   1   48.10    5.00
  -8   1  -1   51.29    4.60
  -8   1  -1   53.79    3.50
   8   1   1   54.29    3.50
   9  -1   1    2.60    3.80
   9  -1   1    0.70    1.80
  -9  -1  -1    1.70    3.10
  -9  -1  -1    0.60    2.00
   9   1   1    0.40    1.90
  -9   1  -1    2.60    3.10
   9   1   1    1.30    3.40
  -9   1  -1    1.90    1.80
 -10  -1  -1  231.68   11.40
  10  -1   1  255.67   11.20
 -10  -1  -1  252.67   12.50
  10  -1   1  262.17   13.30
  10   1   1  253.87   13.30
 -10   1  -1  245.78   11.00
 -10   1  -1  231.78   12.40
  10   1   1  259.47   11.30
  11  -1   1   11.40    2.80
 -11  -1  -1   11.80    2.90
 -11  -1  -1   16.30    4.80
  11  -1   1   14.10    5.20
 -11   1  -1   10.70    2.50
 -11   1  -1   14.20    4.50
  11   1   1   12.20    5.10
  11   1   1   11.60    3.00
  12  -1   1   31.40    6.80
  12  -1   1   35.40    4.00
 -12  -1  -1   36.00    5.60
 -12  -1  -1   37.60    4.00
  12   1   1   25.20    6.40
 -12   1  -1   52.79    6.90
  12   1   1   34.20    4.10
  13  -1   1    8.40    6.60
  13  -1   1    6.50    3.80
 -13  -1  -1   10.30    3.30
 -13   1  -1    4.70    5.70
  13   1   1    9.80    3.90
 -13   1  -1   12.90    2.60
  13   1   1   23.80    7.40
  14  -1   1   -6.80    8.40
 -14  -1  -1   -1.20    3.60
  14  -1   1   -1.50    4.30
  14   1   1   -1.10    7.70
 -14   1  -1   -2.40    7.30
  14   1   1   -1.30    4.00
  14  -2  -1    7.10    5.20
 -14  -2   1    9.40    4.90
 -14   2   1    8.30    8.00
  14   2  -1   10.20    9.50
 -14   2   1   11.90    3.50
  13  -2  -1    5.70    7.10
 -13  -2   1   19.20    4.60
  13  -2  -1   11.50    4.50
 -13   2   1   11.30    6.10
  13   2  -1   21.50    7.90
  13   2  -1   10.40    4.80
 -13   2   1   13.40    3.60
  12  -2  -1   88.49    9.60
  12  -2  -1   76.59    6.50
 -12  -2   1   73.99    6.70
 -12   2   1   77.39    8.50
  12   2  -1   79.89    9.20
  12   2  -1   73.59    6.50
 -12   2   1   64.29    5.50
  11  -2  -1    0.30    5.70
 -11  -2   1    0.70    3.20
  11  -2  -1    0.90    2.80
  11   2  -1    5.20    5.20
 -11   2   1    3.70    4.50
  11   2  -1    4.30    3.30
  10  -2  -1   19.40    3.20
 -10  -2   1   13.60    4.40
  10  -2  -1   16.90    5.00
 -10  -2   1   16.70    3.60
  10   2  -1   21.80    3.50
  10   2  -1   18.20    5.10
 -10   2   1   16.90    4.60
   9  -2  -1   15.30    2.90
   9  -2  -1   20.90    4.50
  -9  -2   1   30.30    4.40
  -9  -2   1   25.90    3.80
  -9   2   1   21.50    3.00
   9   2  -1   22.90    3.10
   9   2  -1   23.00    4.70
  -9   2   1   23.80    4.40
   8  -2  -1   89.19    5.10
  -8  -2   1   87.29    6.10
  -8  -2   1   89.69    5.90
   8  -2  -1   77.59    6.80
   8   2  -1   88.69    7.10
   8   2  -1   90.29    5.20
  -8   2   1   85.79    6.30
  -8   2   1   86.19    5.30
  -7  -2   1   53.09    4.60
   7  -2  -1   54.89    5.30
   7  -2  -1   52.49    3.70
  -7  -2   1   58.89    4.70
  -7   2   1   60.09    4.10
   7   2  -1   66.99    4.00
   7   2  -1   61.29    5.20
   7   2  -1   55.29    4.40
  -7   2   1   52.59    4.80
   6  -2  -1    2.70    1.40
  -6  -2   1    3.00    2.20
   6  -2  -1    1.90    2.50
  -6  -2   1    2.60    2.20
  -6   2   1    0.70    2.30
   6   2  -1    0.20    2.30
   6   2  -1    2.00    1.80
  -6   2   1    2.20    1.70
   6   2  -1    2.90    2.60
  -6   2   1    3.00    1.70
   6   2  -1    1.50    1.40
   5  -2  -1   90.79    5.70
  -5  -2   1  102.79    5.00
   5  -2  -1   88.49    4.50
  -5  -2   1   96.69    5.30
   5  -2  -1   85.79    5.30
  -5  -2   1   85.69    5.30
   5   2  -1  100.29    4.60
   5   2  -1   93.69    5.80
   5   2  -1   93.29    5.70
  -5   2   1   78.89    5.30
   5   2  -1   91.69    5.10
  -5   2   1   98.19    4.80
  -4  -2   1   -0.50    1.50
   4  -2  -1    0.90    1.70
  -4  -2   1    0.90    1.40
   4  -2  -1    0.10    1.10
   4  -2  -1    0.30    1.90
  -4  -2   1    0.50    1.60
  -4   2   1    0.00    1.70
   4   2  -1    0.10    1.60
   4   2  -1   -0.20    1.90
  -4   2   1    0.70    1.40
   4   2  -1    0.00    1.40
   4   2  -1    0.50    1.20
  -4   2   1   -0.10    1.30
  -3  -2   1  110.29    5.10
   3  -2  -1   97.49    4.90
   3  -2  -1   94.09    4.60
   3  -2  -1  104.89    5.50
  -3  -2   1   89.89    5.20
  -3  -2   1  107.79    4.90
   3   2  -1   99.29    5.00
  -3   2   1  102.99    5.00
   3   2  -1  101.69    5.30
   3   2  -1  102.09    4.70
  -3   2   1   94.79    5.20
  -3   2   1  100.89    5.10
   3   2  -1  101.59    5.40
  -2  -2   1  215.28    9.40
   2  -2  -1  224.48    9.20
   2  -2  -1  227.28    9.80
  -2  -2   1  221.98    9.70
  -2  -2   1  231.38    9.30
   2  -2  -1  227.18    9.20
   2   2  -1  202.68    9.70
  -2   2   1  220.18    9.20
  -2   2   1  203.88    9.50
  -2   2   1  220.38    9.60
   2   2  -1  232.88    9.40
   2   2  -1  217.68    9.20
  -2   2   1  227.28    9.60
   2   2  -1  215.28    9.70
  -1  -2   1  860.01   34.50
  -1  -2   1  862.21   34.90
   1  -2  -1  910.31   34.90
   1  -2  -1  903.91   34.40
   1  -2  -1  851.71   34.50
  -1  -2   1  879.81   34.70
  -1   2   1  870.21   34.70
   1   2  -1  884.71   34.40
   1   2  -1  890.71   34.90
   1   2  -1  821.12   34.90
  -1   2   1  850.51   34.40
  -1   2   1  877.61   34.80
  -1   2   1  842.22   34.80
   1   2  -1  870.51   34.70
   1   2  -1  879.81   34.50
   0  -2  -1   24.20    2.40
   0  -2   1   32.40    1.90
   0  -2  -1   33.40    2.00
   0  -2  -1   30.50    2.00
   0  -2   1   21.80    2.50
   0   2  -1   28.10    2.40
   0   2   1   32.60    2.60
   0   2   1   34.20    2.10
   0   2  -1   34.20    1.70
   0   2  -1   35.30    2.00
   0   2   1   32.20    2.50
   0   2  -1   33.80    2.50
   0   2  -1   30.00    2.40
   0   2   1   32.70    2.10
   1  -2   1   99.29    5.00
  -1  -2  -1  105.19    4.50
   1  -2   1   90.89    4.40
  -1  -2  -1   96.09    5.00
  -1  -2  -1   95.39    4.60
  -1  -2  -1  104.29    4.60
  -1   2  -1   93.89    4.90
   1   2   1  101.39    4.60
  -1   2  -1   96.19    4.80
   1   2   1   99.59    4.50
   1   2   1  101.59    5.00
  -1   2  -1   97.99    4.80
   1   2   1   93.69    5.00
   1   2   1  103.99    4.50
  -2  -2  -1   73.49    3.40
  -2  -2  -1   65.69    3.60
  -2  -2  -1   69.59    3.40
   2  -2   1   72.29    3.30
  -2  -2  -1   62.79    3.70
   2  -2   1   68.39    3.10
   2   2   1   64.19    3.50
   2   2   1   68.89    3.30
  -2   2  -1   63.89    3.80
  -2   2  -1   69.09    3.70
   2   2   1   65.19    3.80
  -2   2  -1   55.19    3.50
   2   2   1   61.69    4.00
   3  -2   1  564.24   22.30
  -3  -2  -1  561.34   22.40
  -3  -2  -1  548.75   22.40
   3  -2   1  556.24   22.20
  -3  -2  -1  555.04   22.80
   3   2   1  541.15   22.60
  -3   2  -1  580.94   22.70
   3   2   1  566.74   22.30
   3   2   1  557.34   22.70
  -3   2  -1  548.95   22.50
  -3   2  -1  531.85   22.50
   3   2   1  541.05   22.90
  -3   2  -1  561.64   22.90
  -4  -2  -1   42.40    3.00
  -4  -2  -1   46.70    3.00
   4  -2   1   35.40    2.40
  -4  -2  -1   40.80    3.30
   4  -2   1   41.00    3.20
   4   2   1   46.90    3.90
  -4   2  -1   44.50    2.80
  -4   2  -1   40.10    3.10
   4   2   1   40.00    3.30
  -4   2  -1   33.60    3.30
  -4   2  -1   45.30    3.00
   4   2   1   44.40    2.70
   4   2   1   41.00    3.30
  -5  -2  -1    3.50    1.80
   5  -2   1    3.50    1.10
  -5  -2  -1    3.80    1.80
  -5  -2  -1    6.20    2.00
   5  -2   1    4.70    2.10
  -5   2  -1    6.20    1.50
  -5   2  -1    2.80    2.10
   5   2   1    2.80    1.90
   5   2   1    5.10    1.40
  -5   2  -1    5.40    1.80
  -5   2  -1    4.80    1.60
   5   2   1    4.50    2.30
   5   2   1    5.70    2.10
  -6  -2  -1  522.85   21.40
   6  -2   1  494.15   20.90
  -6  -2  -1  488.55   21.50
   6  -2   1  531.55   21.70
   6   2   1  513.15   22.00
  -6   2  -1  496.05   21.00
  -6   2  -1  487.35   21.80
  -6   2  -1  557.54   20.90
   6   2   1  522.35   21.30
   6   2   1  529.45   21.00
  -7  -2  -1  112.79    6.50
  -7  -2  -1  119.49    6.70
   7  -2   1  126.19    6.00
   7  -2   1  105.09    7.10
  -7   2  -1  116.59    7.00
   7   2   1  128.49    6.10
  -7   2  -1  125.29    6.00
   7   2   1  123.99    6.50
   7   2   1  125.69    7.40
   8  -2   1   -0.20    3.30
  -8  -2  -1   -0.90    2.10
  -8  -2  -1    1.10    2.80
   8  -2   1    0.90    1.70
   8   2   1   -0.20    1.80
  -8   2  -1    0.40    1.70
  -8   2  -1   -1.80    2.70
   8   2   1    1.80    3.10
  -9  -2  -1    2.10    2.50
  -9  -2  -1    1.90    3.40
   9  -2   1    3.50    4.10
   9  -2   1    0.50    1.90
   9   2   1    3.70    3.80
  -9   2  -1   -0.90    3.10
  -9   2  -1    2.80    2.00
   9   2   1    4.40    2.30
 -10  -2  -1   91.49    6.20
  10  -2   1   96.29    5.70
  10  -2   1  109.09    8.10
 -10   2  -1   93.09    5.40
  10   2   1   94.29    8.00
  10   2   1   88.09    5.80
 -10   2  -1   78.39    7.20
  11  -2   1   50.89    7.50
  11  -2   1   36.80    3.90
 -11  -2  -1   34.00    4.30
 -11   2  -1   41.70    3.70
  11   2   1   39.00    4.40
 -11   2  -1   39.70    6.30
  11   2   1   37.60    6.30
  12  -2   1    3.50    6.80
 -12  -2  -1    2.20    3.30
  12  -2   1    6.40    3.30
  12   2   1    6.40    6.30
 -12   2  -1    3.80    5.70
  12   2   1    6.80    3.60
 -12   2  -1    5.60    2.10
  13  -2   1    2.10    3.90
 -13  -2  -1    1.10    3.80
  13   2   1   -0.20    4.20
 -13   2  -1   -1.50    6.00
  13   2   1    0.00    7.10
 -14  -2  -1    0.80    4.00
  14  -2   1   -1.10    4.90
  14   2   1   -2.20    8.40
  14   2   1    2.60    5.30
 -14   2  -1   -2.80    8.00
  13  -3  -1   35.80    5.50
 -13  -3   1   51.99    6.60
 -13   3   1   41.20    9.10
  13   3  -1   51.39   10.70
 -13   3   1   44.40    5.20
  12  -3  -1   24.30    4.40
 -12  -3   1   28.40    5.30
 -12   3   1   25.60    3.80
  12   3  -1   25.30    7.80
 -12   3   1   21.30    6.80
 -11  -3   1  147.99    9.50
  11  -3  -1  152.28    8.30
 -11   3   1  132.39    7.90
  11   3  -1  139.29   11.20
 -11   3   1  154.78   10.50
 -10  -3   1  128.39    8.60
  10  -3  -1  127.09    7.50
  10   3  -1  125.59    7.80
 -10   3   1  133.29    9.20
  10   3  -1  137.69   10.70
 -10   3   1  126.39    7.40
  -9  -3   1  210.88   11.10
   9  -3  -1  183.68    9.90
   9   3  -1  206.08   10.10
  -9   3   1  229.98   10.20
   9   3  -1  192.08   11.80
  -9   3   1  214.58   11.60
   8  -3  -1  229.18   10.90
  -8  -3   1  240.38   12.20
  -8   3   1  250.47   12.40
  -8   3   1  243.48   11.30
   8   3  -1  253.17   11.20
   8   3  -1  226.78   12.50
   7  -3  -1  796.32   32.40
  -7  -3   1  792.52   33.30
  -7  -3   1  820.62   33.00
  -7   3   1  781.52   33.50
  -7   3   1  788.62   32.70
   7   3  -1  809.92   32.40
   7   3  -1  792.52   33.60
   7   3  -1  804.82   33.00
  -6  -3   1   53.99    5.20
   6  -3  -1   63.29    5.80
  -6  -3   1   62.49    5.10
   6  -3  -1   59.29    4.00
  -6   3   1   70.99    4.70
  -6   3   1   68.89    5.30
  -6   3   1   67.19    4.70
   6   3  -1   68.79    4.40
   6   3  -1   55.69    4.80
   6   3  -1   63.29    5.20
   6   3  -1   60.29    6.00
   5  -3  -1  132.19    6.90
  -5  -3   1  135.09    7.10
  -5  -3   1  131.19    7.40
   5  -3  -1  140.39    6.50
  -5   3   1  131.99    7.60
   5   3  -1  136.49    7.50
  -5   3   1  133.49    7.00
   5   3  -1  124.89    7.80
   5   3  -1  138.29    7.50
   5   3  -1  137.79    6.50
  -5   3   1  133.59    7.00
  -4  -3   1  347.47   15.30
  -4  -3   1  356.76   15.80
   4  -3  -1  366.56   14.90
   4  -3  -1  363.76   15.00
  -4  -3   1  363.26   15.10
  -4   3   1  339.47   15.30
   4   3  -1  371.56   15.00
   4   3  -1  345.37   15.50
  -4   3   1  339.57   15.60
  -4   3   1  365.86   15.40
   4   3  -1  371.96   15.50
   4   3  -1  346.27   16.00
   3  -3  -1   28.40    2.60
  -3  -3   1   33.00    2.80
  -3  -3   1   28.30    3.10
   3  -3  -1   30.80    2.70
  -3  -3   1   23.50    3.20
   3  -3  -1   35.80    3.90
  -3   3   1   24.40    2.90
   3   3  -1   38.30    3.40
   3   3  -1   32.00    3.40
  -3   3   1   30.90    3.20
   3   3  -1   32.60    2.80
  -3   3   1   32.80    3.30
   3   3  -1   23.60    3.30
  -2  -3   1   39.40    3.20
  -2  -3   1   31.10    3.60
   2  -3  -1   40.10    2.70
   2  -3  -1   35.90    3.70
  -2  -3   1   37.60    3.10
   2  -3  -1   40.50    3.00
  -2   3   1   32.60    3.30
  -2   3   1   45.20    3.10
  -2   3   1   35.40    3.50
   2   3  -1   45.60    3.00
   2   3  -1   34.10    3.70
   2   3  -1   38.30    3.70
   2   3  -1   39.90    3.00
  -2   3   1   42.50    3.50
  -1  -3   1  497.15   20.50
   1  -3  -1  472.85   20.90
   1  -3  -1  495.85   20.30
  -1  -3   1  504.15   21.00
   1  -3  -1  499.45   20.10
   1   3  -1  438.26   20.80
   1   3  -1  523.65   20.10
   1   3  -1  504.85   20.90
   1   3  -1  499.85   20.60
   1   3  -1  516.45   20.20
  -1   3   1  510.05   21.00
  -1   3   1  497.05   20.70
  -1   3   1  511.45   20.20
  -1   3   1  492.35   20.90
   0  -3  -1   87.79    4.40
   0  -3  -1   77.39    5.10
   0  -3   1   87.89    5.20
   0  -3  -1   77.99    4.20
   0  -3   1   88.29    4.40
   0   3  -1   89.39    3.80
   0   3   1   75.59    4.50
   0   3   1   78.49    5.10
   0   3  -1   71.69    4.80
   0   3   1   87.29    4.20
   0   3   1   83.29    4.90
   0   3   1   86.29    4.10
   0   3  -1   66.49    4.50
   0   3  -1   79.49    4.20
   0   3  -1   73.79    4.90
  -1  -3  -1  180.38    8.20
   1  -3   1  189.48    9.00
  -1  -3  -1  182.88    8.20
  -1  -3  -1  182.58    8.20
   1  -3   1  175.08    8.10
  -1  -3  -1  190.18    9.00
  -1   3  -1  185.88    8.60
   1   3   1  173.98    8.80
   1   3   1  191.18    8.10
  -1   3  -1  173.88    8.60
  -1   3  -1  204.68    9.00
  -1   3  -1  196.18    8.10
   1   3   1  191.28    8.20
   1   3   1  194.58    9.00
   1   3   1  179.38    8.30
  -2  -3  -1  381.76   15.30
   2  -3   1  378.46   16.00
   2  -3   1  354.56   15.10
  -2  -3  -1  356.86   15.90
  -2  -3  -1  382.76   15.30
   2   3   1  364.76   16.00
   2   3   1  370.26   15.20
   2   3   1  360.56   15.90
  -2   3  -1  354.86   15.60
  -2   3  -1  341.97   15.70
  -2   3  -1  368.86   15.80
   2   3   1  383.16   15.30
   3  -3   1  132.49    5.80
  -3  -3  -1  119.49    6.70
  -3  -3  -1  126.49    6.00
   3  -3   1  128.49    5.90
   3   3   1  118.19    6.20
   3   3   1  128.69    5.90
   3   3   1  121.89    6.60
  -3   3  -1  131.09    6.50
  -3   3  -1  106.99    6.10
   3   3   1  116.09    6.90
  -3   3  -1  116.59    6.70
  -4  -3  -1   79.29    4.60
   4  -3   1   73.99    4.10
  -4  -3  -1   75.19    5.20
  -4   3  -1   73.39    4.50
   4   3   1   66.39    5.50
   4   3   1   70.19    5.20
  -4   3  -1   68.69    5.00
   4   3   1   77.89    5.00
  -4   3  -1   89.59    5.10
   4   3   1   83.59    4.20
   5  -3   1   41.90    3.20
  -5  -3  -1   44.50    3.90
  -5  -3  -1   32.70    3.90
   5   3   1   46.70    4.10
   5   3   1   36.60    3.10
   5   3   1   40.40    4.00
  -5   3  -1   42.60    3.90
  -5   3  -1   40.10    4.20
  -5   3  -1   44.00    3.50
   5   3   1   39.40    4.50
  -6  -3  -1   74.79    5.40
   6  -3   1   79.79    4.40
  -6  -3  -1   66.59    4.90
  -6   3  -1   67.99    5.00
   6   3   1   78.19    5.90
   6   3   1   73.69    5.30
  -6   3  -1   73.89    5.70
  -6   3  -1   75.29    4.60
   6   3   1   72.19    4.60
   7  -3   1   97.09    5.20
  -7  -3  -1   83.79    6.10
  -7   3  -1   89.99    5.20
   7   3   1   81.99    6.50
  -7   3  -1   90.99    6.40
   7   3   1   86.89    5.30
   7   3   1   83.19    6.10
   8  -3   1   46.00    3.90
  -8  -3  -1   48.50    5.30
  -8   3  -1   46.00    5.40
   8   3   1   45.00    4.30
   8   3   1   46.40    5.60
  -8   3  -1   41.80    3.80
   9  -3   1    1.20    2.30
  -9  -3  -1   -0.10    3.00
   9   3   1    3.10    4.20
  -9   3  -1    0.10    2.10
  -9   3  -1   -1.80    3.60
   9   3   1    2.00    2.60
  10  -3   1    3.50    2.70
 -10  -3  -1    5.50    3.50
 -10   3  -1    4.50    4.60
  10   3   1    1.80    5.30
  10   3   1    1.10    2.80
 -10   3  -1    2.60    2.20
 -11  -3  -1    1.30    3.70
  11  -3   1    5.00    3.10
  11   3   1    2.60    6.20
 -11   3  -1    7.10    5.40
  11   3   1    5.30    3.70
 -11   3  -1    3.90    2.10
 -12  -3  -1    1.90    3.90
  12  -3   1    0.30    3.50
  12   3   1    1.90    4.50
 -12   3  -1   -0.90    6.00
  12   3   1    3.10    7.60
  13  -3   1    0.00    4.30
 -13  -3  -1   -1.30    4.40
  13   3   1    4.90    9.20
 -13   3  -1   -2.10    7.70
  12  -4  -1   23.60    5.70
 -12  -4   1   16.00    6.00
  12   4  -1   32.40    9.30
 -12   4   1   19.70    7.80
 -12   4   1   15.90    4.00
  11  -4  -1   -0.10    4.30
 -11  -4   1    0.70    5.00
  11   4  -1   -2.10    7.10
 -11   4   1    1.40    5.90
 -11   4   1   -0.50    3.40
  10  -4  -1    6.00    3.70
 -10  -4   1   14.00    5.00
 -10   4   1    9.10    5.60
 -10   4   1    6.20    3.40
  10   4  -1   11.20    6.30
   9  -4  -1   20.10    3.70
  -9  -4   1   25.70    5.30
   9   4  -1   19.90    6.00
  -9   4   1   17.70    5.40
  -9   4   1   21.00    3.70
   8  -4  -1    4.90    2.90
  -8  -4   1    4.90    4.10
  -8   4   1    8.50    4.50
  -8   4   1    5.20    2.90
   8   4  -1    4.90    5.00
  -7  -4   1  224.28   11.70
   7  -4  -1  193.28   10.10
  -7   4   1  207.78   10.50
  -7   4   1  208.68   11.50
   7   4  -1  216.48   12.00
   7   4  -1  222.58   11.60
   6  -4  -1    3.30    2.50
  -6  -4   1    1.80    3.60
   6   4  -1    4.90    3.60
  -6   4   1    0.90    3.50
  -6   4   1    3.90    2.80
   6   4  -1    3.10    3.90
  -6   4   1    2.00    3.40
  -5  -4   1   49.60    5.90
   5  -4  -1   62.99    4.50
  -5   4   1   50.89    5.00
  -5   4   1   52.09    5.50
   5   4  -1   65.59    6.20
  -5   4   1   57.19    5.50
   5   4  -1   70.59    5.80
   5   4  -1   55.39    6.00
  -4  -4   1    2.90    3.30
  -4  -4   1    1.50    2.90
   4  -4  -1    2.00    2.20
   4   4  -1    3.50    3.00
   4   4  -1    6.20    3.50
   4   4  -1    5.80    3.00
  -4   4   1    4.50    2.60
  -4   4   1    4.70    3.20
  -4   4   1    2.40    3.00
  -3  -4   1   37.40    3.70
  -3  -4   1   33.60    3.80
   3  -4  -1   32.90    3.10
  -3  -4   1   22.20    4.00
   3   4  -1   26.60    4.00
  -3   4   1   27.90    3.80
   3   4  -1   22.20    3.90
  -3   4   1   35.80    4.30
  -3   4   1   29.30    3.70
  -2  -4   1    1.30    2.60
  -2  -4   1    0.80    2.90
  -2  -4   1    2.60    2.30
   2  -4  -1    2.60    1.90
  -2   4   1    0.80    2.50
  -2   4   1    2.50    2.60
   2   4  -1    4.00    2.90
  -2   4   1    2.80    2.70
   2   4  -1    1.50    2.50
   1  -4  -1   18.20    2.70
  -1  -4   1   18.30    2.60
   1  -4  -1   19.00    4.20
  -1  -4   1   19.20    3.10
  -1  -4   1   16.80    3.80
   1   4  -1   15.30    3.20
  -1   4   1   15.70    3.10
   1   4  -1   19.20    3.40
  -1   4   1   12.50    3.20
   1   4  -1   15.10    3.10
  -1   4   1   15.30    3.20
   0  -4   1   72.39    4.50
   0  -4  -1   75.59    4.60
   0  -4   1   67.29    4.90
   0  -4  -1   68.59    5.60
   0   4   1   74.29    5.70
   0   4  -1   67.89    5.10
   0   4   1   61.89    4.80
   0   4  -1   72.69    5.30
   0   4  -1   56.69    5.00
   0   4   1   63.99    5.30
   1  -4   1   13.60    2.30
  -1  -4  -1   14.60    2.70
  -1  -4  -1   12.20    3.20
  -1   4  -1   15.10    3.40
  -1   4  -1   12.90    2.90
   1   4   1   11.40    3.10
   1   4   1   12.20    2.90
  -1   4  -1   12.40    2.80
   1   4   1   14.80    2.80
  -2  -4  -1  327.47   13.70
  -2  -4  -1  317.67   13.70
  -2  -4  -1  298.67   14.50
   2  -4   1  306.17   13.50
   2   4   1  328.07   14.70
   2   4   1  318.97   14.50
  -2   4  -1  281.17   14.00
  -2   4  -1  306.87   14.00
   2   4   1  318.77   14.00
  -2   4  -1  331.77   14.40
   3  -4   1   52.99    3.90
  -3  -4  -1   48.20    5.30
  -3   4  -1   58.19    4.60
   3   4   1   58.79    4.50
  -3   4  -1   53.29    5.20
   3   4   1   55.09    5.60
  -3   4  -1   45.80    4.70
   3   4   1   54.89    5.20
   3   4   1   48.70    4.50
  -4  -4  -1   12.50    3.60
   4  -4   1   18.40    2.60
  -4   4  -1   18.50    4.10
  -4   4  -1   23.00    4.00
   4   4   1   25.50    3.20
   4   4   1   17.90    3.40
  -4   4  -1   23.70    3.30
   4   4   1   14.90    4.20
   4   4   1   18.30    4.00
   5  -4   1  139.19    7.30
  -5  -4  -1  145.69    8.70
  -5   4  -1  146.49    7.70
  -5   4  -1  146.89    8.40
   5   4   1  151.88    8.70
  -5   4  -1  149.69    8.70
   5   4   1  142.49    8.50
   5   4   1  150.18    7.70
   6  -4   1  239.08   11.30
  -6  -4  -1  258.17   12.70
  -6   4  -1  257.17   12.10
   6   4   1  247.38   12.70
  -6   4  -1  236.18   12.90
  -6   4  -1  248.68   11.60
   6   4   1  250.67   12.70
   6   4   1  255.47   11.60
  -7  -4  -1  123.39    8.10
   7  -4   1  111.39    6.60
   7   4   1  122.19    8.40
   7   4   1  126.79    9.40
  -7   4  -1  112.89    6.80
   7   4   1  116.99    8.70
  -7   4  -1  123.09    8.40
   8  -4   1    9.00    2.90
  -8  -4  -1    9.20    4.10
  -8   4  -1    6.70    4.50
  -8   4  -1    9.20    2.70
   8   4   1    8.60    5.20
  -9  -4  -1   22.50    4.90
   9  -4   1   17.30    3.60
  -9   4  -1   21.60    5.60
   9   4   1   22.90    5.80
  -9   4  -1   25.60    3.40
 -10  -4  -1   34.20    5.60
  10  -4   1   41.60    4.90
 -10   4  -1   47.90    4.30
  10   4   1   43.80    7.50
 -10   4  -1   42.90    6.90
  11  -4   1   25.40    4.80
 -11  -4  -1   29.60    5.70
 -11   4  -1   34.90    3.50
  11   4   1   27.70    7.90
 -11   4  -1   32.00    7.40
 -12  -4  -1    9.80    5.50
  12  -4   1    5.70    5.00
  12   4   1    2.60    9.30
 -12   4  -1    8.50    7.20
  10  -5  -1   46.00    6.30
 -10  -5   1   54.19    8.10
 -10   5   1   38.10    8.30
 -10   5   1   49.90    5.60
  -9  -5   1   26.70    6.40
   9  -5  -1   36.50    5.20
  -9   5   1   27.70    4.90
  -9   5   1   30.10    6.90
   8  -5  -1   48.00    5.40
  -8  -5   1   49.40    7.20
  -8   5   1   47.20    7.50
  -8   5   1   45.40    5.20
  -7  -5   1   79.99    8.50
   7  -5  -1   86.99    6.70
   7   5  -1   63.89    7.40
  -7   5   1   87.99    8.50
  -7   5   1   79.89    6.80
  -6  -5   1   83.39    8.20
   6  -5  -1   88.49    6.60
  -6   5   1   94.49    7.00
  -6   5   1   85.49    8.60
   6   5  -1   87.09    8.00
   5  -5  -1   15.80    3.50
  -5  -5   1   17.10    5.00
  -5   5   1   16.40    4.80
  -5   5   1   20.90    4.50
   5   5  -1   20.40    6.40
   5   5  -1   22.10    5.50
  -5   5   1   16.40    3.90
   4  -5  -1    0.00    2.90
  -4   5   1    0.00    4.20
  -4   5   1   -0.20    4.30
  -4   5   1    2.30    3.40
   4   5  -1    1.60    4.20
   4   5  -1    2.60    4.10
   3  -5  -1    1.40    3.00
  -3   5   1   -0.20    3.30
   3   5  -1    0.50    4.00
  -3   5   1   -0.80    3.60
  -3   5   1   -0.20    3.90
   3   5  -1   -1.80    3.80
   2  -5  -1  250.47   11.70
  -2   5   1  244.98   12.50
  -2   5   1  236.08   12.60
   2   5  -1  243.78   12.80
  -2   5   1  228.68   12.30
   2   5  -1  265.27   13.10
  -1  -5   1  218.58   10.60
  -1  -5   1  216.38   10.70
   1  -5  -1  228.08   10.40
  -1   5   1  204.98   11.50
   1   5  -1  210.18   11.50
   1   5  -1  206.08   11.10
  -1   5   1  211.78   11.10
   1   5  -1  234.08   11.70
  -1   5   1  202.18   11.40
   0  -5   1   30.60    4.50
   0  -5  -1   31.80    4.50
   0  -5  -1   28.30    4.20
   0  -5   1   27.90    3.60
   0   5  -1   30.70    4.90
   0   5   1   32.00    5.00
   0   5  -1   28.40    4.60
   0   5  -1   30.30    4.50
   0   5   1   29.60    5.00
   1  -5   1   50.39    5.10
   1  -5   1   50.59    4.50
   1   5   1   43.70    5.50
  -1   5  -1   56.79    5.60
  -1   5  -1   44.00    5.50
  -1   5  -1   47.40    5.20
   1   5   1   52.79    5.90
   2  -5   1  648.74   27.00
   2   5   1  670.03   28.40
  -2   5  -1  641.34   27.70
  -2   5  -1  665.73   27.90
  -2   5  -1  621.74   27.90
   2   5   1  645.34   28.20
  -3  -5  -1    4.90    4.50
   3  -5   1    9.00    2.90
  -3   5  -1   10.80    4.50
   3   5   1    7.00    4.20
  -3   5  -1    6.10    3.40
  -3   5  -1    9.10    4.00
   3   5   1    7.90    4.30
   4  -5   1    5.10    2.80
  -4  -5  -1    8.70    4.80
  -4   5  -1    8.80    3.30
   4   5   1    9.00    4.30
  -4   5  -1   13.60    4.40
  -4   5  -1    9.00    4.10
   5  -5   1    7.10    3.00
  -5  -5  -1    9.80    4.80
   5   5   1    6.90    4.80
  -5   5  -1   11.30    4.50
  -5   5  -1    8.00    5.10
  -5   5  -1    9.50    3.40
  -6  -5  -1    0.60    3.90
   6  -5   1    3.70    3.10
  -6   5  -1    1.40    4.60
   6   5   1    1.80    4.50
  -6   5  -1    1.10    3.10
  -7  -5  -1   14.00    5.00
   7  -5   1    7.70    3.50
   7   5   1    8.80    5.70
  -7   5  -1    5.30    3.30
  -7   5  -1    7.60    5.20
  -8  -5  -1   -0.70    4.90
   8  -5   1    3.70    3.70
  -8   5  -1   -2.10    5.30
  -8   5  -1    1.90    3.20
  -9  -5  -1    1.50    5.30
   9  -5   1    5.20    4.20
  -9   5  -1    1.70    3.30
  -9   5  -1    3.50    6.90
  10  -5   1   81.89    7.20
 -10  -5  -1   89.79   10.10
 -10   5  -1   74.69    5.80
 -10   5  -1   77.69    9.70
   8  -6  -1   13.70    5.90
  -8  -6   1    8.30    7.60
  -8   6   1   13.20    7.70
  -8   6   1   10.20    4.90
   7  -6  -1   -0.20    4.80
  -7   6   1    0.10    4.70
  -7   6   1    2.90    7.60
   7   6  -1   -0.40    6.20
   6  -6  -1   63.49    6.50
   6   6  -1   86.59    9.60
  -6   6   1   76.19    8.00
  -6   6   1   77.79    8.70
   5  -6  -1   40.10    6.20
  -5   6   1   31.20    5.50
  -5   6   1   27.70    6.80
   5   6  -1   30.10    7.30
  -5   6   1   35.90    7.40
  -4   6   1   19.00    5.10
  -4   6   1   14.10    5.50
   4   6  -1   15.80    6.30
  -4   6   1   13.20    6.20
   4   6  -1   12.70    6.40
   3   6  -1    2.30    5.40
  -3   6   1   -1.80    4.40
  -3   6   1    2.30    4.70
   3   6  -1    2.90    5.10
   2   6  -1   25.20    5.80
  -2   6   1   15.30    5.40
  -2   6   1   22.60    5.40
   2   6  -1   18.30    5.60
   1   6  -1  181.28   12.00
  -1   6   1  164.68   11.10
   1   6  -1  187.18   11.50
  -1   6   1  168.48   11.00
   0   6   1   93.09    8.50
   0   6   1   94.99    8.60
   0   6  -1   94.09    8.60
   0   6  -1   93.29    8.50
   1   6   1    0.30    4.70
   1   6   1    1.00    4.90
  -1   6  -1    0.40    4.80
  -1   6  -1    0.60    4.20
   2  -6   1   24.10    5.50
   2  -6   1   18.80    4.70
  -2   6  -1   33.20    5.40
  -2   6  -1   22.50    5.70
   2   6   1   18.10    5.90
   2   6   1   24.40    5.60
  -2   6  -1   31.30    7.00
   3  -6   1    8.70    4.40
  -3   6  -1   10.70    5.20
   3   6   1    6.10    5.00
  -3   6  -1   11.50    4.30
  -3   6  -1    8.70    5.70
   3   6   1    6.90    5.60
   4  -6   1   72.19    6.60
   4   6   1   80.19    8.50
  -4   6  -1   74.49    7.90
  -4   6  -1   78.19    8.30
  -4   6  -1   83.49    7.40
   5  -6   1   98.69    7.90
  -5   6  -1  100.09    9.20
   5   6   1   86.59    9.60
  -5   6  -1   94.79   10.10
  -5   6  -1  117.39    8.20
   6  -6   1   22.90    5.00
  -6  -6  -1   23.90    7.10
   6   6   1   14.40    7.30
  -6   6  -1   20.40    6.80
  -6   6  -1   16.70    4.60
  -7  -6  -1   50.09    8.10
   7  -6   1   53.09    6.10
  -7   6  -1   38.70    5.40
   7   6   1   55.99    8.50
  -7   6  -1   57.69    8.80
   8  -6   1   21.60    5.50
  -8  -6  -1   19.90    7.50
  -8   6  -1   15.60    9.10
  -8   6  -1   24.20    4.80
  -4   7   1  160.18   13.60
  -4   7   1  151.48   13.40
   4   7  -1  183.98   14.60
   3   7  -1   -2.30    6.70
  -3   7   1    0.20    7.10
   3   7  -1    4.90    7.30
  -3   7   1    1.20    6.10
   2   7  -1    2.20    7.70
  -2   7   1    7.40    7.20
   2   7  -1    7.50    7.10
  -2   7   1    4.10    6.30
   1   7  -1    3.00    6.50
   1   7  -1    8.50    6.80
  -1   7   1    4.50    6.90
  -1   7   1    6.20    6.50
   0   7  -1    3.60    5.90
   0   7   1    1.00    7.90
   0   7   1    3.10    6.20
   0   7  -1    1.80    7.00
  -1   7  -1   10.50    7.30
  -1   7  -1   12.50    6.20
   1   7   1   10.10    6.90
   1   7   1   13.30    7.50
  -2   7  -1   23.90    8.20
  -2   7  -1   28.40    6.80
   2   7   1   45.90    8.80
   2   7   1   30.60    7.80
  -3   7  -1    2.70    5.70
  -3   7  -1    3.70    7.10
   3   7   1    4.10    7.20
   4   7   1   20.10    9.80
  -4   7  -1   30.80    8.20
  14   0  -2    5.90    7.80
 -14   0   2    7.80    7.30
  14   0  -2    5.20    4.80
 -14   0   2    4.60    4.10
  13   0  -2   38.10    4.90
  13   0  -2   44.60    8.70
 -13   0   2   37.00    7.00
 -13   0   2   32.30    4.60
 -12   0   2    0.10    4.20
 -12   0   2    0.00    2.80
  12   0  -2    1.20    5.30
  12   0  -2   -0.60    3.10
  11   0  -2   14.60    3.30
 -11   0   2   27.70    4.90
 -11   0   2   16.70    3.30
  11   0  -2   18.80    5.40
 -10   0   2   81.99    5.70
 -10   0   2   87.19    6.60
  10   0  -2   83.39    7.40
  10   0  -2   80.79    5.30
   9   0  -2  462.05   19.40
   9   0  -2  459.05   21.00
  -9   0   2  475.35   20.40
  -9   0   2  458.55   19.80
   8   0  -2  434.86   19.30
  -8   0   2  445.56   18.40
  -8   0   2  413.86   18.70
  -7   0   2  157.48    8.10
   7   0  -2  170.58    8.90
   7   0  -2  166.98    7.40
  -7   0   2  156.48    7.80
  -6   0   2    0.60    1.80
  -6   0   2    0.10    1.40
   6   0  -2    0.10    1.20
   6   0  -2    0.60    2.10
   6   0  -2   -0.80    2.10
   5   0  -2 1642.74   63.79
  -5   0   2 1590.54   64.29
   5   0  -2 1690.33   64.39
  -5   0   2 1634.44   64.19
   5   0  -2 1530.75   64.49
   4   0  -2  852.91   32.90
  -4   0   2  849.91   33.60
   4   0  -2  799.62   33.10
   4   0  -2  867.41   33.60
  -4   0   2  830.12   33.40
   4   0  -2  824.62   33.70
  -4   0   2  824.82   33.10
  -3   0   2  927.01   36.00
   3   0  -2  917.51   35.60
   3   0  -2  924.51   35.50
  -3   0   2  832.12   35.60
   3   0  -2  894.71   36.10
   3   0  -2  948.91   36.00
  -3   0   2  869.51   35.80
   2   0  -2 6863.21  273.57
   2   0  -2 7027.10  273.57
  -2   0   2 7264.87  273.77
  -2   0   2 7020.40  273.07
   2   0  -2 6986.00  273.37
  -2   0   2 6664.23  273.07
  -1   0   2 1841.22   72.39
   1   0  -2 1820.42   72.29
   1   0  -2 1877.91   72.49
  -1   0   2 1822.82   72.29
   1   0  -2 1870.71   72.39
   0   0  -2  219.78    9.20
   0   0  -2  221.88    9.00
   0   0   2  220.38    9.00
   0   0  -2  232.78    9.20
  -1   0  -2 3093.39  123.39
  -1   0  -2 3157.08  123.29
   1   0   2 3097.39  123.29
  -1   0  -2 3223.68  123.29
  -2   0  -2  328.57   13.50
  -2   0  -2  336.47   13.00
   2   0   2  327.37   13.00
  -2   0  -2  332.97   13.00
  -2   0  -2  336.97   13.30
   2   0   2  325.57   13.40
   2   0   2  321.07   13.00
  -2   0  -2  334.27   13.20
   2   0   2  334.37   13.10
   3   0   2   22.90    1.90
   3   0   2   22.70    1.30
  -3   0  -2   27.80    1.50
  -3   0  -2   24.90    1.40
   3   0   2   24.00    1.40
   3   0   2   23.80    1.40
  -3   0  -2   25.90    1.90
   4   0   2  311.57   12.60
  -4   0  -2  308.47   12.70
   4   0   2  311.27   13.30
  -4   0  -2  321.87   12.80
  -4   0  -2  313.37   13.10
   4   0   2  319.37   12.60
   5   0   2  479.65   18.30
  -5   0  -2  470.35   18.70
  -5   0  -2  451.65   19.10
   5   0   2  450.25   19.30
   5   0   2  442.06   18.50
  -5   0  -2  471.45   18.70
  -6   0  -2  797.72   31.90
  -6   0  -2  843.02   32.10
  -6   0  -2  822.62   32.50
   6   0   2  773.32   32.80
   6   0   2  764.62   31.80
  -7   0  -2  191.48    8.10
   7   0   2  166.48    9.10
   7   0   2  172.48    8.00
  -7   0  -2  185.78    8.80
  -7   0  -2  196.98    8.30
   8   0   2  585.04   25.60
  -8   0  -2  609.54   25.10
  -8   0  -2  604.44   24.30
   8   0   2  593.24   24.30
   9   0   2  290.17   12.20
  -9   0  -2  278.17   12.10
  -9   0  -2  280.17   13.30
   9   0   2  278.37   14.10
 -10   0  -2   12.40    3.80
  10   0   2   17.00    4.50
  10   0   2   13.00    2.50
 -10   0  -2   16.10    2.50
 -11   0  -2   71.59    4.70
 -11   0  -2   74.89    7.30
  11   0   2   78.19    5.10
  11   0   2   70.59    7.80
  12   0   2  411.46   18.00
 -12   0  -2  417.46   17.30
  12   0   2  410.36   20.60
 -12   0  -2  403.96   19.60
  13   0   2   98.39   10.60
  13   0   2   97.59    6.90
 -13   0  -2   95.29    9.90
 -13   0  -2   97.79    5.50
  14   0   2   51.89    9.70
  14   0   2   28.00    4.90
 -14   0  -2   34.40    8.70
  14  -1  -2   20.00    8.40
  14  -1  -2   23.70    5.20
 -14  -1   2   14.60    4.80
 -14  -1   2   20.10   13.20
 -14   1   2   31.30    7.80
 -14   1   2   19.50    4.40
  14   1  -2   28.80    9.40
  14   1  -2   13.20    5.10
  13  -1  -2   -0.90    7.30
 -13  -1   2    0.50    5.10
 -13  -1   2   -0.30    3.50
  13  -1  -2   -0.80    3.80
 -13   1   2    1.50    3.30
  13   1  -2    3.80    7.00
 -13   1   2   -0.50    5.40
  13   1  -2    1.50    4.00
 -12  -1   2   62.69    6.10
  12  -1  -2   66.59    8.70
  12  -1  -2   72.49    6.10
 -12   1   2   65.69    5.70
  12   1  -2   73.19    8.70
 -12   1   2   68.29    7.60
  12   1  -2   63.19    6.00
 -11  -1   2   36.70    4.40
  11  -1  -2   29.60    3.70
 -11  -1   2   30.80    4.90
  11  -1  -2   32.40    6.20
  11   1  -2   35.10    6.20
 -11   1   2   26.40    3.70
  11   1  -2   27.00    3.70
 -11   1   2   25.70    5.10
 -10  -1   2  218.28   11.60
  10  -1  -2  232.28   12.70
  10  -1  -2  231.78   10.80
 -10  -1   2  243.48   11.40
 -10   1   2  240.28   11.10
  10   1  -2  247.38   13.00
 -10   1   2  216.38   11.90
  10   1  -2  220.08   10.80
  -9  -1   2    1.20    3.30
  -9  -1   2   -0.10    2.40
   9  -1  -2    0.50    3.50
   9  -1  -2   -0.20    2.00
   9   1  -2    0.90    3.60
  -9   1   2    1.20    3.00
  -9   1   2   -0.50    2.20
   9   1  -2    0.70    2.10
   8  -1  -2   17.80    2.30
  -8  -1   2   21.50    3.60
  -8  -1   2   19.50    2.80
   8  -1  -2   12.40    3.60
   8   1  -2   17.50    2.30
   8   1  -2   15.80    3.70
  -8   1   2   19.50    2.80
  -8   1   2   14.70    3.10
  -7  -1   2  234.08   10.50
   7  -1  -2  220.78   10.80
   7  -1  -2  223.78    9.60
  -7  -1   2  201.38   10.10
  -7   1   2  226.08   10.50
   7   1  -2  220.28   10.80
   7   1  -2  229.98    9.70
   7   1  -2  209.48   10.80
  -7   1   2  214.18   10.00
  -6  -1   2    3.10    1.60
   6  -1  -2    2.30    2.40
   6  -1  -2    2.00    2.30
  -6  -1   2    4.50    2.00
   6  -1  -2    4.40    1.40
  -6  -1   2    3.30    1.70
  -6   1   2    2.80    1.60
   6   1  -2    5.90    2.40
   6   1  -2    3.30    2.40
   6   1  -2    1.70    1.40
   6   1  -2    2.00    1.40
  -6   1   2    3.30    2.00
  -6   1   2    4.80    0.90
  -5  -1   2  415.76   16.80
  -5  -1   2  400.66   17.20
   5  -1  -2  415.66   17.30
   5  -1  -2  405.76   16.70
   5  -1  -2  402.86   17.40
  -5  -1   2  388.76   17.10
  -5   1   2  416.56   17.30
   5   1  -2  424.16   16.70
   5   1  -2  412.16   17.40
   5   1  -2  411.46   16.70
  -5   1   2  430.26   16.40
  -5   1   2  395.66   17.00
   5   1  -2  396.26   17.40
   4  -1  -2  370.36   15.40
   4  -1  -2  376.46   16.00
   4  -1  -2  381.06   15.90
  -4  -1   2  375.06   15.80
  -4  -1   2  353.96   15.80
  -4  -1   2  366.96   15.50
   4   1  -2  391.76   15.50
  -4   1   2  402.56   15.30
  -4   1   2  375.16   15.90
  -4   1   2  371.66   15.80
   4   1  -2  402.26   16.10
   4   1  -2  394.26   15.50
   4   1  -2  387.96   16.10
  -3  -1   2  979.80   37.00
   3  -1  -2  943.91   37.10
   3  -1  -2  937.61   37.00
   3  -1  -2  917.71   36.60
  -3  -1   2  940.91   37.00
   3   1  -2  911.51   36.80
  -3   1   2  926.71   36.80
  -3   1   2  954.80   36.60
  -3   1   2  910.41   37.00
  -3   1   2  948.41   36.90
   3   1  -2  931.51   37.10
   3   1  -2  844.82   37.00
   3   1  -2  895.41   36.60
  -2  -1   2 6705.43  262.37
   2  -1  -2 6682.33  262.37
  -2  -1   2 6788.12  262.17
  -2  -1   2 6268.47  262.37
   2  -1  -2 6723.13  262.07
   2  -1  -2 6971.20  262.47
   2   1  -2 6211.88  262.07
   2   1  -2 7054.59  262.37
  -2   1   2 6686.33  262.17
   2   1  -2 6715.33  262.37
  -2   1   2 6534.85  262.37
   2   1  -2 6841.72  262.47
  -2   1   2 6831.52  262.07
  -2   1   2 6890.71  262.37
   1  -1  -2 2119.89   81.99
  -1  -1   2 2111.49   82.09
  -1  -1   2 2055.89   81.89
  -1  -1   2 2037.20   82.09
   1  -1  -2 2029.00   82.19
   1  -1  -2 2104.69   82.09
  -1   1   2 2102.99   82.09
  -1   1   2 2119.59   82.19
   1   1  -2 2130.69   82.19
   1   1  -2 2083.79   82.19
   1   1  -2 2028.30   81.99
  -1   1   2 2128.39   82.09
  -1   1   2 2106.29   81.89
   0  -1  -2 2783.72  107.79
   0  -1  -2 2816.32  107.69
   0  -1  -2 2732.23  107.59
   0  -1   2 2625.94  107.49
   0   1   2 2776.32  107.79
   0   1   2 2659.83  107.69
   0   1   2 2643.24  107.59
   0   1  -2 2725.43  107.79
   0   1  -2 2770.62  107.79
   0   1   2 2792.82  107.49
   0   1  -2 2893.31  107.69
  -1  -1  -2  143.79    6.30
   1  -1   2  134.69    5.90
  -1  -1  -2  148.29    6.20
  -1   1  -2  139.89    6.00
   1   1   2  145.39    5.90
   1   1   2  140.89    6.20
  -1   1  -2  153.18    6.00
  -1   1  -2  147.29    6.20
  -1   1  -2  133.59    6.20
   2  -1   2  231.68    9.30
  -2  -1  -2  233.78    9.30
   2  -1   2  216.88    9.20
  -2  -1  -2  229.78    9.80
   2  -1   2  222.38    9.20
  -2  -1  -2  219.08    9.50
   2   1   2  220.28    9.60
  -2   1  -2  241.78    9.50
  -2   1  -2  237.38    9.20
  -2   1  -2  240.58    9.70
   2   1   2  219.68    9.50
  -2   1  -2  242.38    9.30
   2   1   2  224.88    9.30
  -3  -1  -2  210.48    9.70
   3  -1   2  233.08    9.40
   3  -1   2  240.28    9.80
   3  -1   2  225.68    9.40
  -3  -1  -2  217.38   10.10
  -3  -1  -2  245.28    9.60
   3   1   2  234.58    9.50
   3   1   2  226.88   10.00
   3   1   2  231.58    9.70
  -3   1  -2  225.48    9.50
  -3   1  -2  248.68    9.50
  -3   1  -2  236.18   10.00
  -3   1  -2  249.78    9.60
  -4  -1  -2    0.90    1.10
   4  -1   2   -0.40    1.30
   4  -1   2    0.90    0.90
  -4  -1  -2    1.20    1.10
   4  -1   2    0.90    0.70
   4   1   2    0.20    1.20
  -4   1  -2    1.20    0.90
  -4   1  -2    0.40    0.70
  -4   1  -2    0.70    0.80
  -4   1  -2    1.80    1.40
   4   1   2    1.50    1.30
   4   1   2    0.10    0.70
   5  -1   2  155.68    6.60
  -5  -1  -2  146.39    7.00
  -5  -1  -2  159.28    7.70
   5  -1   2  144.79    6.70
  -5  -1  -2  158.48    7.10
   5  -1   2  144.49    7.30
   5   1   2  163.88    6.70
  -5   1  -2  167.38    6.60
   5   1   2  158.38    7.60
  -5   1  -2  149.79    7.40
   5   1   2  161.38    6.90
  -5   1  -2  159.58    6.80
  -6  -1  -2   28.10    2.90
   6  -1   2   26.70    3.10
   6  -1   2   23.50    2.90
  -6  -1  -2   24.60    2.50
   6  -1   2   28.20    2.10
  -6  -1  -2   36.00    3.40
  -6   1  -2   27.90    2.30
  -6   1  -2   32.00    1.80
  -6   1  -2   27.40    2.20
  -6   1  -2   28.20    3.10
   6   1   2   27.70    2.50
   6   1   2   24.00    2.10
   6   1   2   28.90    3.30
  -7  -1  -2   37.30    3.60
   7  -1   2   32.90    2.50
   7  -1   2   38.10    4.10
  -7  -1  -2   34.30    3.00
  -7   1  -2   36.80    2.60
   7   1   2   32.30    2.70
  -7   1  -2   38.80    2.90
   7   1   2   38.60    4.20
  -7   1  -2   37.40    4.00
   8  -1   2   46.00    5.10
  -8  -1  -2   63.29    4.10
  -8  -1  -2   63.49    4.80
   8  -1   2   63.59    3.70
   8   1   2   60.79    3.90
   8   1   2   58.79    5.30
  -8   1  -2   61.49    3.50
  -8   1  -2   51.69    4.90
   9  -1   2   13.00    2.20
   9  -1   2   16.20    4.50
  -9  -1  -2   18.00    3.40
  -9  -1  -2   13.00    2.40
   9   1   2   14.80    2.30
  -9   1  -2   12.90    3.60
  -9   1  -2   16.30    2.10
   9   1   2   12.40    3.90
 -10  -1  -2  138.99    7.40
 -10  -1  -2  160.38    8.80
  10  -1   2  153.28    7.30
  10  -1   2  145.29    9.50
 -10   1  -2  143.89    9.20
  10   1   2  136.39    9.40
  10   1   2  139.29    7.30
  11  -1   2  171.68   10.60
 -11  -1  -2  153.88    9.60
  11  -1   2  139.49    7.70
 -11  -1  -2  152.98    7.80
  11   1   2  141.59   10.80
 -11   1  -2  149.09    7.00
 -11   1  -2  148.89    9.50
  11   1   2  156.18    7.90
  12  -1   2   67.59    8.50
 -12  -1  -2   53.19    4.90
  12  -1   2   56.89    5.20
  12   1   2   59.29    5.30
 -12   1  -2   60.59    7.00
 -12   1  -2   56.59    3.50
  12   1   2   62.69    7.90
 -13  -1  -2  114.99    7.20
  13  -1   2  121.39    7.90
  13  -1   2  158.18   11.90
  13   1   2  128.39   11.70
  13   1   2  141.79    8.30
 -13   1  -2  125.19   11.00
  14  -1   2   -0.20    8.60
  14  -1   2   -0.30    4.20
 -14  -1  -2    2.70    3.20
  14   1   2   -0.70    7.70
 -14   1  -2    4.00    7.40
  14   1   2    0.10    4.20
 -14  -2   2   30.70    5.80
  14  -2  -2   33.30    6.10
 -14   2   2   28.00    4.60
  14   2  -2   16.50    8.90
 -14   2   2   15.10    7.60
  13  -2  -2   85.49   10.10
  13  -2  -2   85.89    7.70
 -13  -2   2   92.29    7.80
  13   2  -2   71.59   10.00
 -13   2   2   94.19    9.80
 -13   2   2   81.39    6.70
  12  -2  -2    5.70    5.90
  12  -2  -2    9.30    3.70
 -12  -2   2    5.60    3.80
  12   2  -2   -1.80    5.90
 -12   2   2    1.50    5.10
  12   2  -2    2.40    3.70
 -11  -2   2   44.30    6.10
  11  -2  -2   48.00    7.40
 -11  -2   2   47.50    5.20
  11  -2  -2   49.90    4.70
  11   2  -2   49.20    7.20
 -11   2   2   47.90    5.00
 -11   2   2   35.90    6.00
  11   2  -2   44.60    4.80
  10  -2  -2   10.00    5.30
 -10  -2   2   15.30    4.20
 -10  -2   2   12.60    3.70
  10  -2  -2   15.60    3.10
 -10   2   2   11.60    3.00
  10   2  -2   17.10    5.70
  10   2  -2   13.90    3.40
 -10   2   2   11.60    4.30
  -9  -2   2  324.37   15.20
  -9  -2   2  326.87   15.40
   9  -2  -2  344.37   14.50
   9  -2  -2  345.27   16.10
   9   2  -2  322.57   16.20
   9   2  -2  333.07   14.50
  -9   2   2  342.27   15.80
  -9   2   2  320.87   14.70
  -8  -2   2   49.10    4.60
  -8  -2   2   40.80    4.50
   8  -2  -2   39.40    3.60
   8  -2  -2   31.30    4.60
   8   2  -2   37.70    3.50
  -8   2   2   37.90    4.60
  -8   2   2   39.20    3.90
   8   2  -2   42.70    5.10
  -7  -2   2  175.28    9.10
   7  -2  -2  182.68    8.30
   7  -2  -2  185.58    9.60
  -7  -2   2  180.48    9.10
   7   2  -2  188.98    9.60
   7   2  -2  178.08    8.40
   7   2  -2  188.38    8.60
  -7   2   2  179.68    8.70
  -7   2   2  164.48    9.20
   6  -2  -2  195.28    8.80
  -6  -2   2  204.18    9.70
   6  -2  -2  166.98    9.60
  -6  -2   2  205.18    9.60
   6   2  -2  198.98    9.10
  -6   2   2  211.68    8.80
   6   2  -2  200.78   10.00
   6   2  -2  211.18   10.10
  -6   2   2  196.78    9.20
  -6   2   2  182.88    9.60
   6   2  -2  208.38    8.90
  -5  -2   2    2.40    2.00
   5  -2  -2    0.30    1.20
   5  -2  -2    1.60    2.20
  -5  -2   2    1.30    1.80
   5  -2  -2    0.90    2.30
  -5  -2   2   -0.20    1.90
  -5   2   2    2.70    1.60
  -5   2   2    1.50    1.70
   5   2  -2    2.50    2.30
  -5   2   2    0.50    1.90
   5   2  -2    1.40    1.90
   5   2  -2    3.80    1.40
   5   2  -2    2.80    2.30
   4  -2  -2    0.30    1.70
  -4  -2   2    0.80    1.70
  -4  -2   2    1.70    1.50
  -4  -2   2   -0.30    1.80
   4  -2  -2    1.30    2.00
   4  -2  -2    0.80    1.20
  -4   2   2    0.30    1.50
   4   2  -2   -1.10    1.10
  -4   2   2    0.90    1.80
   4   2  -2   -0.40    1.70
   4   2  -2    0.30    1.70
  -4   2   2   -0.30    1.50
   4   2  -2   -0.70    1.50
   3  -2  -2    2.70    1.50
  -3  -2   2    3.00    1.60
   3  -2  -2    5.60    1.20
  -3  -2   2    2.40    1.20
   3  -2  -2    2.00    1.80
  -3  -2   2    4.20    1.70
  -3   2   2    2.30    1.50
  -3   2   2    2.00    1.20
   3   2  -2    1.00    1.50
  -3   2   2    2.80    1.50
  -3   2   2    2.20    1.70
   3   2  -2    3.10    1.60
   3   2  -2    2.80    1.60
   3   2  -2    2.00    1.10
  -2  -2   2   -1.10    1.40
  -2  -2   2    0.90    1.40
   2  -2  -2   -1.10    1.10
   2  -2  -2   -1.50    0.90
  -2  -2   2   -1.10    1.00
   2  -2  -2   -1.10    1.50
  -2   2   2   -0.10    1.10
   2   2  -2   -1.50    1.20
  -2   2   2   -0.40    1.20
  -2   2   2   -1.20    1.30
   2   2  -2   -0.70    1.30
  -2   2   2   -0.30    1.30
   2   2  -2   -0.80    1.30
   2   2  -2   -1.50    0.90
   1  -2  -2 1674.53   66.19
  -1  -2   2 1638.04   66.19
  -1  -2   2 1663.53   65.99
   1  -2  -2 1777.42   65.89
  -1  -2   2 1685.43   65.79
   1  -2  -2 1634.14   65.79
   1   2  -2 1723.53   65.79
   1   2  -2 1699.03   65.69
   1   2  -2 1666.93   66.09
  -1   2   2 1592.94   65.79
  -1   2   2 1702.03   66.19
   1   2  -2 1683.93   66.29
  -1   2   2 1657.03   66.09
  -1   2   2 1688.13   65.99
   1   2  -2 1596.64   66.19
   0  -2  -2  114.99    5.20
   0  -2   2  110.89    5.50
   0  -2   2  103.39    5.00
   0  -2  -2  117.59    5.10
   0  -2  -2  108.59    5.50
   0   2   2  120.39    5.60
   0   2  -2  118.79    5.40
   0   2  -2  105.19    5.30
   0   2  -2  114.49    5.50
   0   2   2  108.29    5.10
   0   2   2  114.29    5.50
   0   2   2  120.29    5.10
  -1  -2  -2  872.11   34.70
  -1  -2  -2  900.21   34.40
  -1  -2  -2  871.21   34.90
   1  -2   2  865.51   34.40
  -1  -2  -2  871.91   34.50
   1   2   2  850.21   34.50
  -1   2  -2  853.41   34.90
  -1   2  -2  880.61   34.90
   1   2   2  810.02   34.90
  -1   2  -2  859.81   34.70
   1   2   2  905.41   35.00
   1   2   2  898.51   34.50
   2  -2   2  374.36   13.90
   2  -2   2  348.07   14.10
  -2  -2  -2  338.37   14.60
  -2  -2  -2  348.67   14.10
  -2  -2  -2  366.46   14.30
   2   2   2  362.86   14.50
   2   2   2  355.16   14.60
  -2   2  -2  341.67   14.40
  -2   2  -2  342.77   14.30
   2   2   2  341.97   14.80
   2   2   2  334.37   14.10
  -2   2  -2  319.57   14.60
  -2   2  -2  343.17   14.50
   3  -2   2  251.67   10.50
  -3  -2  -2  257.27   10.60
  -3  -2  -2  256.17   10.50
  -3  -2  -2  232.38   10.90
  -3  -2  -2  245.18   11.10
   3  -2   2  247.38   10.40
   3   2   2  255.77   11.20
   3   2   2  259.57   11.00
  -3   2  -2  251.57   10.60
  -3   2  -2  258.27   10.80
   3   2   2  248.38   10.50
   3   2   2  258.37   10.90
  -3   2  -2  258.37   10.60
  -3   2  -2  251.87   11.10
  -4  -2  -2   68.09    4.30
  -4  -2  -2   76.69    4.00
  -4  -2  -2   77.29    4.10
   4  -2   2   65.59    4.10
   4  -2   2   78.09    3.60
   4   2   2   74.39    3.70
  -4   2  -2   58.69    4.40
   4   2   2   63.59    4.80
   4   2   2   65.39    4.20
  -4   2  -2   84.89    4.00
  -4   2  -2   77.49    4.10
   4   2   2   80.49    4.50
  -4   2  -2   79.29    3.80
  -5  -2  -2  501.15   21.10
  -5  -2  -2  538.55   20.80
   5  -2   2  505.95   21.00
   5  -2   2  472.15   20.40
   5   2   2  498.25   20.50
  -5   2  -2  506.55   20.50
   5   2   2  487.95   20.90
  -5   2  -2  508.45   21.40
   5   2   2  498.25   21.50
   5   2   2  517.35   21.40
  -5   2  -2  523.35   20.70
  -5   2  -2  526.65   20.60
  -6  -2  -2  422.66   18.10
  -6  -2  -2  456.15   18.50
   6  -2   2  442.66   18.60
   6  -2   2  430.76   17.80
  -6   2  -2  408.56   18.80
   6   2   2  432.46   18.90
   6   2   2  461.45   18.40
  -6   2  -2  454.45   17.90
  -6   2  -2  428.46   17.80
  -6   2  -2  445.86   17.90
   6   2   2  413.56   17.90
  -7  -2  -2   24.10    3.20
   7  -2   2   19.40    2.10
   7  -2   2   24.70    3.80
  -7  -2  -2   21.20    2.70
   7   2   2   21.10    2.40
   7   2   2   21.40    3.00
   7   2   2   16.70    3.50
  -7   2  -2   21.40    2.10
  -7   2  -2   16.80    3.40
   8  -2   2    5.80    3.50
  -8  -2  -2    4.00    2.30
   8  -2   2    3.80    1.70
  -8  -2  -2    2.30    2.70
  -8   2  -2    2.40    1.50
  -8   2  -2    1.40    3.00
   8   2   2    5.50    3.30
   8   2   2    3.70    1.90
  -9  -2  -2  674.23   28.10
   9  -2   2  725.83   29.30
   9  -2   2  658.13   27.60
   9   2   2  687.13   29.40
  -9   2  -2  673.63   29.00
   9   2   2  668.53   27.70
  -9   2  -2  662.33   27.20
 -10  -2  -2   37.00    4.00
  10  -2   2   43.20    3.70
  10  -2   2   46.90    6.40
 -10   2  -2   37.00    2.90
 -10   2  -2   33.90    5.30
  10   2   2   25.20    5.30
  10   2   2   31.40    3.60
 -11  -2  -2  247.48   12.20
  11  -2   2  281.57   14.90
  11  -2   2  259.47   11.80
  11   2   2  259.37   14.50
  11   2   2  251.27   12.10
 -11   2  -2  248.28   13.70
 -12  -2  -2  129.79    8.00
  12  -2   2  128.59    7.80
  12   2   2  116.29   10.80
  12   2   2  146.39    8.20
 -12   2  -2  135.09   10.20
  13  -2   2   69.69    6.40
 -13  -2  -2   64.49    6.30
  13   2   2   53.99    9.50
 -13   2  -2   59.79    8.50
  13   2   2   67.09    6.30
 -14  -2  -2   36.90    4.90
  14  -2   2   49.20    6.10
 -14   2  -2   44.30    9.40
  14   2   2   52.39    6.60
  14   2   2   52.89   17.70
 -13  -3   2   -2.10    5.10
  13  -3  -2    0.50    4.60
 -13   3   2   -1.60    3.60
 -13   3   2    1.80    6.80
  13   3  -2    0.80    9.00
 -12  -3   2  194.18   11.70
 -12   3   2  181.68   10.10
  12   3  -2  206.08   15.00
 -12   3   2  189.88   12.80
  11  -3  -2   17.40    3.80
 -11  -3   2   10.60    4.40
  11   3  -2   23.30    7.30
 -11   3   2   17.30    5.60
 -11   3   2   14.30    3.70
 -10  -3   2    6.40    3.80
  10  -3  -2    7.80    3.20
  10   3  -2   11.10    5.40
 -10   3   2   15.60    5.30
 -10   3   2   11.20    3.30
   9  -3  -2    6.20    2.70
  -9  -3   2    6.00    3.60
  -9   3   2    3.70    4.00
   9   3  -2    5.20    3.20
  -9   3   2   10.20    3.10
   9   3  -2    4.90    4.50
  -8  -3   2  398.36   18.40
   8  -3  -2  389.16   17.50
  -8  -3   2  422.26   18.70
   8   3  -2  439.16   17.80
  -8   3   2  420.36   18.00
   8   3  -2  402.66   19.30
  -8   3   2  399.36   18.80
  -7  -3   2  103.19    6.70
   7  -3  -2   95.09    7.60
   7  -3  -2  104.99    5.60
  -7  -3   2  105.29    6.70
   7   3  -2   93.49    6.90
   7   3  -2   81.69    6.20
  -7   3   2   87.49    6.00
   7   3  -2  108.29    5.90
  -7   3   2   91.69    6.70
  -6  -3   2  133.19    7.40
   6  -3  -2  129.19    6.60
  -6  -3   2  117.89    7.60
   6  -3  -2  129.59    7.60
   6   3  -2  132.99    7.70
  -6   3   2  135.69    7.60
  -6   3   2  126.39    7.10
   6   3  -2  129.99    8.20
   6   3  -2  140.09    6.80
  -6   3   2  139.49    7.10
   6   3  -2  126.99    7.40
  -5  -3   2  121.29    6.60
  -5  -3   2  108.29    6.90
   5  -3  -2  121.59    5.90
  -5  -3   2  128.99    6.40
   5  -3  -2  106.69    6.40
   5   3  -2  111.39    7.00
   5   3  -2  108.19    6.80
  -5   3   2  111.69    6.50
  -5   3   2  118.89    6.80
   5   3  -2  111.79    6.80
   5   3  -2  115.99    5.80
  -5   3   2  125.59    6.30
  -4  -3   2   52.19    3.60
   4  -3  -2   57.49    3.90
  -4  -3   2   55.79    4.30
  -4  -3   2   51.09    4.30
   4  -3  -2   53.09    3.40
   4   3  -2   55.79    4.80
   4   3  -2   50.09    4.20
   4   3  -2   58.99    4.40
   4   3  -2   53.59    3.50
  -4   3   2   48.40    4.10
  -4   3   2   51.09    4.20
  -4   3   2   47.50    4.20
   3  -3  -2   12.10    2.10
  -3  -3   2   13.30    2.40
   3  -3  -2    9.40    2.80
   3  -3  -2   12.50    2.00
  -3  -3   2    8.40    2.50
  -3  -3   2   14.40    2.20
   3   3  -2   13.20    2.40
  -3   3   2   10.10    2.40
   3   3  -2    8.30    2.40
  -3   3   2   14.90    2.40
   3   3  -2   10.40    1.90
   3   3  -2   10.40    2.70
  -3   3   2   10.30    2.40
   2  -3  -2  119.79    6.70
   2  -3  -2  124.39    5.80
  -2  -3   2  138.99    6.30
  -2  -3   2  116.99    5.80
   2  -3  -2  131.69    6.00
  -2   3   2  136.49    5.90
   2   3  -2  125.89    6.00
   2   3  -2  117.49    6.60
  -2   3   2  116.59    6.40
   2   3  -2  116.69    6.50
  -2   3   2  124.79    6.30
  -2   3   2  103.69    6.30
   2   3  -2  121.19    5.70
   1  -3  -2    0.80    2.00
   1  -3  -2    0.40    1.40
  -1  -3   2    0.60    1.60
  -1  -3   2    0.30    2.00
  -1  -3   2    1.00    1.50
   1  -3  -2    0.20    1.30
   1   3  -2   -0.20    1.70
   1   3  -2    1.00    1.70
  -1   3   2    0.70    1.50
   1   3  -2    0.60    1.90
  -1   3   2   -0.40    1.90
  -1   3   2    0.30    1.50
   1   3  -2   -0.10    1.30
  -1   3   2    0.50    1.90
   1   3  -2    0.80    1.50
   0  -3   2  216.28    9.70
   0  -3  -2  224.58    9.40
   0  -3   2  215.98    9.40
   0  -3   2  216.08   10.10
   0  -3  -2  224.48    9.40
   0  -3  -2  219.08   10.20
   0   3   2  220.38   10.10
   0   3   2  204.18    9.50
   0   3  -2  214.38    9.30
   0   3  -2  213.98    9.80
   0   3  -2  225.08    8.80
   0   3   2  212.88    9.30
   0   3  -2  217.18   10.10
   0   3  -2  216.38    9.90
   0   3   2  201.68   10.00
  -1  -3  -2   23.50    2.70
  -1  -3  -2   29.00    2.50
  -1  -3  -2   22.80    3.00
   1  -3   2   27.90    3.20
   1  -3   2   29.70    2.40
  -1  -3  -2   26.00    2.50
  -1   3  -2   24.90    2.90
   1   3   2   27.50    3.20
   1   3   2   26.30    2.70
   1   3   2   25.50    2.50
   1   3   2   26.20    2.40
  -1   3  -2   31.50    3.30
   1   3   2   29.20    3.20
  -1   3  -2   26.50    2.90
   2  -3   2  188.58    9.40
  -2  -3  -2  202.78    9.30
  -2  -3  -2  196.38    8.60
  -2  -3  -2  204.38    8.50
   2  -3   2  195.08    8.50
  -2  -3  -2  187.78    8.90
   2   3   2  197.88    8.50
   2   3   2  192.78    9.30
   2   3   2  195.08    9.40
  -2   3  -2  183.88    8.80
   2   3   2  201.48    8.70
  -2   3  -2  175.38    9.10
  -2   3  -2  191.08    9.10
  -3  -3  -2  100.79    5.20
  -3  -3  -2  111.39    5.50
   3  -3   2   98.49    5.00
  -3  -3  -2  110.59    6.10
   3   3   2   96.39    5.90
   3   3   2   99.69    6.40
  -3   3  -2   95.59    5.80
   3   3   2  113.09    5.20
  -3   3  -2  101.99    5.90
  -3   3  -2   99.99    5.40
   3   3   2  111.79    5.70
  -4  -3  -2    7.30    2.30
  -4  -3  -2   11.10    2.10
  -4   3  -2    8.20    2.70
   4   3   2   11.10    2.60
   4   3   2    8.60    1.80
  -4   3  -2   13.20    2.40
   4   3   2   10.90    3.00
   4   3   2   12.60    2.70
  -4   3  -2   13.30    2.10
  -5  -3  -2   25.30    3.20
   5  -3   2   34.00    2.80
  -5  -3  -2   33.40    3.40
   5   3   2   37.00    4.00
   5   3   2   28.70    3.80
   5   3   2   37.80    3.20
  -5   3  -2   38.60    3.80
  -5   3  -2   34.80    4.10
  -5   3  -2   38.40    3.10
  -6  -3  -2   58.99    4.80
   6  -3   2   47.10    3.50
  -6   3  -2   52.49    3.60
   6   3   2   50.19    4.80
   6   3   2   48.90    4.90
  -6   3  -2   57.79    4.40
   6   3   2   55.69    3.70
  -6   3  -2   46.70    4.90
  -7  -3  -2   38.90    4.30
   7  -3   2   31.60    3.00
  -7   3  -2   33.00    3.10
   7   3   2   38.10    4.80
  -7   3  -2   30.30    4.40
   7   3   2   25.10    3.10
   7   3   2   30.30    4.20
  -8  -3  -2  170.18    9.30
   8  -3   2  175.08    8.30
   8   3   2  172.08   10.10
  -8   3  -2  182.48   10.00
  -8   3  -2  174.38    8.00
   8   3   2  167.48    8.50
  -9  -3  -2    4.50    3.00
   9  -3   2    7.00    2.60
   9   3   2    5.80    2.70
  -9   3  -2    5.40    4.20
   9   3   2    4.20    4.30
  -9   3  -2    6.30    2.00
  10  -3   2    4.90    2.70
 -10  -3  -2    5.50    3.40
  10   3   2    6.40    5.40
 -10   3  -2    4.20    1.80
 -10   3  -2    5.00    4.40
  10   3   2    2.30    3.20
  11  -3   2   11.90    3.30
 -11  -3  -2   14.70    4.00
 -11   3  -2   16.10    5.80
  11   3   2   10.30    6.00
  11   3   2   15.90    4.10
 -12  -3  -2    1.80    4.10
  12  -3   2    1.20    3.50
  12   3   2    4.20    7.50
  12   3   2   -0.10    4.10
 -12   3  -2   -1.70    6.60
  13  -3   2    2.60    4.20
 -13  -3  -2    1.60    4.30
  13   3   2    4.10    5.30
 -13   3  -2   -3.40    7.00
  13   3   2   -0.80    9.00
 -12  -4   2  109.99   10.80
  12  -4  -2  128.99    9.90
 -12   4   2  113.29   11.50
  12   4  -2  129.99   15.00
 -12   4   2  114.09    8.20
  11  -4  -2   16.80    5.00
 -11  -4   2   10.50    5.40
  11   4  -2   11.10    8.10
 -11   4   2   14.20    6.60
 -11   4   2   11.40    4.00
  10  -4  -2   27.00    4.60
 -10  -4   2   21.20    5.50
 -10   4   2   21.00    4.00
 -10   4   2   24.60    6.30
  10   4  -2   24.70    7.00
   9  -4  -2   30.50    4.30
  -9  -4   2   33.30    5.70
  -9   4   2   28.90    5.80
  -9   4   2   31.80    4.30
   9   4  -2   37.00    7.00
  -8  -4   2   81.89    7.70
   8  -4  -2   88.19    6.20
  -8   4   2   85.89    6.30
   8   4  -2   81.09    8.70
  -8   4   2   98.69    7.80
   7  -4  -2   23.90    3.50
  -7  -4   2   20.90    4.50
  -7   4   2   19.20    3.60
  -7   4   2   25.10    4.90
   7   4  -2   25.50    4.90
   7   4  -2   36.30    5.70
  -6  -4   2  186.48   10.40
   6  -4  -2  185.58    9.00
  -6   4   2  175.38   10.10
   6   4  -2  168.08   10.90
   6   4  -2  199.68   10.50
  -6   4   2  173.58    9.50
  -6   4   2  196.98    9.80
   6   4  -2  177.98    9.90
   5  -4  -2   -0.20    2.40
  -5  -4   2   -2.90    3.30
  -5  -4   2   -0.50    3.30
   5   4  -2    2.10    3.50
  -5   4   2   -1.20    2.50
  -5   4   2    0.10    3.30
   5   4  -2    1.20    3.20
  -5   4   2    0.60    3.20
   5   4  -2    0.50    3.10
   4  -4  -2   65.09    4.60
  -4  -4   2   51.29    6.10
  -4  -4   2   58.59    5.30
   4   4  -2   66.39    5.60
   4   4  -2   70.99    5.30
  -4   4   2   73.09    6.00
   4   4  -2   55.09    5.90
  -4   4   2   67.29    5.30
  -4   4   2   56.99    5.20
  -3  -4   2    1.70    3.00
  -3  -4   2    1.60    2.70
   3  -4  -2    2.20    2.20
  -3  -4   2    1.20    2.30
  -3   4   2   -0.10    2.90
   3   4  -2    0.90    2.90
  -3   4   2   -0.40    2.50
   3   4  -2   -0.10    2.80
  -3   4   2    0.80    2.60
  -2  -4   2    3.20    2.20
  -2  -4   2    3.20    3.20
   2  -4  -2    3.00    2.00
  -2  -4   2    3.60    2.40
  -2   4   2    4.30    3.00
   2   4  -2    5.20    3.20
  -2   4   2    3.50    2.70
   2   4  -2    3.70    2.90
  -2   4   2    4.50    2.90
  -1  -4   2  170.98    7.80
   1  -4  -2  170.68    7.90
   1  -4  -2  159.18    8.90
  -1  -4   2  166.68    8.10
   1   4  -2  157.58    8.70
  -1   4   2  155.88    8.70
  -1   4   2  138.49    8.60
  -1   4   2  155.78    8.20
   1   4  -2  159.78    8.60
   1   4  -2  165.38    8.20
   0  -4   2   47.70    3.70
   0  -4  -2   58.79    3.90
   0  -4   2   53.09    4.50
   0  -4  -2   41.70    5.00
   0   4  -2   44.70    4.40
   0   4   2   40.40    4.00
   0   4   2   48.30    4.80
   0   4  -2   45.50    4.30
   0   4  -2   56.39    4.80
   0   4   2   44.70    4.90
  -1  -4  -2  247.68   10.70
  -1  -4  -2  227.88   11.50
   1  -4   2  243.18   10.50
  -1   4  -2  230.78   11.30
   1   4   2  229.18   10.70
   1   4   2  233.08   11.60
  -1   4  -2  224.58   11.10
  -1   4  -2  235.98   11.40
   1   4   2  244.18   11.70
  -2  -4  -2   57.39    4.10
  -2  -4  -2   50.49    5.20
   2  -4   2   62.69    4.10
   2   4   2   60.69    5.20
   2   4   2   60.49    4.30
  -2   4  -2   64.99    5.40
   2   4   2   62.79    5.80
   2   4   2   57.99    4.40
  -2   4  -2   57.29    4.70
  -2   4  -2   59.29    5.40
  -3  -4  -2    4.30    3.10
   3  -4   2    7.30    2.10
   3   4   2    7.20    3.50
  -3   4  -2    5.80    2.40
   3   4   2    8.60    3.20
   3   4   2   11.40    2.60
  -3   4  -2    3.00    3.00
  -3   4  -2    7.20    2.90
   3   4   2    9.50    2.90
  -4  -4  -2   32.00    4.20
   4  -4   2   42.90    3.60
   4   4   2   32.50    4.20
  -4   4  -2   44.70    4.80
  -4   4  -2   39.20    4.30
  -4   4  -2   39.20    3.90
   4   4   2   35.90    3.40
   4   4   2   37.70    5.10
   4   4   2   37.50    4.50
   5  -4   2   41.60    3.90
  -5  -4  -2   50.79    5.50
   5   4   2   49.99    4.40
   5   4   2   46.00    5.30
  -5   4  -2   47.00    4.10
  -5   4  -2   39.00    5.00
   5   4   2   50.59    4.90
  -5   4  -2   50.09    5.00
   6  -4   2  226.28   10.60
  -6  -4  -2  228.88   11.80
  -6   4  -2  209.68   11.90
   6   4   2  249.68   12.00
  -6   4  -2  235.98   10.70
  -6   4  -2  230.88   11.40
   6   4   2  236.68   12.10
   6   4   2  232.68   10.80
   7  -4   2    1.70    2.40
  -7  -4  -2    3.00    3.40
  -7   4  -2    0.50    2.20
  -7   4  -2    1.50    4.00
   7   4   2   -0.10    4.20
   7   4   2    0.50    3.00
   7   4   2   -0.90    3.80
  -8  -4  -2  361.66   16.50
   8  -4   2  347.27   15.20
  -8   4  -2  317.87   16.80
  -8   4  -2  337.87   14.80
   8   4   2  353.96   15.60
   8   4   2  341.97   16.90
  -9  -4  -2    7.80    4.30
   9  -4   2    8.40    3.20
  -9   4  -2   11.00    5.10
   9   4   2    4.30    5.10
  -9   4  -2    6.70    2.40
 -10  -4  -2   67.39    7.30
  10  -4   2   62.59    6.10
 -10   4  -2   72.79    8.20
  10   4   2   69.39    8.80
  11  -4   2   42.60    5.30
 -11  -4  -2   42.60    5.90
  11   4   2   50.09    9.40
 -11   4  -2   46.10    8.40
 -12  -4  -2   95.19    8.90
  12  -4   2   99.29    8.20
  12   4   2   93.69   12.50
 -12   4  -2   77.69   10.30
  10  -5  -2   -0.30    4.90
 -10  -5   2   -0.40    6.40
 -10   5   2    1.50    4.40
 -10   5   2    0.20    6.70
   9  -5  -2   10.50    4.60
  -9  -5   2    8.10    5.90
  -9   5   2   14.20    7.20
  -9   5   2    3.80    3.90
   8  -5  -2   51.99    5.50
  -8  -5   2   49.90    7.10
  -8   5   2   42.10    5.20
   8   5  -2   53.49    7.70
  -8   5   2   48.50    7.10
   7  -5  -2   73.19    6.60
  -7  -5   2   71.49    8.30
  -7   5   2   72.59    6.60
   7   5  -2   91.79    8.90
  -7   5   2   57.89    7.00
   6  -5  -2   19.00    3.80
  -6  -5   2   12.70    4.80
   6   5  -2   17.70    5.70
  -6   5   2   18.90    4.00
  -6   5   2   14.40    5.00
   5  -5  -2   -3.50    3.20
  -5   5   2    2.10    3.20
   5   5  -2   -1.40    4.10
  -5   5   2    0.10    3.80
   5   5  -2    0.50    4.70
  -5   5   2    1.70    4.80
   4  -5  -2   39.50    4.20
  -4   5   2   49.30    6.00
  -4   5   2   45.20    5.30
   4   5  -2   37.70    5.70
  -4   5   2   35.80    5.60
   4   5  -2   52.89    6.40
   3  -5  -2  377.86   17.20
   3   5  -2  398.26   18.50
  -3   5   2  390.16   17.90
   3   5  -2  406.06   18.70
  -3   5   2  373.26   18.10
  -3   5   2  407.56   18.20
   2  -5  -2  418.76   18.10
  -2  -5   2  424.86   18.60
  -2   5   2  384.16   18.90
  -2   5   2  419.36   18.70
   2   5  -2  428.76   19.50
   2   5  -2  436.26   19.40
  -2   5   2  401.16   19.10
  -1  -5   2  494.15   20.90
  -1  -5   2  506.45   20.50
   1  -5  -2  488.45   20.30
   1   5  -2  476.65   21.40
  -1   5   2  453.05   21.30
   1   5  -2  435.66   21.30
  -1   5   2  457.45   20.90
   1   5  -2  497.55   21.10
  -1   5   2  461.25   21.30
   0  -5   2   49.10    5.20
   0   5  -2   42.30    5.00
   0   5   2   31.60    4.90
   0   5  -2   47.70    5.30
   0   5   2   51.59    5.80
   0   5  -2   31.40    5.00
   1  -5   2    2.80    3.70
   1  -5   2   -0.80    2.80
  -1   5  -2   -0.30    3.60
  -1   5  -2    1.90    3.20
   1   5   2    0.80    3.60
  -1   5  -2    1.50    3.50
   1   5   2   -0.20    3.80
   2  -5   2   18.80    3.30
  -2  -5  -2   27.00    4.90
  -2   5  -2   29.00    5.00
   2   5   2   18.10    4.50
  -2   5  -2   22.90    3.90
  -2   5  -2   15.60    4.30
   2   5   2   24.00    4.90
   3  -5   2   61.39    5.20
  -3  -5  -2   67.69    7.10
  -3   5  -2   66.39    6.30
  -3   5  -2   67.79    5.70
  -3   5  -2   67.29    6.30
   3   5   2   54.19    6.20
   3   5   2   64.99    7.00
  -4  -5  -2   30.30    5.30
   4  -5   2   28.60    3.80
   4   5   2   18.90    5.40
  -4   5  -2   20.70    4.40
  -4   5  -2   22.70    3.80
  -4   5  -2   34.70    5.80
   5  -5   2   24.80    3.70
  -5  -5  -2   15.30    4.90
  -5   5  -2   24.80    3.80
  -5   5  -2   29.50    5.40
  -5   5  -2   30.30    4.90
   5   5   2   24.80    5.20
   6  -5   2    7.20    3.20
  -6  -5  -2    5.40    4.10
  -6   5  -2    8.10    3.20
   6   5   2    8.10    4.70
  -6   5  -2   11.40    5.50
   7  -5   2   -0.60    3.30
  -7  -5  -2   -1.60    4.40
  -7   5  -2    1.80    2.90
  -7   5  -2    1.20    4.80
   7   5   2    0.00    5.50
  -8  -5  -2  123.29   10.00
   8  -5   2  129.99    8.00
  -8   5  -2  118.99    7.10
  -8   5  -2  121.99   10.10
  -9  -5  -2   45.30    6.70
   9  -5   2   50.29    5.60
  -9   5  -2   53.19    4.80
  -9   5  -2   53.59    8.10
  10  -5   2  128.49    8.90
 -10  -5  -2  100.49   10.70
 -10   5  -2  114.79   11.40
  -8   6   2    1.30    5.00
   8   6  -2    0.90   12.50
  -8   6   2    0.10    8.20
  -7   6   2    4.20    6.70
  -7   6   2    1.30    4.80
   7   6  -2   -1.30    6.90
   6   6  -2   36.40    7.20
  -6   6   2   38.20    5.90
  -6   6   2   41.50    8.10
  -5   6   2   82.69    8.20
  -5   6   2   86.19    8.90
   5   6  -2  102.09   10.30
  -5   6   2   85.69    9.00
   5   6  -2   86.79    8.90
  -4   6   2   94.69    9.70
   4   6  -2   76.69    8.50
   4   6  -2  108.69   10.00
  -4   6   2   95.89    8.50
   3   6  -2   20.80    6.20
   3   6  -2   26.40    6.20
  -3   6   2   17.40    5.10
  -3   6   2   16.80    6.00
   2   6  -2   88.69    8.60
  -2   6   2   86.09    8.40
   2   6  -2  103.69    8.80
  -2   6   2   77.79    8.30
   1   6  -2    2.90    4.40
  -1   6   2    8.60    4.70
   1   6  -2   10.10    5.60
  -1   6   2    6.50    5.20
   0   6   2    4.30    5.20
   0   6   2    5.30    4.90
   0   6  -2    3.30    4.40
   0   6  -2    8.30    5.00
   1  -6   2   32.80    6.90
   1  -6   2   27.60    5.50
  -1   6  -2   25.80    5.00
   1   6   2   16.80    5.10
   1   6   2   22.60    6.00
  -1   6  -2   17.00    5.40
   2  -6   2   18.90    5.30
   2  -6   2   15.90    4.00
   2   6   2   16.80    5.40
   2   6   2   20.20    6.00
  -2   6  -2   14.80    5.40
  -2   6  -2   23.20    5.60
  -2   6  -2   21.10    4.90
   3  -6   2   26.80    4.70
  -3   6  -2   29.20    6.10
  -3   6  -2   30.40    6.70
  -3   6  -2   26.80    4.90
   3   6   2   35.30    6.40
   4  -6   2   15.20    4.60
  -4   6  -2   14.20    5.40
  -4   6  -2   14.70    6.10
   4   6   2   14.90    6.30
  -4   6  -2   13.00    4.40
   5  -6   2   39.30    5.10
  -5  -6  -2   38.80    7.10
   5   6   2   37.90    7.20
  -5   6  -2   37.40    6.70
  -5   6  -2   46.60    7.50
  -5   6  -2   41.50    5.40
   6  -6   2    6.40    4.50
  -6  -6  -2    4.00    6.10
  -6   6  -2    6.60    4.20
   6   6   2    6.10    6.40
  -6   6  -2   11.40    6.50
   7  -6   2   14.70    5.10
  -7  -6  -2   10.40    6.50
  -7   6  -2   18.70    8.10
   7   6   2   13.60    7.20
  -7   6  -2   10.60    4.20
  -8  -6  -2    6.70    7.00
   8  -6   2    3.00    5.30
  -8   6  -2    2.40    3.90
  -8   6  -2    1.90    7.60
   4   7  -2   50.89    9.30
   4   7  -2   55.69   11.40
  -4   7   2   47.40    8.20
  -4   7   2   60.59    9.50
  -3   7   2   13.20    6.70
   3   7  -2   10.00    8.00
   3   7  -2    6.20    7.20
  -3   7   2    9.10    7.50
  -2   7   2   14.10    6.70
   2   7  -2    5.20    6.90
   2   7  -2    9.40    6.80
  -2   7   2    4.50    7.20
   1   7  -2   54.39    8.10
   1   7  -2   53.09    9.20
  -1   7   2   66.29    8.80
  -1   7   2   54.19    8.70
   0   7   2   27.40    7.50
   0   7  -2   17.50    7.20
   0   7   2   16.80    7.20
   0   7  -2   18.20    6.50
  -1   7  -2   50.59    8.60
   1   7   2   59.99    9.20
   1   7   2   73.59    9.30
  -1   7  -2   84.59    9.70
  -2   7  -2   10.30    5.90
  -2   7  -2    8.50    7.10
   2   7   2    4.00    7.60
   2   7   2   17.40    8.30
  -3   7  -2    1.00    6.90
  -3   7  -2    4.60    5.30
   3   7   2    6.80    7.10
  -4   7  -2    9.30    8.70
   4   7   2    5.30    9.30
  14   0  -3    0.70    7.60
 -14   0   3    0.10    4.40
 -14   0   3   -1.10    6.40
  14   0  -3   -3.30    4.50
 -13   0   3   -2.90    3.50
 -13   0   3    0.00    5.90
  13   0  -3    1.60    3.90
  13   0  -3   -1.90    6.40
  12   0  -3    0.20    5.20
 -12   0   3   -0.60    4.30
  12   0  -3    0.30    3.20
 -12   0   3    0.20    3.00
  11   0  -3    2.10    2.90
 -11   0   3    1.00    4.30
 -11   0   3    0.30    2.80
  11   0  -3    1.30    4.60
  10   0  -3   -4.60    3.80
  10   0  -3   -0.80    2.40
 -10   0   3   -0.20    3.30
 -10   0   3   -0.10    2.50
   9   0  -3    0.50    2.00
  -9   0   3    0.70    2.30
  -9   0   3    2.40    3.00
   9   0  -3   -0.30    3.50
  -8   0   3    0.90    2.00
  -8   0   3   -0.20    2.50
   8   0  -3   -1.00    1.70
   8   0  -3    2.20    3.30
   7   0  -3    0.80    2.30
  -7   0   3    0.80    1.80
  -7   0   3   -0.10    2.10
   7   0  -3    0.20    1.40
   7   0  -3   -1.40    2.70
   6   0  -3    0.20    1.00
   6   0  -3   -0.40    1.90
   6   0  -3   -0.50    1.10
  -6   0   3    0.00    1.90
  -6   0   3    0.30    0.80
   6   0  -3   -0.60    2.30
  -6   0   3    0.00    1.60
  -6   0   3   -0.60    1.50
  -5   0   3    0.40    0.80
   5   0  -3    0.20    0.80
  -5   0   3   -1.50    1.50
   5   0  -3   -0.50    0.90
   5   0  -3    0.80    1.80
   5   0  -3   -1.40    1.50
  -5   0   3    0.30    1.30
  -5   0   3    1.10    1.40
   4   0  -3   -0.40    1.30
  -4   0   3   -0.20    1.20
  -4   0   3   -0.30    1.20
  -4   0   3   -0.60    1.00
   4   0  -3    1.20    1.50
   4   0  -3    0.60    0.70
   4   0  -3    0.00    0.80
   3   0  -3   -0.50    0.70
  -3   0   3    0.30    1.20
   3   0  -3    1.50    1.20
  -3   0   3   -1.30    0.90
   3   0  -3   -0.50    0.70
   3   0  -3   -0.10    1.00
  -3   0   3   -1.30    0.80
   2   0  -3   -0.30    0.60
   2   0  -3   -0.80    0.80
  -2   0   3    0.70    0.80
  -2   0   3    0.00    0.60
   2   0  -3    0.70    0.60
   2   0  -3    1.60    1.10
  -2   0   3    0.10    1.00
   1   0  -3   -0.80    0.50
   1   0  -3   -0.70    0.60
   1   0  -3   -0.60    0.80
  -1   0   3   -0.70    0.40
  -1   0   3   -0.60    0.70
   0   0  -3   -5.50    0.60
   0   0   3   -5.90    0.40
   0   0  -3   -4.60    0.50
   0   0  -3   -4.50    0.30
   0   0   3   -4.20    0.30
  -1   0  -3   -3.90    0.60
  -1   0  -3   -3.70    0.70
  -1   0  -3   -4.90    0.60
   2   0   3   -1.80    0.20
  -2   0  -3   -1.30    0.80
   2   0   3   -2.10    0.20
  -2   0  -3   -1.50    0.70
  -2   0  -3   -2.90    0.90
   2   0   3   -1.90    0.80
   2   0   3   -1.70    0.70
  -3   0  -3   -1.10    1.10
   3   0   3   -0.40    1.00
  -3   0  -3    0.00    0.70
   3   0   3   -0.50    0.70
   3   0   3   -0.40    0.40
  -3   0  -3   -0.90    0.80
   3   0   3   -0.40    0.50
   4   0   3    0.80    1.20
   4   0   3    0.10    0.80
  -4   0  -3    0.00    1.20
  -4   0  -3    0.40    0.50
   4   0   3   -0.70    0.70
   4   0   3    0.30    0.50
  -4   0  -3    0.00    0.60
   5   0   3   -0.20    1.50
   5   0   3    0.20    0.70
   5   0   3    0.30    0.90
  -5   0  -3    0.20    0.70
  -5   0  -3    0.00    0.90
  -5   0  -3   -0.30    1.50
   5   0   3    0.10    1.00
   6   0   3    0.10    1.30
  -6   0  -3   -0.70    0.90
   6   0   3   -1.30    0.90
  -6   0  -3   -0.50    1.10
   6   0   3   -1.10    1.80
  -6   0  -3   -0.50    1.90
   6   0   3   -1.10    1.00
   7   0   3    0.30    1.10
  -7   0  -3   -1.40    1.90
   7   0   3    0.20    2.60
  -7   0  -3    0.70    1.10
  -7   0  -3    0.40    1.30
   8   0   3    1.90    1.40
   8   0   3   -0.60    2.90
  -8   0  -3    1.00    2.70
  -8   0  -3    0.50    1.30
  -9   0  -3    0.60    1.50
   9   0   3   -0.20    1.60
  -9   0  -3   -0.30    3.10
   9   0   3    0.20    3.20
  10   0   3   -0.80    3.70
  10   0   3   -0.20    2.00
 -10   0  -3   -3.40    3.60
 -10   0  -3    1.20    1.70
 -11   0  -3    0.30    1.70
 -11   0  -3    2.60    4.40
  11   0   3    1.70    4.40
  11   0   3   -0.30    2.20
 -12   0  -3   -0.60    4.60
  12   0   3   -0.50    5.20
 -12   0  -3    0.60    1.70
  12   0   3    1.10    2.60
 -13   0  -3   -0.70    6.00
  13   0   3   -2.00    3.20
  13   0   3   -4.10    6.30
  14   0   3    1.10    4.00
  14   0   3    1.00    8.80
  14  -1  -3   -3.10    7.70
  14  -1  -3   -1.00    5.00
 -14  -1   3   -0.50    4.30
 -14  -1   3   -5.60    7.00
 -14   1   3    0.20    6.40
  14   1  -3   -5.30    8.50
 -14   1   3   -0.60    4.10
 -13  -1   3   -1.70    5.10
 -13  -1   3    0.30    3.80
  13  -1  -3   -1.70    6.40
  13  -1  -3    2.30    3.90
  13   1  -3    2.40    6.40
 -13   1   3   -1.30    5.50
  13   1  -3   -1.70    3.80
 -13   1   3    2.50    3.60
  12  -1  -3  141.39    7.90
  12  -1  -3  133.59   10.60
 -12  -1   3  128.29    9.80
 -12  -1   3  117.89    8.20
 -12   1   3  124.09    7.90
  12   1  -3  121.39   10.40
 -12   1   3  118.59    9.20
  12   1  -3  121.79    7.90
 -11  -1   3  100.59    8.10
 -11  -1   3   89.29    6.50
  11  -1  -3   81.09    6.10
  11  -1  -3   83.29    8.60
  11   1  -3   88.89    6.30
  11   1  -3   98.19    8.60
 -11   1   3   87.89    6.30
 -11   1   3   89.99    8.00
  10  -1  -3   11.20    5.20
  10  -1  -3   17.30    3.10
 -10  -1   3   16.20    4.00
 -10  -1   3   17.00    3.50
  10   1  -3   12.40    2.90
  10   1  -3   14.20    4.80
 -10   1   3   16.30    3.40
 -10   1   3   19.70    4.30
   9  -1  -3   12.20    4.00
  -9  -1   3    7.60    3.00
  -9  -1   3   12.20    3.40
   9  -1  -3    9.30    2.40
  -9   1   3    8.10    3.40
  -9   1   3   12.20    2.80
   9   1  -3    9.80    2.40
   9   1  -3    7.80    3.90
  -8  -1   3  445.86   19.80
   8  -1  -3  492.95   19.30
   8  -1  -3  420.16   20.40
  -8  -1   3  478.55   20.10
  -8   1   3  443.56   19.60
   8   1  -3  497.95   19.30
   8   1  -3  466.45   20.70
  -8   1   3  457.65   20.20
   7  -1  -3   39.10    4.40
  -7  -1   3   44.60    3.90
   7  -1  -3   40.00    3.10
  -7  -1   3   28.40    3.40
  -7   1   3   34.70    3.80
  -7   1   3   37.60    3.40
   7   1  -3   37.20    4.20
   7   1  -3   44.70    4.70
   7   1  -3   42.10    3.80
   7   1  -3   42.20    3.10
   6  -1  -3   25.00    2.40
   6  -1  -3   20.40    3.20
  -6  -1   3   29.10    3.10
  -6  -1   3   19.40    2.70
  -6  -1   3   23.20    2.40
   6  -1  -3   24.30    3.30
   6   1  -3   22.80    3.30
  -6   1   3   23.90    2.70
  -6   1   3   24.30    3.00
   6   1  -3   21.70    2.30
  -6   1   3   30.30    1.90
   6   1  -3   25.90    2.40
  -5  -1   3  698.63   28.10
   5  -1  -3  687.13   28.40
   5  -1  -3  714.63   28.20
  -5  -1   3  690.23   28.10
  -5  -1   3  715.03   27.70
   5  -1  -3  656.33   27.50
  -5   1   3  639.84   28.10
   5   1  -3  670.43   27.60
  -5   1   3  677.23   27.90
   5   1  -3  692.33   28.30
  -5   1   3  705.53   27.30
   5   1  -3  691.93   27.60
   5   1  -3  705.33   28.50
  -5   1   3  693.13   27.50
   4  -1  -3  127.99    7.10
   4  -1  -3  156.38    7.20
  -4  -1   3  158.88    6.70
  -4  -1   3  151.28    7.10
   4  -1  -3  153.38    6.50
  -4  -1   3  154.48    7.10
  -4   1   3  137.79    7.00
   4   1  -3  161.48    6.60
  -4   1   3  153.08    6.60
   4   1  -3  148.39    7.20
   4   1  -3  149.79    7.20
  -4   1   3  146.89    6.90
  -4   1   3  154.58    6.40
   4   1  -3  146.99    6.70
   3  -1  -3   36.30    2.20
   3  -1  -3   39.10    2.80
  -3  -1   3   35.00    2.60
   3  -1  -3   36.20    2.80
  -3  -1   3   35.00    2.60
   3   1  -3   43.10    2.90
  -3   1   3   33.90    2.50
   3   1  -3   33.00    2.60
  -3   1   3   39.70    2.20
   3   1  -3   36.40    2.10
  -3   1   3   31.00    2.60
   3   1  -3   34.90    2.40
  -3   1   3   40.10    2.20
   2  -1  -3 7845.92  302.87
   2  -1  -3 7866.11  302.97
  -2  -1   3 7740.73  302.87
   2  -1  -3 7643.14  302.87
  -2  -1   3 7857.21  302.97
  -2  -1   3 7825.92  302.87
  -2   1   3 7430.46  302.67
  -2   1   3 7933.21  302.87
  -2   1   3 8013.70  302.87
   2   1  -3 7862.41  302.97
   2   1  -3 7649.33  302.87
   2   1  -3 7574.64  302.77
   2   1  -3 7511.45  302.57
  -2   1   3 7655.73  302.57
  -1  -1   3 8489.05  342.57
   1  -1  -3 8716.33  342.27
   1  -1  -3 8911.11  342.87
  -1  -1   3 8709.63  342.67
   1  -1  -3 9217.58  343.17
   1   1  -3 8579.34  342.77
  -1   1   3 8793.82  342.97
   1   1  -3 8987.00  343.07
  -1   1   3 8640.44  342.17
  -1   1   3 8795.02  343.37
  -1   1   3 8531.95  342.57
   1   1  -3 8702.33  342.97
   0  -1  -3 1214.08   47.80
   0  -1   3 1179.08   47.80
   0  -1  -3 1242.88   47.80
   0  -1   3 1211.38   47.50
   0   1  -3 1205.68   47.80
   0   1   3 1205.18   47.80
   0   1   3 1213.38   47.50
   0   1   3 1202.78   47.60
   0   1  -3 1282.57   47.70
   0   1  -3 1226.58   47.90
   0   1   3 1179.68   47.80
   0   1  -3 1165.18   47.50
  -1  -1  -3 1993.00   77.59
  -1  -1  -3 1863.21   77.39
   1  -1   3 1928.71   77.19
   1  -1   3 1976.40   77.09
  -1   1  -3 1891.51   77.49
   1   1   3 1911.61   77.29
  -1   1  -3 2042.60   77.59
   1   1   3 1984.60   77.49
  -1   1  -3 2018.30   77.19
  -1   1  -3 2041.70   77.19
  -1   1  -3 2030.50   77.19
   2  -1   3 2244.58   90.49
   2  -1   3 2366.16   90.79
   2  -1   3 2302.97   90.49
  -2  -1  -3 2333.87   91.19
  -2  -1  -3 2330.37   90.59
  -2  -1  -3 2326.67   90.89
  -2   1  -3 2308.57   91.09
  -2   1  -3 2354.26   90.79
  -2   1  -3 2281.17   90.89
   2   1   3 2297.07   90.69
   2   1   3 2326.87   90.99
   2   1   3 2311.47   91.09
  -3  -1  -3  186.68    8.10
   3  -1   3  194.28    7.70
   3  -1   3  186.38    8.10
  -3  -1  -3  202.78    7.90
   3  -1   3  181.38    7.70
  -3  -1  -3  183.58    8.50
   3   1   3  182.38    7.80
   3   1   3  199.48    8.40
  -3   1  -3  190.78    8.40
   3   1   3  178.18    8.00
  -3   1  -3  199.98    8.00
  -4  -1  -3 1790.52   68.79
   4  -1   3 1724.63   68.99
  -4  -1  -3 1758.72   68.79
   4  -1   3 1779.52   68.49
   4  -1   3 1680.53   68.39
  -4  -1  -3 1727.83   68.69
   4   1   3 1654.73   69.19
   4   1   3 1737.33   68.59
   4   1   3 1792.72   68.79
  -4   1  -3 1812.72   68.59
  -4   1  -3 1733.03   69.19
  -5  -1  -3 2616.74   98.99
   5  -1   3 2520.65   99.29
  -5  -1  -3 2480.75   98.89
  -5  -1  -3 2583.04   98.99
   5  -1   3 2505.65   98.59
   5  -1   3 2392.56   98.59
  -5   1  -3 2519.45   98.39
   5   1   3 2416.36   98.69
  -5   1  -3 2511.75   99.39
  -5   1  -3 2599.74   98.59
   5   1   3 2423.56   99.49
   5   1   3 2560.24   98.79
  -5   1  -3 2561.24   98.39
  -6  -1  -3    2.20    1.30
  -6  -1  -3    3.80    1.90
   6  -1   3    3.40    2.20
   6  -1   3    3.00    1.50
  -6  -1  -3    3.60    1.80
   6  -1   3    2.20    1.00
   6   1   3    2.40    1.60
  -6   1  -3    4.20    0.90
   6   1   3    3.40    2.10
  -6   1  -3    0.60    1.90
   6   1   3    2.80    1.10
  -6   1  -3    4.10    1.00
  -6   1  -3    3.30    1.10
  -7  -1  -3   99.49    5.50
   7  -1   3   92.89    4.60
  -7  -1  -3   97.19    5.00
   7  -1   3   88.19    6.10
   7   1   3   99.99    4.70
  -7   1  -3   97.99    4.40
  -7   1  -3   97.99    4.30
  -7   1  -3   97.19    5.80
   7   1   3   82.19    5.90
  -8  -1  -3 1589.24   63.79
  -8  -1  -3 1550.24   63.39
   8  -1   3 1566.64   63.19
   8  -1   3 1552.94   64.39
   8   1   3 1650.33   63.29
  -8   1  -3 1664.73   62.89
   8   1   3 1604.34   64.69
  -8   1  -3 1591.94   64.19
  -8   1  -3 1597.54   62.79
  -9  -1  -3  185.18    8.70
  -9  -1  -3  188.58    9.60
   9  -1   3  190.18    8.50
   9  -1   3  190.48   10.60
   9   1   3  179.68    8.50
  -9   1  -3  193.68    9.90
  -9   1  -3  182.18    7.90
  -9   1  -3  191.68    8.30
   9   1   3  187.38   10.40
  10  -1   3  396.66   16.70
 -10  -1  -3  383.36   16.70
  10  -1   3  411.16   19.00
 -10  -1  -3  405.56   17.90
  10   1   3  399.66   18.90
  10   1   3  393.96   16.80
 -10   1  -3  388.16   18.10
 -11  -1  -3   56.39    4.40
  11  -1   3   74.39    8.00
  11  -1   3   62.69    4.70
  11   1   3   61.99    4.90
  11   1   3   64.39    7.40
 -11   1  -3   49.99    6.10
  12  -1   3  159.98   11.70
  12  -1   3  132.69    7.60
 -12  -1  -3  134.09    7.10
 -12   1  -3  131.49    9.60
  12   1   3  146.99    7.90
  12   1   3  139.39   10.70
  13  -1   3   34.90    7.70
  13  -1   3   33.90    4.50
 -13  -1  -3   34.20    3.50
 -13   1  -3   31.30    6.70
  13   1   3   31.30    4.60
  13   1   3   22.60    7.20
  14  -1   3  186.18   11.00
  14  -1   3  226.38   15.50
  14   1   3  187.88   15.30
 -14   1  -3  184.88   13.60
  14   1   3  217.68   11.40
  14  -2  -3   -0.70    5.40
 -14  -2   3    3.70    5.10
 -14   2   3    6.70    7.30
 -14   2   3    1.20    4.10
  14   2  -3   -1.90    8.50
  13  -2  -3    2.20    7.70
 -13  -2   3    1.00    4.30
  13  -2  -3    1.90    4.50
 -13   2   3    6.40    6.10
  13   2  -3    1.70    7.90
 -12  -2   3   28.30    4.90
  12  -2  -3   34.80    4.70
  12  -2  -3   35.00    7.80
 -12  -2   3   34.50    6.70
 -12   2   3   24.30    6.10
  12   2  -3   27.10    7.00
 -12   2   3   33.10    4.50
 -11  -2   3   40.40    5.60
 -11  -2   3   28.30    4.50
  11  -2  -3   29.70    4.10
  11  -2  -3   32.20    6.90
  11   2  -3   27.30    6.20
 -11   2   3   28.00    4.00
  11   2  -3   27.90    4.10
 -11   2   3   29.10    5.40
 -10  -2   3    1.40    3.10
  10  -2  -3   -0.40    4.90
  10  -2  -3    3.10    2.90
 -10  -2   3    3.50    3.80
 -10   2   3    1.50    2.70
  10   2  -3   -1.20    4.40
 -10   2   3    2.70    3.90
  10   2  -3    2.30    3.00
   9  -2  -3   -0.30    3.70
   9  -2  -3    2.00    2.50
  -9  -2   3    0.90    2.90
  -9  -2   3    1.50    3.70
   9   2  -3   -0.80    2.50
  -9   2   3    0.00    2.40
  -9   2   3    1.30    3.40
   9   2  -3   -1.60    3.90
   8  -2  -3  142.79    7.10
  -8  -2   3  124.19    7.70
   8  -2  -3  148.29    8.90
  -8  -2   3  145.99    8.00
  -8   2   3  146.99    7.50
   8   2  -3  129.69    8.60
  -8   2   3  142.19    8.20
   8   2  -3  123.69    7.00
   7  -2  -3    1.20    3.10
  -7  -2   3    5.10    2.80
  -7  -2   3    3.20    2.50
   7  -2  -3    2.60    1.80
   7   2  -3    2.50    3.20
  -7   2   3    4.00    2.10
  -7   2   3    2.80    2.70
   7   2  -3    3.20    3.30
   7   2  -3    1.80    2.10
   7   2  -3    8.30    2.20
  -6  -2   3  348.57   15.70
  -6  -2   3  371.76   16.00
  -6  -2   3  355.16   15.30
   6  -2  -3  360.16   15.10
   6  -2  -3  366.56   16.00
  -6   2   3  352.06   15.50
   6   2  -3  363.66   16.10
   6   2  -3  337.87   15.40
  -6   2   3  376.86   15.00
   6   2  -3  373.16   15.20
   6   2  -3  375.96   16.30
  -6   2   3  351.46   15.90
  -5  -2   3   15.00    2.10
  -5  -2   3   11.50    2.50
   5  -2  -3   14.80    2.80
  -5  -2   3   14.70    2.70
   5  -2  -3   11.00    1.60
   5  -2  -3    9.40    2.60
   5   2  -3   11.10    2.60
  -5   2   3   16.30    2.10
  -5   2   3   13.10    2.00
   5   2  -3   16.40    2.00
  -5   2   3   13.50    2.30
  -5   2   3    6.40    2.30
   5   2  -3   12.80    2.30
   5   2  -3   15.70    2.80
   4  -2  -3  220.88    9.80
   4  -2  -3  198.68    9.50
  -4  -2   3  209.08    9.60
   4  -2  -3  213.48    9.00
  -4  -2   3  201.18    9.40
  -4  -2   3  205.58    9.10
  -4   2   3  194.68    9.60
   4   2  -3  207.78    9.70
  -4   2   3  230.58    9.20
   4   2  -3  207.48    9.00
  -4   2   3  196.28    9.40
  -4   2   3  211.98    9.00
   4   2  -3  222.88    9.50
   4   2  -3  202.58    9.80
   3  -2  -3    0.40    1.10
  -3  -2   3    0.00    1.50
  -3  -2   3    0.30    1.20
  -3  -2   3    1.30    1.70
   3  -2  -3   -0.20    1.60
   3  -2  -3   -0.90    1.50
   3   2  -3   -0.70    1.50
  -3   2   3    1.50    1.50
  -3   2   3    0.10    1.50
  -3   2   3    0.60    1.10
   3   2  -3    0.00    1.10
  -3   2   3   -0.50    1.30
   3   2  -3    0.30    1.60
   3   2  -3    0.60    1.40
  -2  -2   3 1470.95   58.19
   2  -2  -3 1482.85   58.39
   2  -2  -3 1485.05   57.89
   2  -2  -3 1477.25   58.09
  -2  -2   3 1424.76   57.89
  -2  -2   3 1485.75   58.29
   2   2  -3 1456.65   58.09
   2   2  -3 1458.35   57.79
  -2   2   3 1521.45   57.89
  -2   2   3 1454.75   58.29
   2   2  -3 1467.65   58.39
  -2   2   3 1447.76   58.19
   2   2  -3 1430.76   58.29
  -2   2   3 1485.65   58.19
   1  -2  -3   74.59    3.90
  -1  -2   3   81.99    3.70
   1  -2  -3   76.39    4.30
  -1  -2   3   82.19    4.30
  -1  -2   3   80.59    4.10
   1  -2  -3   79.39    3.80
  -1   2   3   79.69    3.80
   1   2  -3   78.99    3.70
   1   2  -3   75.49    4.10
   1   2  -3   72.09    4.20
  -1   2   3   76.79    3.90
   1   2  -3   80.79    3.80
   1   2  -3   75.49    4.20
  -1   2   3   80.29    4.20
  -1   2   3   80.19    4.40
   0  -2   3  358.46   15.00
   0  -2   3  390.86   15.50
   0  -2  -3  366.66   15.30
   0  -2  -3  386.06   15.60
   0  -2  -3  371.06   15.10
   0   2  -3  362.16   15.40
   0   2  -3  374.56   15.50
   0   2   3  359.46   15.10
   0   2   3  360.56   15.60
   0   2   3  389.96   15.10
   0   2  -3  378.96   15.60
   0   2   3  369.56   15.50
  -1  -2  -3  235.18    9.90
  -1  -2  -3  233.58    9.50
  -1  -2  -3  219.68    9.70
  -1  -2  -3  223.28    9.20
   1  -2   3  216.98    9.30
  -1   2  -3  221.88    9.80
   1   2   3  234.68    9.40
   1   2   3  215.28    9.80
  -1   2  -3  223.58    9.80
   1   2   3  218.48    9.90
  -1   2  -3  219.88    9.50
   1   2   3  236.18    9.30
  -1   2  -3  218.68   10.60
  -2  -2  -3  191.38    8.90
  -2  -2  -3  208.28    8.90
  -2  -2  -3  197.78    8.50
   2  -2   3  198.28    8.30
  -2  -2  -3  209.78    8.30
   2   2   3  196.18    8.50
  -2   2  -3  192.48    9.00
   2   2   3  198.48    8.80
  -2   2  -3  208.48    8.90
   2   2   3  193.98    9.10
   2   2   3  200.18    8.90
  -2   2  -3  199.18    8.50
  -2   2  -3  206.58    8.60
  -3  -2  -3  319.17   12.40
  -3  -2  -3  286.27   12.90
  -3  -2  -3  310.17   12.70
   3  -2   3  300.37   12.40
   3  -2   3  304.07   12.50
  -3  -2  -3  289.47   13.10
  -3   2  -3  283.37   13.10
  -3   2  -3  315.87   12.90
   3   2   3  297.67   13.00
  -3   2  -3  317.77   12.50
  -3   2  -3  309.47   12.50
   3   2   3  295.87   12.50
   3   2   3  295.97   13.00
   3   2   3  321.57   13.20
   4  -2   3 1100.39   44.10
   4  -2   3 1134.69   44.10
   4  -2   3 1109.39   44.40
  -4  -2  -3 1132.49   44.20
  -4  -2  -3 1090.19   44.60
   4   2   3 1100.19   44.20
  -4   2  -3 1088.59   44.40
   4   2   3 1103.39   44.80
  -4   2  -3 1157.88   45.00
  -4   2  -3 1113.49   44.10
  -4   2  -3 1128.89   44.10
   4   2   3 1131.39   44.90
   4   2   3 1112.09   44.70
   5  -2   3   87.79    5.00
   5  -2   3   87.39    4.30
  -5  -2  -3   80.89    5.00
  -5  -2  -3   94.99    4.60
  -5   2  -3   86.29    5.40
   5   2   3   97.89    5.60
  -5   2  -3   93.69    4.30
  -5   2  -3  100.09    4.80
   5   2   3   83.79    5.10
   5   2   3   82.39    5.80
  -5   2  -3   94.29    4.30
   5   2   3   89.09    4.50
  -6  -2  -3  110.89    6.30
  -6  -2  -3  123.19    6.00
   6  -2   3  121.59    6.80
   6  -2   3  122.89    5.70
  -6   2  -3  131.99    6.00
  -6   2  -3  127.99    5.50
   6   2   3  115.29    6.50
   6   2   3  121.09    5.80
  -6   2  -3  120.59    6.90
  -6   2  -3  123.39    5.40
   6   2   3  118.69    6.90
  -7  -2  -3   98.99    5.40
   7  -2   3   83.09    6.10
  -7  -2  -3   99.09    5.50
   7  -2   3   92.59    4.70
  -7   2  -3   88.59    6.10
   7   2   3   88.99    5.70
   7   2   3   81.19    6.10
  -7   2  -3   94.99    4.40
  -7   2  -3   92.79    4.30
   7   2   3   94.59    4.90
  -8  -2  -3   14.60    2.60
   8  -2   3   11.20    2.00
   8  -2   3   14.10    3.90
  -8   2  -3   14.40    3.50
   8   2   3   19.10    2.40
  -8   2  -3   15.70    1.80
  -8   2  -3   15.70    1.70
   8   2   3   14.40    3.80
   9  -2   3   66.29    4.40
  -9  -2  -3   65.99    5.00
   9  -2   3   84.29    7.10
   9   2   3   61.19    6.50
  -9   2  -3   68.99    6.30
   9   2   3   65.89    4.70
 -10  -2  -3    4.90    2.70
  10  -2   3    3.80    2.30
  10  -2   3    5.80    4.70
 -10   2  -3    4.60    4.20
  10   2   3    8.70    2.60
  10   2   3    3.20    4.40
  11  -2   3   18.70    3.10
  11  -2   3   16.40    6.10
 -11  -2  -3   21.50    3.30
  11   2   3   22.30    3.50
  11   2   3   15.20    5.50
 -11   2  -3   13.30    5.00
  12  -2   3   17.50    3.60
 -12  -2  -3   16.20    3.50
  12   2   3   29.50    7.10
  12   2   3   17.30    4.00
 -12   2  -3   16.40    5.80
 -13  -2  -3    1.50    3.20
  13  -2   3    4.80    3.80
  13   2   3    1.40    7.80
 -13   2  -3    1.30    6.30
  13   2   3    2.60    4.10
  14  -2   3    6.00    4.80
 -14  -2  -3    7.10    3.50
  14   2   3    6.90    5.30
 -14   2  -3    2.20    8.50
  13  -3  -3    2.10    5.00
 -13  -3   3    1.70    5.50
  13   3  -3    4.60    9.20
 -13   3   3    6.80    7.10
 -13   3   3    0.50    4.20
  12  -3  -3   37.10    5.20
 -12  -3   3   53.49    6.70
  12   3  -3   32.20    8.10
 -12   3   3   42.00    5.20
 -12   3   3   41.00    7.40
  11  -3  -3   70.49    6.50
 -11  -3   3   71.29    7.70
 -11   3   3   75.29    8.20
 -11   3   3   74.89    6.60
  11   3  -3   66.19    9.00
  10  -3  -3   23.70    3.90
 -10  -3   3   20.90    4.60
  10   3  -3   22.10    5.80
 -10   3   3   16.60    3.60
 -10   3   3   18.00    5.00
   9  -3  -3   99.09    6.10
  -9  -3   3   94.19    7.60
  -9  -3   3   92.19    7.60
  -9   3   3   87.39    7.50
   9   3  -3   88.49    8.20
  -9   3   3   90.39    6.30
  -8  -3   3  108.99    7.60
  -8  -3   3  102.89    7.40
   8  -3  -3  104.59    6.10
  -8   3   3   98.59    6.40
   8   3  -3   99.99    6.80
   8   3  -3   96.89    7.80
  -8   3   3   94.19    7.30
   7  -3  -3    0.10    3.50
  -7  -3   3    0.60    3.00
   7  -3  -3    1.00    2.10
  -7  -3   3   -1.20    3.20
   7   3  -3    1.80    3.70
   7   3  -3   -1.70    3.00
  -7   3   3    2.30    3.20
   7   3  -3    1.10    2.10
  -7   3   3    0.90    2.30
   6  -3  -3   60.49    5.20
  -6  -3   3   60.99    5.50
  -6  -3   3   77.39    5.50
   6  -3  -3   63.19    4.10
   6   3  -3   60.39    6.00
   6   3  -3   71.29    4.50
   6   3  -3   57.29    4.80
   6   3  -3   54.29    5.70
  -6   3   3   65.59    5.30
  -6   3   3   53.39    4.50
  -6   3   3   64.79    4.80
  -5  -3   3   23.80    2.90
   5  -3  -3   22.10    2.50
  -5  -3   3   23.70    3.50
  -5  -3   3   15.50    3.30
   5  -3  -3   20.90    3.30
  -5   3   3   18.10    3.30
   5   3  -3   23.20    2.60
  -5   3   3   34.90    3.40
  -5   3   3   20.40    3.00
   5   3  -3   24.20    3.40
   5   3  -3   16.10    3.40
   5   3  -3   20.90    3.20
  -4  -3   3  106.89    6.30
   4  -3  -3  104.59    5.70
  -4  -3   3  115.39    5.40
   4  -3  -3   94.69    6.50
  -4  -3   3   99.99    5.80
   4  -3  -3  104.59    5.30
   4   3  -3  105.89    6.00
   4   3  -3   87.39    6.00
  -4   3   3   83.59    5.80
  -4   3   3   94.29    6.00
   4   3  -3   99.89    5.90
  -4   3   3  113.39    6.00
   3  -3  -3   19.80    2.50
  -3  -3   3   24.70    3.40
   3  -3  -3   26.60    3.60
   3  -3  -3   31.00    2.70
  -3  -3   3   22.40    2.80
  -3  -3   3   23.00    2.50
  -3   3   3   20.90    2.90
   3   3  -3   28.20    3.40
   3   3  -3   28.30    2.50
  -3   3   3   26.70    3.20
  -3   3   3   20.80    2.90
   3   3  -3   19.00    2.90
   3   3  -3   28.80    2.90
   2  -3  -3  316.77   13.60
  -2  -3   3  313.47   14.30
  -2  -3   3  331.97   13.60
   2  -3  -3  332.37   13.70
  -2  -3   3  340.47   14.00
   2  -3  -3  303.57   14.20
  -2   3   3  313.77   13.90
   2   3  -3  327.67   13.60
   2   3  -3  341.17   13.50
  -2   3   3  334.57   13.60
  -2   3   3  313.67   14.20
   2   3  -3  315.87   14.30
  -2   3   3  313.87   14.10
   2   3  -3  332.37   14.30
  -1  -3   3  805.22   32.50
  -1  -3   3  818.52   32.80
   1  -3  -3  814.32   32.50
   1  -3  -3  758.82   33.10
  -1  -3   3  868.81   33.20
   1  -3  -3  799.72   32.50
   1   3  -3  786.42   32.90
   1   3  -3  785.52   33.20
   1   3  -3  839.72   32.40
  -1   3   3  828.12   32.70
  -1   3   3  804.72   33.00
  -1   3   3  789.12   32.40
   1   3  -3  833.72   32.30
   1   3  -3  825.62   33.10
  -1   3   3  794.42   33.10
   0  -3   3  658.53   26.60
   0  -3   3  674.83   26.80
   0  -3   3  657.73   26.10
   0  -3  -3  654.13   26.80
   0  -3  -3  650.73   26.30
   0  -3  -3  648.64   26.20
   0   3   3  599.04   26.70
   0   3   3  638.84   26.10
   0   3   3  654.23   26.90
   0   3  -3  640.24   26.60
   0   3  -3  649.24   26.80
   0   3   3  662.63   26.20
   0   3  -3  636.64   26.60
  -1  -3  -3 1063.59   42.60
  -1  -3  -3 1050.39   42.40
  -1  -3  -3 1042.30   42.90
  -1  -3  -3 1086.19   42.20
   1  -3   3 1072.39   42.30
   1  -3   3 1109.79   42.90
  -1   3  -3 1030.40   42.60
   1   3   3 1071.49   42.30
  -1   3  -3 1060.59   42.90
   1   3   3 1040.50   43.00
   1   3   3 1077.19   43.00
  -1   3  -3 1057.49   42.90
   1   3   3 1060.39   42.30
  -2  -3  -3   35.30    3.00
  -2  -3  -3   23.40    2.90
   2  -3   3   32.70    2.50
  -2  -3  -3   33.40    3.50
  -2  -3  -3   30.00    2.40
  -2   3  -3   31.70    3.30
   2   3   3   27.50    3.50
  -2   3  -3   29.30    2.80
  -2   3  -3   25.20    3.00
  -2   3  -3   29.40    3.30
   2   3   3   27.30    2.90
   2   3   3   32.90    2.70
   2   3   3   28.10    3.30
  -3  -3  -3  451.45   19.80
  -3  -3  -3  474.05   19.30
  -3  -3  -3  471.85   19.80
  -3  -3  -3  478.35   19.00
   3  -3   3  450.65   19.00
   3   3   3  492.85   19.20
  -3   3  -3  444.66   19.70
  -3   3  -3  438.16   19.80
   3   3   3  486.45   20.20
  -3   3  -3  480.15   19.70
  -3   3  -3  469.55   19.30
   3   3   3  454.45   19.80
   3   3   3  475.95   19.60
  -4  -3  -3  499.25   20.00
  -4  -3  -3  467.65   20.60
   4  -3   3  476.65   19.90
   4   3   3  492.05   21.10
   4   3   3  474.25   20.80
  -4   3  -3  501.35   20.60
  -4   3  -3  493.35   20.00
   4   3   3  506.25   20.10
   4   3   3  503.05   20.70
  -4   3  -3  459.85   20.80
   5  -3   3  229.18   10.10
  -5   3  -3  232.88   10.10
   5   3   3  236.28   11.10
  -5   3  -3  238.58   10.80
   5   3   3  245.38   10.30
  -5   3  -3  200.38   11.30
   5   3   3  247.08   11.20
  -6  -3  -3   98.79    6.00
   6  -3   3   89.29    5.00
   6   3   3   82.29    6.30
  -6   3  -3   95.19    4.90
  -6   3  -3   97.39    6.50
  -6   3  -3  100.29    6.00
   6   3   3   89.19    6.60
   6   3   3  103.89    5.30
   7  -3   3  127.19    6.30
  -7  -3  -3  128.09    7.20
   7   3   3  123.09    7.60
   7   3   3  124.69    7.90
  -7   3  -3  131.99    7.90
  -7   3  -3  124.29    5.90
   7   3   3  124.19    6.50
  -8  -3  -3  141.79    8.00
   8  -3   3  137.99    7.00
  -8   3  -3  153.18    8.90
   8   3   3  140.59    9.30
   8   3   3  127.89    7.20
  -8   3  -3  135.09    6.20
  -9  -3  -3  111.39    7.10
   9  -3   3  114.39    6.30
  -9   3  -3  110.39    8.20
   9   3   3  114.69    6.70
   9   3   3   98.69    8.40
 -10  -3  -3  105.59    7.30
  10  -3   3  120.09    6.70
  10   3   3  104.99    9.20
 -10   3  -3  118.69    9.00
  10   3   3  124.89    7.20
  11  -3   3  196.68    9.90
 -11  -3  -3  191.88   10.60
 -11   3  -3  188.98   12.20
  11   3   3  206.28   10.20
  11   3   3  178.18   12.70
 -12  -3  -3   53.29    5.80
  12  -3   3   36.90    4.80
  12   3   3   55.99    5.60
 -12   3  -3   52.49    8.70
  12   3   3   63.09    9.70
  13  -3   3   92.79    7.90
 -13  -3  -3  101.99    7.90
  13   3   3   84.79   11.40
 -13   3  -3   97.49   10.60
  13   3   3  115.19    9.00
  12  -4  -3    5.90    5.70
 -12  -4   3    0.50    6.20
 -12   4   3    6.20    7.20
  12   4  -3    5.70    8.40
 -12   4   3    2.50    4.20
  11  -4  -3   62.09    6.50
 -11  -4   3   60.09    7.70
 -11   4   3   47.00    8.10
  11   4  -3   63.89   10.00
 -11   4   3   57.19    6.60
 -10  -4   3   15.50    5.40
  10  -4  -3   14.10    4.10
 -10   4   3    8.10    5.70
 -10   4   3    5.70    3.70
  10   4  -3   13.90    7.20
   9  -4  -3   35.40    4.50
  -9  -4   3   37.30    6.10
   9   4  -3   25.60    7.00
  -9   4   3   33.30    6.10
  -9   4   3   27.00    4.30
   8  -4  -3  188.78   10.00
  -8  -4   3  200.28   11.70
  -8   4   3  189.08   11.40
   8   4  -3  214.18   12.10
  -8   4   3  202.18   10.50
  -7  -4   3   12.20    4.20
   7  -4  -3   17.40    3.40
   7   4  -3   23.30    5.30
   7   4  -3   12.40    4.10
  -7   4   3   27.50    4.00
  -7   4   3   17.90    4.60
   6  -4  -3   17.00    3.10
  -6  -4   3   26.20    4.60
  -6  -4   3   25.40    4.70
  -6   4   3   25.00    3.90
   6   4  -3   21.10    4.60
   6   4  -3   18.60    4.80
  -6   4   3   12.30    4.00
  -6   4   3   20.50    4.30
   6   4  -3   20.90    4.10
  -5  -4   3   10.20    4.00
   5  -4  -3   12.20    2.80
  -5  -4   3    8.30    3.70
  -5   4   3    7.50    3.40
   5   4  -3    7.70    3.50
  -5   4   3    5.60    3.50
  -5   4   3   12.40    3.30
   5   4  -3   11.60    3.80
   5   4  -3    6.80    3.60
  -4  -4   3    0.80    3.10
  -4  -4   3    3.20    3.70
   4  -4  -3    0.80    2.30
  -4  -4   3   -0.30    2.60
   4   4  -3   -0.50    2.90
  -4   4   3    0.80    2.70
   4   4  -3    0.50    3.20
  -4   4   3    1.20    2.80
  -4   4   3   -1.60    3.00
  -3  -4   3    8.80    2.70
   3  -4  -3   10.00    2.50
  -3  -4   3   11.80    3.20
  -3  -4   3   10.30    3.70
   3   4  -3   12.50    3.40
  -3   4   3   13.20    3.20
   3   4  -3   10.30    3.30
  -3   4   3    7.60    2.90
  -3   4   3   12.10    3.20
   2  -4  -3  410.06   18.20
  -2  -4   3  397.56   17.10
   2  -4  -3  418.06   17.20
  -2  -4   3  400.76   17.40
   2   4  -3  395.76   18.00
  -2   4   3  430.56   17.90
  -2   4   3  425.06   17.60
  -2   4   3  380.76   17.80
   2   4  -3  378.36   17.80
  -1  -4   3    5.10    2.50
  -1  -4   3    6.30    2.30
   1  -4  -3    3.00    2.20
   1  -4  -3    6.40    3.10
  -1   4   3    7.70    2.80
  -1   4   3    8.50    3.20
   1   4  -3    5.70    2.70
  -1   4   3    7.10    2.90
   1   4  -3    8.10    2.80
   1   4  -3    3.10    2.60
   0  -4   3   35.00    3.80
   0  -4  -3   38.60    4.40
   0  -4   3   40.90    3.50
   0  -4  -3   46.90    3.90
   0   4   3   36.80    4.20
   0   4  -3   38.40    4.10
   0   4   3   34.70    3.70
   0   4  -3   26.90    3.60
   0   4  -3   41.10    4.40
   0   4   3   38.50    4.30
   1  -4   3   86.69    5.00
  -1  -4  -3   89.89    5.00
  -1  -4  -3   89.19    5.60
  -1  -4  -3   79.59    5.90
   1   4   3   91.99    5.30
   1   4   3   93.29    6.10
  -1   4  -3   82.29    5.90
  -1   4  -3   90.29    5.60
  -1   4  -3   84.09    5.80
   1   4   3   91.29    5.20
   1   4   3   81.49    5.20
   1   4   3   84.39    6.50
  -2  -4  -3   69.99    6.00
   2  -4   3   85.79    4.90
  -2  -4  -3   86.39    5.60
   2   4   3   90.59    5.30
   2   4   3   73.09    6.40
  -2   4  -3   83.79    5.80
  -2   4  -3   86.39    5.40
   2   4   3   88.99    5.20
  -2   4  -3   81.89    6.10
   2   4   3   88.19    6.10
   3  -4   3   92.39    5.10
  -3  -4  -3   89.19    6.30
   3   4   3   89.69    5.80
  -3   4  -3   74.29    5.80
   3   4   3   85.89    7.10
   3   4   3   89.49    5.10
  -3   4  -3   85.69    6.20
  -3   4  -3   88.39    5.40
   3   4   3   87.09    6.30
  -4  -4  -3   19.60    3.90
   4  -4   3   24.20    2.80
  -4   4  -3   22.10    4.00
  -4   4  -3   24.10    3.00
  -4   4  -3   19.40    3.50
   4   4   3   23.30    2.90
   4   4   3   19.60    4.20
   4   4   3   14.60    3.30
  -5  -4  -3   86.39    6.70
   5  -4   3   94.09    5.40
   5   4   3   99.19    5.90
   5   4   3  100.19    6.90
  -5   4  -3   98.19    6.80
  -5   4  -3   98.19    6.90
  -5   4  -3   94.29    5.60
   5   4   3   97.99    6.90
  -6  -4  -3  119.69    7.70
   6  -4   3  110.29    6.40
  -6   4  -3  115.49    6.30
  -6   4  -3  102.99    7.80
  -6   4  -3  114.19    7.50
   6   4   3  114.39    7.60
   6   4   3  134.49    8.00
   6   4   3  120.09    6.70
  -7  -4  -3  241.88   12.10
   7  -4   3  226.98   10.70
   7   4   3  249.38   12.60
   7   4   3  227.98   12.60
   7   4   3  235.98   11.00
  -7   4  -3  234.78   12.50
  -7   4  -3  220.48   10.30
   8  -4   3   10.00    2.90
  -8  -4  -3    7.40    3.70
   8   4   3    9.40    3.40
  -8   4  -3    1.00    4.30
   8   4   3    9.90    5.40
  -8   4  -3    8.60    2.10
  -9  -4  -3   13.60    4.40
   9  -4   3   19.80    3.50
  -9   4  -3   15.30    5.50
   9   4   3   16.60    6.10
   9   4   3   16.20    4.00
 -10  -4  -3    2.50    3.90
  10  -4   3    2.20    3.40
  10   4   3    2.70    5.90
 -10   4  -3    2.40    6.20
  10   4   3    7.80    6.20
  11  -4   3    0.60    4.00
 -11  -4  -3   -2.40    4.30
  11   4   3    0.00    7.60
 -11   4  -3    2.10    6.50
  12  -4   3    6.30    4.80
 -12  -4  -3    3.70    5.40
  12   4   3    7.30    8.30
 -12   4  -3    6.80    8.90
  10  -5  -3   -2.50    5.20
 -10  -5   3    0.20    6.60
 -10   5   3   -0.30    7.90
 -10   5   3    1.00    4.60
   9  -5  -3    1.50    4.50
  -9  -5   3    5.60    6.20
  -9   5   3    5.80    7.10
  -9   5   3    4.40    4.30
   8  -5  -3   95.19    7.70
  -8  -5   3  108.79   10.20
  -8   5   3  100.39   10.20
  -8   5   3  107.29    8.10
   8   5  -3  100.09    9.90
  -7  -5   3   13.10    6.50
   7  -5  -3    9.20    4.20
   7   5  -3    3.20    4.80
  -7   5   3    5.70    3.90
  -7   5   3    9.00    5.10
   6  -5  -3   10.30    3.80
  -6   5   3    7.40    3.90
   6   5  -3    7.20    4.60
   6   5  -3   10.70    6.00
  -6   5   3   11.00    4.80
   5  -5  -3    2.40    3.10
  -5   5   3   -2.00    4.70
  -5   5   3    2.40    4.00
   5   5  -3    0.00    4.30
   5   5  -3    1.30    4.60
  -5   5   3    2.50    3.60
   4  -5  -3  129.69    8.00
   4   5  -3  151.38    9.70
  -4   5   3  132.19    8.80
  -4   5   3  128.69    8.60
  -4   5   3  137.89    9.40
   4   5  -3  143.79    9.30
   3  -5  -3  397.16   16.70
  -3  -5   3  391.46   17.50
  -3   5   3  403.46   17.60
   3   5  -3  387.66   18.00
  -3   5   3  340.27   17.40
   3   5  -3  360.46   17.70
  -3   5   3  350.66   17.40
  -2  -5   3  188.78   10.20
   2  -5  -3  187.18   10.00
  -2  -5   3  176.28    9.30
   2   5  -3  180.88   10.50
  -2   5   3  179.68   10.30
   2   5  -3  175.08   10.40
  -2   5   3  177.78   10.60
  -2   5   3  208.08   10.20
  -1  -5   3  164.58    9.40
  -1  -5   3  167.08    8.80
   1   5  -3  165.88    9.70
  -1   5   3  168.28    9.70
  -1   5   3  159.48    9.90
   1   5  -3  155.38    9.50
   1   5  -3  160.48    9.40
   0  -5   3  283.87   13.50
   0   5   3  300.07   14.40
   0   5  -3  281.57   13.70
   0   5  -3  284.37   14.10
   0   5  -3  270.07   13.80
  -1  -5  -3   28.60    5.00
   1  -5   3   31.80    4.90
   1  -5   3   33.10    3.80
   1   5   3   28.20    5.00
   1   5   3   22.70    4.60
  -1   5  -3   43.20    5.40
  -1   5  -3   31.60    4.50
  -1   5  -3   26.30    4.70
   2  -5   3  161.18    8.30
  -2  -5  -3  163.18    9.80
  -2   5  -3  147.29    9.40
  -2   5  -3  154.38    9.70
  -2   5  -3  167.48    9.00
   2   5   3  140.89    9.80
   2   5   3  163.28   10.40
  -3  -5  -3   59.09    6.80
   3  -5   3   59.19    5.10
  -3   5  -3   69.59    6.40
  -3   5  -3   62.69    5.40
  -3   5  -3   55.29    6.20
   3   5   3   42.70    5.80
   4  -5   3   66.59    5.30
  -4  -5  -3   70.19    7.40
  -4   5  -3   70.09    6.90
  -4   5  -3   65.19    5.60
  -4   5  -3   71.09    6.90
   4   5   3   81.69    7.20
  -5  -5  -3   17.40    4.90
   5  -5   3   18.30    3.30
  -5   5  -3   24.40    5.20
  -5   5  -3   26.20    5.30
  -5   5  -3   23.20    3.60
   5   5   3   30.20    5.50
   6  -5   3  130.59    7.60
   6   5   3  132.39    9.50
  -6   5  -3  134.69    9.50
  -6   5  -3  119.89    7.30
   7  -5   3  373.36   16.30
  -7  -5  -3  361.86   17.60
  -7   5  -3  350.56   15.70
   7   5   3  378.96   18.40
  -7   5  -3  342.37   18.00
   8  -5   3    0.70    3.60
  -8  -5  -3   -1.00    4.60
  -8   5  -3   -1.50    6.20
  -8   5  -3   -0.10    2.50
  -9  -5  -3   47.00    6.60
   9  -5   3   49.20    5.50
  -9   5  -3   39.20    7.70
  10  -5   3   82.89    7.10
 -10  -5  -3   81.59    9.60
 -10   5  -3  100.39   11.00
  10   5   3   82.69   12.30
  -8   6   3    5.90    7.40
  -8   6   3    5.00    5.40
   8   6  -3    0.90   10.40
  -7   6   3    9.40    5.50
  -7   6   3    9.60    7.70
   7   6  -3    8.90    7.70
  -6   6   3   20.10    5.70
  -6   6   3   21.20    6.70
   6   6  -3   21.90    6.80
  -5   6   3    1.00    6.00
  -5   6   3   -3.30    4.70
   5   6  -3    0.60    5.70
   5   6  -3   -2.00    5.40
   4   6  -3   16.50    5.70
   4   6  -3   19.30    6.10
  -4   6   3   11.10    5.90
  -4   6   3   15.00    5.20
   3   6  -3   96.79    9.40
  -3   6   3  107.79    9.10
   3   6  -3  107.79   10.00
  -3   6   3  103.59    9.60
  -2   6   3  140.29   10.00
  -2   6   3  133.39   10.00
   2   6  -3  135.59   10.00
  -1   6   3   44.50    6.50
   1   6  -3   26.70    5.70
  -1   6   3   39.90    6.30
   0   6   3  198.58   11.90
   0   6  -3  146.49   10.80
   0   6   3  176.68   11.40
   0   6  -3  165.98   10.70
   1  -6   3   89.79    7.90
   1   6   3  100.09    9.40
  -1   6  -3   95.69    7.70
  -1   6  -3   81.09    8.20
   1   6   3   80.49    8.60
  -1   6  -3   90.69    9.10
   2  -6   3    3.90    5.50
   2  -6   3    2.50    3.80
  -2   6  -3    2.10    5.60
  -2   6  -3    3.00    3.80
  -2   6  -3    3.20    4.70
   2   6   3    4.00    5.10
   3  -6   3   35.00    4.90
  -3   6  -3   24.90    5.80
  -3   6  -3   32.10    5.10
  -3   6  -3   36.50    6.40
   3   6   3   40.80    7.20
   4  -6   3    3.30    4.10
  -4  -6  -3    1.90    5.60
  -4   6  -3    1.10    5.10
  -4   6  -3   -0.70    5.80
  -4   6  -3   -0.70    3.80
   4   6   3    2.60    5.10
  -5  -6  -3   48.30    7.60
   5  -6   3   54.99    5.80
  -5   6  -3   48.80    5.50
  -5   6  -3   65.89    8.00
  -5   6  -3   48.70    7.50
   6  -6   3   40.80    5.60
  -6  -6  -3   39.70    7.20
  -6   6  -3   38.40    4.70
   6   6   3   41.50    7.70
  -6   6  -3   44.70    8.20
  -7  -6  -3    2.10    6.20
   7  -6   3    1.20    4.50
  -7   6  -3   -0.60    3.50
  -7   6  -3   -2.60    7.80
   7   6   3   -1.20    7.50
  -8  -6  -3   42.60    7.90
   8  -6   3   48.40    6.40
  -8   6  -3   51.19    5.00
  -8   6  -3   36.20    9.00
  -4   7   3   -3.30    8.30
   4   7  -3   -3.80    8.70
   4   7  -3    4.10    7.50
  -4   7   3    0.30    6.80
  -3   7   3   -2.10    6.50
   3   7  -3    1.90    7.10
   3   7  -3    0.30    6.90
  -3   7   3    0.20    7.30
   2   7  -3    3.30    6.50
  -2   7   3    2.60    6.60
   2   7  -3    1.50    6.80
  -2   7   3    6.40    7.80
   1   7  -3   -1.90    6.70
  -1   7   3    1.70    7.00
   1   7  -3    0.40    6.10
  -1   7   3   -0.60    6.70
   0   7  -3   95.19   11.00
   0   7   3   89.49   11.10
   0   7   3  110.49   12.00
   0   7  -3  116.19   10.50
  -1   7  -3  105.39   10.10
   1   7   3  124.89   12.50
   1   7   3  112.29   11.60
   2   7   3   -1.40    7.70
  -2   7  -3   -0.80    5.00
  -2   7  -3   -1.20    6.50
  -3   7  -3   -2.10    7.20
   3   7   3   -2.30    8.10
  -3   7  -3    3.10    5.10
  -4   7  -3   31.00    8.60
 -14   0   4   65.59    7.50
 -14   0   4   48.10    7.90
  14   0  -4   59.59    6.70
  14   0  -4   59.39   10.00
  13   0  -4  159.88   12.70
  13   0  -4  166.88    9.50
 -13   0   4  140.79    9.30
 -12   0   4   -1.00    4.40
  12   0  -4   -0.40    3.40
  12   0  -4   -2.40    6.00
 -12   0   4    0.60    3.30
 -11   0   4  135.19    8.00
  11   0  -4  124.29    9.90
  11   0  -4  123.89    7.50
 -11   0   4  130.09    8.70
 -10   0   4  524.35   21.90
 -10   0   4  479.85   22.20
  10   0  -4  523.05   23.30
  10   0  -4  490.75   21.20
  -9   0   4 1167.78   48.00
   9   0  -4 1213.18   47.50
   9   0  -4 1170.88   49.10
  -9   0   4 1184.68   48.40
   8   0  -4  393.86   16.40
  -8   0   4  383.96   17.20
   8   0  -4  404.96   18.00
  -8   0   4  376.36   16.90
   7   0  -4   52.29    4.80
  -7   0   4   48.10    3.90
   7   0  -4   37.10    4.50
   7   0  -4   51.49    3.40
  -7   0   4   52.89    4.30
  -6   0   4  609.84   25.80
  -6   0   4  627.34   25.20
   6   0  -4  577.04   26.10
   6   0  -4  641.04   24.80
  -6   0   4  661.33   24.80
   6   0  -4  635.94   25.20
  -6   0   4  578.24   25.60
   6   0  -4  642.14   26.00
   5   0  -4  241.78   11.40
  -5   0   4  259.37   10.60
  -5   0   4  250.77   11.10
   5   0  -4  247.78   10.50
   5   0  -4  233.08   11.10
  -5   0   4  255.37   11.00
   5   0  -4  254.47   10.20
  -4   0   4 9562.74  381.26
   4   0  -4 9734.13  381.46
   4   0  -4 9593.04  380.76
  -4   0   4 9725.23  380.76
   4   0  -4 9942.00  381.26
   4   0  -4 9999.00  381.26
  -4   0   4 9639.94  381.16
  -3   0   4 1723.33   68.99
   3   0  -4 1771.42   68.89
   3   0  -4 1746.83   69.49
   3   0  -4 1777.52   68.89
   3   0  -4 1830.82   69.29
  -3   0   4 1691.33   69.29
  -3   0   4 1724.83   69.29
  -2   0   4  164.78    7.60
   2   0  -4  175.38    7.60
   2   0  -4  178.58    7.30
   2   0  -4  178.18    7.40
  -2   0   4  170.48    7.30
   2   0  -4  175.18    7.70
  -2   0   4  171.68    7.50
  -1   0   4   61.09    3.20
   1   0  -4   63.69    3.00
   1   0  -4   61.89    3.10
   1   0  -4   66.09    3.30
  -1   0   4   62.59    2.90
   0   0  -4 3867.31  144.29
   0   0  -4 3553.04  144.19
   0   0   4 3832.62  144.19
   0   0  -4 3789.12  143.99
   0   0  -4 3649.23  143.99
   0   0   4 3411.96  143.89
  -1   0  -4 1785.42   71.79
  -1   0  -4 1850.51   71.59
  -1   0  -4 1833.92   71.69
   2   0   4 6763.42  270.17
  -2   0  -4 7122.89  270.17
  -2   0  -4 6945.90  270.47
  -2   0  -4 6809.22  270.17
   3   0   4 1180.28   48.30
  -3   0  -4 1225.38   48.40
  -3   0  -4 1211.18   48.00
  -3   0  -4 1224.78   48.10
   3   0   4 1198.18   47.70
   3   0   4 1239.78   48.00
   3   0   4 1244.58   47.70
   4   0   4   27.70    2.40
   4   0   4   26.10    1.50
   4   0   4   28.50    1.70
  -4   0  -4   27.50    2.10
   4   0   4   25.80    1.90
  -4   0  -4   29.20    2.60
   5   0   4  145.19    6.00
   5   0   4  130.39    6.80
   5   0   4  143.19    6.00
  -5   0  -4  147.89    6.60
   5   0   4  127.99    5.80
   6   0   4   67.09    3.40
   6   0   4   66.39    3.70
   6   0   4   68.19    3.50
  -6   0  -4   73.89    4.40
  -6   0  -4   73.69    3.20
   6   0   4   68.89    4.60
  -6   0  -4   74.19    3.20
   7   0   4  346.27   16.30
  -7   0  -4  376.86   14.80
  -7   0  -4  381.86   14.80
   7   0   4  356.26   15.00
  -7   0  -4  363.86   15.80
  -8   0  -4  451.65   19.70
  -8   0  -4  474.55   18.40
   8   0   4  466.45   18.80
  -8   0  -4  459.85   18.40
   8   0   4  430.26   20.20
   9   0   4 2178.98   88.69
  -9   0  -4 2246.28   88.29
  -9   0  -4 2387.46   88.39
   9   0   4 2265.17   90.39
  -9   0  -4 2159.58   89.59
 -10   0  -4  598.54   23.70
  10   0   4  579.04   24.50
  10   0   4  609.74   26.50
 -10   0  -4  613.34   25.70
  11   0   4  197.78   12.10
  11   0   4  207.28    9.70
 -11   0  -4  206.48   11.60
 -12   0  -4   16.70    5.70
  12   0   4   13.50    5.70
  12   0   4    8.50    2.80
  13   0   4  117.19   12.50
  13   0   4  135.89    8.00
  14   0   4    2.10    4.20
  14   0   4    3.10    7.90
  14  -1  -4   14.40    5.40
  14  -1  -4   21.10    8.50
 -14  -1   4   23.60    5.30
 -14  -1   4   12.30    7.40
 -14   1   4   19.70    5.00
  14   1  -4   13.70    9.30
 -14   1   4   19.30    7.40
  13  -1  -4   15.10    4.60
 -13  -1   4   17.80    6.00
 -13  -1   4   17.40    4.60
  13  -1  -4   18.70    7.20
 -13   1   4   19.00    6.70
  13   1  -4   22.40    7.30
 -13   1   4   19.10    4.50
  12  -1  -4   30.70    6.90
 -12  -1   4   32.10    5.60
  12  -1  -4   28.00    4.40
 -12  -1   4   38.70    5.00
  12   1  -4   27.50    6.70
  12   1  -4   27.20    4.40
 -12   1   4   22.20    4.20
 -12   1   4   29.60    5.80
  11  -1  -4    1.90    4.90
 -11  -1   4    3.50    3.30
 -11  -1   4    8.20    4.30
  11  -1  -4    1.40    3.00
  11   1  -4    2.10    2.80
  11   1  -4    3.70    4.90
 -11   1   4    8.50    4.30
 -11   1   4    4.00    3.30
 -10  -1   4    9.40    4.30
 -10  -1   4   16.10    3.70
  10  -1  -4   12.80    2.80
  10  -1  -4   12.00    4.80
 -10   1   4    8.80    3.70
 -10   1   4   11.30    3.20
  10   1  -4    9.60    5.00
  10   1  -4   12.90    3.00
  -9  -1   4    1.90    3.50
   9  -1  -4    0.50    2.20
   9  -1  -4   -2.20    4.00
  -9  -1   4    0.30    2.70
   9   1  -4    0.90    2.30
  -9   1   4    2.10    3.00
  -9   1   4    2.10    2.50
   9   1  -4   -0.50    3.50
  -8  -1   4  150.68    8.30
  -8  -1   4  171.08    8.60
   8  -1  -4  151.88    9.10
   8  -1  -4  172.08    7.70
  -8   1   4  157.48    8.10
   8   1  -4  148.79    9.10
   8   1  -4  155.18    7.70
  -8   1   4  159.38    8.60
  -7  -1   4    1.10    2.30
   7  -1  -4    0.90    3.00
  -7  -1   4   -0.40    2.00
   7  -1  -4    1.10    1.60
   7   1  -4    0.70    1.70
   7   1  -4    0.50    2.50
  -7   1   4    0.80    1.90
  -7   1   4    1.90    2.30
   7   1  -4    0.10    1.50
   7   1  -4    0.20    2.90
  -6  -1   4    4.30    2.00
  -6  -1   4    5.40    2.30
   6  -1  -4    2.00    2.20
  -6  -1   4    4.30    1.70
   6  -1  -4    5.60    1.50
   6  -1  -4    3.20    2.40
  -6   1   4    4.10    1.20
  -6   1   4    2.30    1.70
   6   1  -4    2.60    1.60
  -6   1   4    4.40    2.10
  -6   1   4    4.00    1.80
   6   1  -4    2.00    1.50
   6   1  -4    3.40    2.30
   6   1  -4    5.00    2.50
  -5  -1   4   81.19    4.70
  -5  -1   4   81.89    4.70
  -5  -1   4   80.19    4.20
   5  -1  -4   72.39    5.10
   5  -1  -4   77.69    4.00
   5  -1  -4   73.59    4.90
  -5   1   4   88.39    4.20
   5   1  -4   79.89    3.90
  -5   1   4   80.79    4.50
   5   1  -4   73.09    4.70
  -5   1   4   80.09    3.80
   5   1  -4   81.59    5.00
   5   1  -4   75.89    4.10
  -5   1   4   65.39    4.50
   4  -1  -4  617.34   24.70
  -4  -1   4  577.74   24.60
   4  -1  -4  613.14   24.80
  -4  -1   4  602.74   24.50
  -4  -1   4  579.74   24.10
   4  -1  -4  603.44   24.10
  -4   1   4  593.34   24.50
   4   1  -4  596.44   24.60
  -4   1   4  616.84   24.00
  -4   1   4  626.04   24.10
   4   1  -4  608.84   24.20
   4   1  -4  600.84   24.80
   4   1  -4  587.54   24.10
  -4   1   4  581.94   24.50
   3  -1  -4  390.06   16.80
  -3  -1   4  408.16   16.30
  -3  -1   4  389.86   16.70
   3  -1  -4  399.36   16.30
  -3  -1   4  400.66   16.70
   3  -1  -4  409.26   16.70
   3   1  -4  403.86   16.50
  -3   1   4  407.46   16.70
  -3   1   4  415.96   16.70
   3   1  -4  401.56   16.70
  -3   1   4  403.26   16.30
   3   1  -4  408.96   16.30
  -3   1   4  401.76   16.30
   3   1  -4  386.36   16.80
   2  -1  -4  508.95   21.00
  -2  -1   4  506.35   20.60
   2  -1  -4  519.65   21.00
  -2  -1   4  536.15   20.90
   2  -1  -4  504.75   20.60
  -2  -1   4  518.35   21.00
  -2   1   4  531.35   20.80
   2   1  -4  471.55   20.90
   2   1  -4  513.15   20.90
   2   1  -4  508.45   21.00
  -2   1   4  540.05   20.90
   2   1  -4  490.15   20.60
  -2   1   4  547.45   21.00
  -2   1   4  540.35   20.60
  -1  -1   4  889.21   35.70
   1  -1  -4  883.61   35.70
   1  -1  -4  907.91   35.40
   1  -1  -4  901.81   35.70
  -1  -1   4  873.01   35.40
  -1   1   4  866.41   35.40
  -1   1   4  907.91   35.50
   1   1  -4  865.11   35.60
   1   1  -4  915.81   35.60
  -1   1   4  948.41   35.70
   1   1  -4  892.61   35.70
  -1   1   4  883.51   35.60
   0  -1   4 2627.94  102.49
   0  -1  -4 2487.55  102.79
   0  -1  -4 2661.93  102.89
   0  -1   4 2695.83  102.89
   0   1   4 2513.55  102.59
   0   1   4 2668.63  102.49
   0   1  -4 2653.33  102.59
   0   1   4 2579.14  102.89
   0   1  -4 2618.34  102.59
   0   1  -4 2599.34  102.89
   0   1  -4 2680.83  102.59
   0   1  -4 2641.44  102.89
  -1  -1  -4 2650.23  104.89
  -1  -1  -4 2588.34  105.09
   1  -1   4 2662.03  104.49
   1  -1   4 2684.93  104.49
  -1   1  -4 2620.54  104.99
   1   1   4 2663.13  104.99
   1   1   4 2672.73  104.69
  -1   1  -4 2781.82  105.09
  -1   1  -4 2744.23  104.69
  -2  -1  -4  518.85   20.30
  -2  -1  -4  478.65   20.70
   2  -1   4  504.95   20.30
   2  -1   4  518.05   19.90
   2  -1   4  494.35   19.90
  -2   1  -4  509.05   20.40
   2   1   4  497.75   20.10
   2   1   4  514.05   20.50
  -2   1  -4  522.55   20.30
  -2   1  -4  521.15   20.60
   3  -1   4  250.37   10.10
   3  -1   4  254.17   10.50
  -3  -1  -4  266.17   10.30
   3  -1   4  264.97   10.10
  -3  -1  -4  253.17   10.40
  -3  -1  -4  230.88   10.90
  -3  -1  -4  255.77   10.50
  -3   1  -4  260.17   10.50
  -3   1  -4  240.88   10.80
   3   1   4  251.17   10.60
   3   1   4  237.48   10.20
   3   1   4  251.57   10.80
  -4  -1  -4   21.70    1.90
   4  -1   4   20.30    1.40
   4  -1   4   20.30    2.20
  -4  -1  -4   21.10    1.80
  -4  -1  -4   23.30    2.10
   4  -1   4   15.40    1.20
  -4  -1  -4   20.40    2.50
   4   1   4   18.90    1.90
  -4   1  -4   16.70    2.20
   4   1   4   23.00    2.50
   4   1   4   19.00    1.50
  -4   1  -4   21.30    1.90
   5  -1   4  539.85   23.00
   5  -1   4  549.74   22.30
  -5  -1  -4  579.24   22.60
  -5  -1  -4  581.74   22.70
   5  -1   4  537.45   22.30
  -5  -1  -4  542.65   22.50
  -5   1  -4  576.14   23.20
   5   1   4  573.64   23.30
   5   1   4  548.85   22.60
  -5   1  -4  585.64   22.50
   5   1   4  554.74   22.40
  -6  -1  -4   11.20    1.90
  -6  -1  -4   11.60    2.00
   6  -1   4    4.90    1.10
   6  -1   4   10.10    2.50
  -6  -1  -4   10.60    1.50
   6  -1   4    9.00    1.50
   6   1   4    9.90    1.80
  -6   1  -4    8.40    2.30
   6   1   4    7.10    2.30
  -6   1  -4    9.70    1.50
   6   1   4    8.50    1.40
   7  -1   4   12.20    2.80
  -7  -1  -4   14.60    1.80
  -7  -1  -4   10.70    2.40
   7  -1   4   11.50    1.50
  -7   1  -4   15.60    2.90
   7   1   4   11.80    1.70
   7   1   4   14.30    3.00
   8  -1   4   71.79    3.90
  -8  -1  -4   81.19    5.20
   8  -1   4   64.49    5.80
  -8  -1  -4   67.69    4.00
  -8   1  -4   71.49    5.40
   8   1   4   67.59    5.70
   8   1   4   64.49    4.00
  -9  -1  -4   90.49    5.00
  -9  -1  -4   92.89    6.30
   9  -1   4   94.29    4.90
   9  -1   4   93.29    7.30
   9   1   4   92.19    5.10
  -9   1  -4   79.79    6.40
   9   1   4   92.89    7.60
 -10  -1  -4    7.10    3.80
  10  -1   4    6.70    4.60
  10  -1   4   11.90    2.30
 -10  -1  -4    8.30    2.00
 -10   1  -4    7.00    3.90
  10   1   4    9.40    4.20
  10   1   4   11.40    2.40
  11  -1   4    0.30    4.70
  11  -1   4    1.70    2.40
 -11  -1  -4    1.90    1.90
  11   1   4   -0.10    2.40
  11   1   4    4.20    4.50
 -11   1  -4    0.90    4.10
  12  -1   4   61.69    8.00
  12  -1   4   60.09    5.10
 -12  -1  -4   52.89    3.90
  12   1   4   52.79    7.60
 -12   1  -4   61.39    6.90
  12   1   4   57.79    5.00
  13  -1   4   11.20    7.60
  13  -1   4    7.90    3.50
 -13   1  -4    6.00    6.60
  13   1   4    1.10    6.40
  13   1   4   10.60    3.90
  14  -1   4  109.99   12.40
  14  -1   4   93.39    7.90
 -14   1  -4   82.89   10.50
  14   1   4  104.99    8.40
  14   1   4  106.19   12.50
  14  -2  -4   11.80   10.00
  14  -2  -4   10.70    5.60
 -14  -2   4    9.90    5.50
 -14   2   4   16.30    8.50
  14   2  -4    7.80    8.80
  13  -2  -4   81.89    7.80
 -13  -2   4   82.29    8.20
  13  -2  -4   86.49   10.80
 -13   2   4   67.49    7.30
 -13   2   4   79.39    9.10
  13   2  -4   67.29   10.10
 -12  -2   4   96.99    8.70
  12  -2  -4   92.49    7.40
 -12  -2   4  105.59    8.30
  12  -2  -4   91.49   10.10
 -12   2   4   97.49    7.40
  12   2  -4   98.79   11.10
 -12   2   4   92.19    8.90
 -11  -2   4  327.87   16.80
 -11  -2   4  348.87   16.20
  11  -2  -4  327.07   15.30
  11  -2  -4  354.46   17.70
  11   2  -4  333.07   17.60
 -11   2   4  334.97   17.00
 -11   2   4  327.67   15.50
  10  -2  -4  166.68    8.50
  10  -2  -4  173.38   10.70
 -10  -2   4  160.78    9.90
 -10  -2   4  160.88    9.40
 -10   2   4  151.68    9.70
  10   2  -4  162.28    8.60
 -10   2   4  147.29    8.70
  10   2  -4  148.69   11.00
   9  -2  -4  713.03   30.90
  -9  -2   4  723.43   30.20
   9  -2  -4  721.83   29.40
   9   2  -4  707.23   31.00
  -9   2   4  683.23   30.40
   9   2  -4  737.63   29.40
  -9   2   4  705.83   29.80
  -8  -2   4   50.49    5.10
   8  -2  -4   54.49    4.30
  -8  -2   4   74.39    5.60
   8  -2  -4   53.29    5.80
   8   2  -4   60.69    4.30
   8   2  -4   63.59    6.10
  -8   2   4   62.99    5.00
  -8   2   4   62.49    5.40
   7  -2  -4 1282.77   50.69
  -7  -2   4 1246.58   51.39
   7  -2  -4 1279.17   51.79
  -7  -2   4 1228.28   51.29
   7   2  -4 1301.57   50.79
   7   2  -4 1275.67   51.79
   7   2  -4 1318.77   50.69
  -7   2   4 1226.58   51.09
   7   2  -4 1312.37   51.89
  -7   2   4 1219.08   51.49
   6  -2  -4  364.26   15.60
  -6  -2   4  340.07   14.60
   6  -2  -4  347.47   14.50
  -6  -2   4  358.16   15.20
  -6  -2   4  332.57   15.30
   6  -2  -4  346.97   16.60
  -6   2   4  350.86   14.40
   6   2  -4  344.67   15.60
   6   2  -4  335.47   15.50
  -6   2   4  333.87   15.00
   6   2  -4  347.07   14.50
  -6   2   4  314.87   15.10
   6   2  -4  340.37   14.80
  -5  -2   4   52.49    4.40
   5  -2  -4   60.49    4.60
  -5  -2   4   67.09    3.80
   5  -2  -4   63.59    3.70
  -5  -2   4   59.79    4.30
   5  -2  -4   63.39    4.90
   5   2  -4   57.59    4.10
   5   2  -4   66.99    4.90
  -5   2   4   65.69    3.80
  -5   2   4   53.19    4.50
  -5   2   4   50.79    4.10
   5   2  -4   53.69    4.60
  -5   2   4   65.59    3.80
   5   2  -4   60.49    3.70
  -4  -2   4    0.00    1.90
  -4  -2   4   -0.70    1.70
   4  -2  -4    2.10    2.00
   4  -2  -4    0.40    1.90
  -4  -2   4   -0.50    1.30
   4  -2  -4    0.70    1.30
  -4   2   4    0.60    1.70
   4   2  -4    6.30    2.10
  -4   2   4   -0.10    1.60
  -4   2   4    0.00    1.40
   4   2  -4    0.00    1.60
   4   2  -4    0.00    1.20
  -4   2   4    0.70    1.50
   4   2  -4    0.00    1.80
  -3  -2   4  225.38   10.10
   3  -2  -4  236.88   10.10
   3  -2  -4  210.58   10.20
   3  -2  -4  228.08    9.60
  -3   2   4  236.08    9.60
  -3   2   4  220.88    9.80
   3   2  -4  232.58   10.30
  -3   2   4  224.98   10.00
   3   2  -4  227.28   10.10
   3   2  -4  223.68    9.60
  -3   2   4  237.58   10.20
   3   2  -4  208.88   10.00
   2  -2  -4 1741.83   70.59
  -2  -2   4 1782.92   70.59
  -2  -2   4 1726.63   70.89
   2  -2  -4 1869.11   71.09
  -2  -2   4 1809.32   70.99
   2  -2  -4 1768.02   70.79
   2   2  -4 1724.23   70.99
  -2   2   4 1824.72   70.59
   2   2  -4 1821.22   70.99
  -2   2   4 1819.62   70.79
   2   2  -4 1786.92   70.79
   2   2  -4 1854.61   70.49
  -2   2   4 1814.62   71.09
  -2   2   4 1748.33   70.89
   1  -2  -4 1019.90   40.80
  -1  -2   4 1034.20   40.80
  -1  -2   4  985.60   40.50
   1  -2  -4 1047.90   41.00
   1  -2  -4 1002.00   40.50
   1   2  -4 1025.80   40.80
   1   2  -4 1071.09   40.50
   1   2  -4 1004.10   40.90
  -1   2   4 1050.09   41.00
  -1   2   4 1021.70   40.60
   1   2  -4  984.20   40.90
  -1   2   4 1045.00   40.50
  -1   2   4  999.60   40.80
   0  -2  -4 1049.79   44.80
   0  -2   4 1132.39   44.80
   0  -2  -4 1155.28   44.70
   0  -2   4 1079.99   44.30
   0  -2  -4 1126.69   44.40
   0   2  -4 1150.58   44.90
   0   2  -4 1112.29   44.80
   0   2   4 1147.69   44.90
   0   2   4 1058.19   44.80
   0   2   4 1196.38   44.40
   0   2  -4 1123.39   44.60
   0   2   4 1122.79   44.40
   0   2  -4 1144.09   44.10
  -1  -2  -4   50.79    2.90
   1  -2   4   47.70    2.50
  -1  -2  -4   44.90    3.10
  -1  -2  -4   41.10    3.10
   1   2   4   48.50    2.70
   1   2   4   42.60    3.40
  -1   2  -4   50.99    2.70
  -1   2  -4   42.60    3.20
  -1   2  -4   56.79    2.90
   1   2   4   51.99    2.50
   1   2   4   45.60    3.20
  -1   2  -4   55.29    3.50
  -2  -2  -4 1124.19   45.40
  -2  -2  -4 1162.18   44.60
  -2  -2  -4 1145.59   45.00
   2  -2   4 1109.19   44.80
  -2  -2  -4 1138.29   45.50
   2  -2   4 1105.19   44.80
   2  -2   4 1161.58   44.60
  -2   2  -4 1135.79   44.90
  -2   2  -4 1093.29   45.30
   2   2   4 1170.78   45.50
   2   2   4 1124.89   45.40
  -2   2  -4 1132.09   45.50
  -2   2  -4 1149.58   44.90
   2   2   4 1159.38   45.00
  -3  -2  -4 2026.60   76.49
  -3  -2  -4 1982.20   77.19
   3  -2   4 1869.31   76.59
  -3  -2  -4 1930.91   77.49
   3  -2   4 2019.80   76.69
   3  -2   4 1993.30   76.59
   3   2   4 1956.70   76.79
   3   2   4 1898.21   77.29
  -3   2  -4 1840.42   77.39
  -3   2  -4 1965.20   77.19
  -3   2  -4 1944.51   76.59
   3   2   4 1856.21   77.19
   3   2   4 2007.10   77.49
  -3   2  -4 2024.10   76.59
   4  -2   4   20.20    2.40
   4  -2   4   22.90    2.00
   4  -2   4   20.30    1.70
  -4  -2  -4   29.00    3.20
  -4  -2  -4   25.50    2.10
  -4  -2  -4   23.90    2.60
   4   2   4   24.70    2.80
  -4   2  -4   23.40    1.50
  -4   2  -4   23.60    2.40
  -4   2  -4   24.00    1.40
   4   2   4   25.40    3.20
   4   2   4   21.70    2.10
  -4   2  -4   24.80    3.00
   4   2   4   19.10    2.50
   5  -2   4  237.48   10.10
   5  -2   4  236.38   10.40
  -5  -2  -4  221.98   10.40
   5  -2   4  235.68    9.80
  -5  -2  -4  243.28   10.00
  -5   2  -4  242.28   10.30
   5   2   4  225.28   10.40
  -5   2  -4  238.08   10.90
   5   2   4  234.48   10.80
   5   2   4  231.78   10.00
  -6  -2  -4  611.84   26.00
   6  -2   4  643.54   26.30
   6  -2   4  606.94   25.50
  -6  -2  -4  663.33   25.80
   6   2   4  633.64   26.10
   6   2   4  628.74   25.70
   6   2   4  648.14   26.80
  -6   2  -4  616.74   26.60
  -6   2  -4  671.83   25.80
   7  -2   4    1.00    1.30
   7  -2   4    0.70    2.80
  -7  -2  -4   -0.60    1.70
   7   2   4   -0.30    2.60
   7   2   4    1.80    2.50
  -7   2  -4   -0.30    2.70
   7   2   4    1.50    1.60
  -8  -2  -4   11.00    2.40
   8  -2   4   10.40    3.80
   8  -2   4   10.70    2.00
   8   2   4    9.90    3.90
   8   2   4   11.30    2.20
  -8   2  -4   11.20    3.60
   9  -2   4   48.40    3.70
  -9  -2  -4   43.70    4.10
   9  -2   4   50.09    5.90
   9   2   4   45.00    3.80
  -9   2  -4   39.00    5.20
   9   2   4   40.60    5.50
 -10  -2  -4   17.70    3.00
  10  -2   4   18.30    5.30
  10  -2   4   14.90    2.70
  10   2   4   19.00    3.00
  10   2   4   16.60    5.40
 -10   2  -4   19.90    4.80
  11  -2   4   22.20    3.30
 -11  -2  -4   26.30    3.40
  11   2   4   19.70    5.80
  11   2   4   25.00    3.60
 -11   2  -4   20.90    5.30
  12  -2   4   66.29    5.50
 -12  -2  -4   56.09    5.00
  12   2   4   45.40    4.90
 -12   2  -4   59.69    8.00
  12   2   4   53.29    8.10
 -13  -2  -4   -1.10    2.90
  13  -2   4    0.50    3.60
 -13   2  -4    2.30    6.30
  13   2   4    0.10    4.10
  13   2   4    5.50    7.20
  14   2   4    0.90    4.80
 -13  -3   4  101.19   10.10
  13  -3  -4  112.79    9.20
 -13   3   4   85.99   10.00
 -13   3   4   94.29    8.50
  13   3  -4   99.99   12.20
 -12  -3   4   17.10    5.50
  12  -3  -4   11.90    4.70
 -12   3   4   10.10    4.30
 -12   3   4   14.80    6.30
  12   3  -4   18.60    8.20
 -11  -3   4   11.70    4.90
  11  -3  -4   10.20    4.00
 -11   3   4    8.40    3.70
 -11   3   4   10.80    5.50
  11   3  -4    8.40    6.80
  10  -3  -4    6.20    3.30
 -10  -3   4    3.60    4.00
 -10  -3   4    7.50    6.00
 -10   3   4    9.30    4.70
  10   3  -4    2.00    5.70
 -10   3   4    3.20    3.20
   9  -3  -4  159.18    8.90
  -9  -3   4  174.98   10.50
  -9  -3   4  182.38   10.50
   9   3  -4  187.78   11.20
  -9   3   4  174.08   10.30
  -9   3   4  173.68    9.60
   8  -3  -4   23.50    5.10
  -8  -3   4   37.70    5.10
   8  -3  -4   33.20    3.70
  -8  -3   4   27.00    4.50
  -8   3   4   30.90    4.00
   8   3  -4   35.30    5.30
  -8   3   4   25.50    4.70
  -7  -3   4   47.10    5.10
  -7  -3   4   48.40    5.20
   7  -3  -4   48.10    4.20
   7  -3  -4   42.00    5.10
  -7   3   4   38.10    4.70
   7   3  -4   49.40    5.40
   7   3  -4   41.00    5.60
   7   3  -4   42.50    4.70
  -7   3   4   46.00    4.70
  -6  -3   4  192.88   10.60
   6  -3  -4  194.88   10.40
   6  -3  -4  212.08    9.50
  -6  -3   4  194.68   10.30
  -6   3   4  201.58   10.40
  -6   3   4  201.98    9.80
   6   3  -4  230.08   10.70
   6   3  -4  198.68   10.20
   6   3  -4  206.88   10.90
   6   3  -4  211.28    9.60
  -6   3   4  209.38   10.10
   5  -3  -4    0.60    1.80
  -5  -3   4   -0.90    2.70
  -5  -3   4   -0.80    2.20
   5  -3  -4    0.80    2.60
  -5  -3   4   -0.10    2.60
   5   3  -4   -0.40    2.50
  -5   3   4    1.00    2.50
  -5   3   4    1.20    2.40
   5   3  -4    1.30    2.50
   5   3  -4   -0.40    1.90
  -5   3   4    1.30    2.20
   5   3  -4    0.50    2.60
  -4  -3   4   45.70    4.80
   4  -3  -4   51.49    4.30
  -4  -3   4   64.39    4.40
  -4  -3   4   51.09    3.90
   4  -3  -4   59.09    3.80
   4  -3  -4   49.70    4.90
   4   3  -4   60.39    4.60
  -4   3   4   50.59    4.50
   4   3  -4   49.50    4.60
  -4   3   4   59.99    4.10
   4   3  -4   46.60    4.30
  -4   3   4   46.70    4.30
  -3  -3   4   41.60    4.10
   3  -3  -4   34.60    3.20
   3  -3  -4   30.90    2.90
  -3  -3   4   39.10    3.80
   3  -3  -4   32.90    3.70
  -3  -3   4   36.20    3.10
  -3   3   4   32.70    3.10
  -3   3   4   36.60    3.50
   3   3  -4   27.10    3.20
   3   3  -4   28.80    3.50
  -3   3   4   26.60    3.30
   3   3  -4   34.00    3.30
  -3   3   4   25.30    3.10
  -2  -3   4  691.33   27.90
  -2  -3   4  690.43   27.50
  -2  -3   4  649.64   28.10
   2  -3  -4  660.23   28.10
   2  -3  -4  698.33   27.50
   2  -3  -4  677.93   27.60
   2   3  -4  695.53   27.50
   2   3  -4  621.24   28.00
  -2   3   4  675.33   27.80
   2   3  -4  686.53   27.40
  -2   3   4  705.03   28.00
  -2   3   4  711.03   27.40
   2   3  -4  687.43   28.20
  -1  -3   4   15.50    2.40
  -1  -3   4   15.90    2.00
  -1  -3   4   13.70    2.60
   1  -3  -4   12.50    1.90
   1  -3  -4   14.10    2.70
   1  -3  -4   12.20    2.20
   1   3  -4   12.50    2.20
  -1   3   4   13.20    1.90
   1   3  -4   13.80    2.00
   1   3  -4   13.70    2.60
  -1   3   4   13.00    2.00
   1   3  -4   19.10    1.90
  -1   3   4   15.00    2.60
   1   3  -4   10.70    2.50
  -1   3   4   10.20    2.50
   0  -3   4  329.37   13.80
   0  -3  -4  325.97   13.30
   0  -3   4  310.07   13.90
   0  -3   4  321.07   13.10
   0  -3  -4  305.77   13.80
   0  -3  -4  315.97   13.40
   0   3  -4  294.07   13.50
   0   3  -4  300.67   13.80
   0   3   4  318.97   13.90
   0   3   4  316.27   13.80
   0   3   4  318.77   13.20
   0   3  -4  303.37   13.80
   0   3   4  324.67   13.20
  -1  -3  -4  356.16   14.00
   1  -3   4  369.36   15.30
  -1  -3  -4  328.27   14.90
  -1  -3  -4  362.86   14.40
  -1  -3  -4  350.36   14.70
   1  -3   4  335.17   14.10
   1   3   4  334.07   14.10
  -1   3  -4  326.17   14.50
   1   3   4  341.67   14.20
   1   3   4  331.87   14.90
  -1   3  -4  352.46   14.60
  -1   3  -4  348.27   14.90
  -1   3  -4  332.77   14.80
   1   3   4  314.67   15.00
  -2  -3  -4  935.11   35.90
  -2  -3  -4  917.31   36.30
   2  -3   4  893.21   36.10
  -2  -3  -4  927.11   36.70
  -2  -3  -4  884.51   36.80
  -2   3  -4  872.31   36.80
   2   3   4  944.41   36.60
  -2   3  -4  849.32   36.80
   2   3   4  940.61   37.10
   2   3   4  889.31   36.20
  -2   3  -4  934.51   36.40
   2   3   4  883.01   36.90
  -2   3  -4  890.71   36.30
  -3  -3  -4  120.79    5.20
  -3  -3  -4   95.89    6.00
   3  -3   4  104.19    5.10
  -3  -3  -4  102.59    6.00
  -3   3  -4   91.29    6.10
   3   3   4   91.29    6.00
  -3   3  -4  112.89    6.20
  -3   3  -4  113.99    5.40
  -3   3  -4  112.99    5.50
   3   3   4  109.79    5.90
   3   3   4  117.59    6.70
   3   3   4  109.19    5.30
  -4  -3  -4  191.98   10.20
   4  -3   4  210.78    9.20
  -4  -3  -4  201.98   10.00
  -4   3  -4  211.98    9.20
  -4   3  -4  222.98    9.90
  -4   3  -4  221.28    9.30
   4   3   4  214.28   10.20
   4   3   4  224.78   10.10
  -4   3  -4  200.68   10.20
   4   3   4  217.38    9.40
   5  -3   4  147.59    6.90
  -5  -3  -4  144.29    7.70
  -5   3  -4  150.28    6.70
   5   3   4  149.69    7.10
  -5   3  -4  146.69    8.20
  -5   3  -4  160.48    7.80
  -5   3  -4  153.08    6.80
   5   3   4  132.59    7.80
   5   3   4  161.68    8.00
   6  -3   4    0.00    1.50
  -6  -3  -4    0.10    2.20
  -6   3  -4   -0.20    1.20
  -6   3  -4   -0.80    2.60
   6   3   4    0.10    1.90
  -6   3  -4   -0.40    2.40
  -6   3  -4    1.00    1.30
   6   3   4    0.30    3.00
   6   3   4   -0.60    2.70
  -7  -3  -4   36.60    4.20
   7  -3   4   34.50    3.20
   7   3   4   31.80    4.40
   7   3   4   35.30    3.30
   7   3   4   33.50    4.60
  -7   3  -4   29.80    4.50
  -8  -3  -4   14.00    3.30
   8  -3   4   13.00    2.40
   8   3   4   17.10    4.80
  -8   3  -4    9.30    4.00
   8   3   4   15.70    2.90
  -9  -3  -4   43.10    4.90
   9  -3   4   46.80    4.10
   9   3   4   48.50    6.30
  -9   3  -4   41.20    5.80
   9   3   4   55.09    4.80
  10  -3   4   47.00    4.30
 -10  -3  -4   38.40    4.50
 -10   3  -4   39.60    6.30
  10   3   4   43.70    4.40
  10   3   4   45.70    6.50
  11  -3   4    8.60    3.20
 -11  -3  -4    9.80    3.50
  11   3   4    6.90    3.40
  11   3   4    8.40    6.10
 -11   3  -4    9.20    5.80
 -12  -3  -4   16.90    4.10
  12  -3   4   17.90    4.00
  12   3   4   21.50    7.50
  12   3   4   24.00    4.80
 -12   3  -4   16.40    7.70
 -13  -3  -4    3.60    4.00
  13  -3   4    2.40    4.20
 -13   3  -4    5.60    8.40
  13   3   4    3.50    9.10
  13   3   4    6.90    5.10
 -12  -4   4   85.59    9.30
  12  -4  -4   84.09    8.20
  12   4  -4   82.19   12.10
 -12   4   4   84.49    8.10
 -12   4   4   86.39   10.00
 -11  -4   4    3.70    5.70
  11  -4  -4    1.10    4.60
 -11   4   4   -0.90    4.30
  11   4  -4   -3.60    7.60
 -11   4   4    2.20    6.10
 -10  -4   4  181.38   11.50
  10  -4  -4  157.18    9.40
 -10   4   4  159.88   11.20
  10   4  -4  149.79   11.90
 -10   4   4  149.88    9.70
   9  -4  -4  116.39    7.60
  -9  -4   4  108.69    9.10
  -9   4   4  101.09    8.80
   9   4  -4  112.69   10.40
  -9   4   4   99.99    7.70
  -8  -4   4  279.27   14.20
   8  -4  -4  274.57   12.70
  -8   4   4  261.37   14.20
  -8   4   4  246.48   13.10
   8   4  -4  278.47   15.50
   8   4  -4  262.87   14.70
  -7  -4   4   16.10    5.70
  -7  -4   4   13.90    4.50
   7  -4  -4    9.90    3.10
  -7   4   4   15.50    3.80
   7   4  -4   24.00    5.10
  -7   4   4   18.80    5.10
   7   4  -4    9.70    4.90
   6  -4  -4   68.99    5.50
  -6  -4   4   67.99    6.80
  -6  -4   4   77.99    6.80
  -6   4   4   80.29    6.20
  -6   4   4   71.29    6.30
   6   4  -4   72.39    7.00
   6   4  -4   74.39    7.20
  -6   4   4   73.09    6.10
   6   4  -4   63.69    6.60
  -5  -4   4   93.69    7.50
  -5  -4   4  110.19    7.40
   5  -4  -4   89.69    5.90
   5   4  -4  113.09    7.90
  -5   4   4  105.99    7.10
  -5   4   4  114.69    7.20
  -5   4   4  105.19    7.00
   5   4  -4  111.19    7.20
   5   4  -4  103.29    7.60
  -4  -4   4  611.04   26.20
  -4  -4   4  593.24   25.10
  -4  -4   4  623.04   25.70
   4  -4  -4  584.84   24.90
   4   4  -4  625.84   26.10
  -4   4   4  581.64   25.50
   4   4  -4  595.64   25.90
  -4   4   4  590.94   25.60
  -4   4   4  623.74   25.80
   3  -4  -4  714.43   28.40
  -3  -4   4  664.63   28.90
  -3  -4   4  726.83   28.50
   3   4  -4  692.03   29.20
   3   4  -4  669.43   29.20
  -3   4   4  675.93   28.90
  -3   4   4  695.83   29.00
  -3   4   4  696.73   29.20
  -2  -4   4    0.40    2.20
   2  -4  -4    0.90    2.20
  -2  -4   4    1.20    2.60
   2  -4  -4    1.90    3.10
  -2   4   4    0.90    3.10
   2   4  -4    1.60    2.60
  -2   4   4    0.20    2.60
   2   4  -4   -1.20    2.70
  -2   4   4    0.00    2.30
   1  -4  -4   21.00    3.00
   1  -4  -4   10.90    3.20
  -1  -4   4   20.10    2.80
  -1  -4   4   24.00    3.30
  -1   4   4   14.50    3.40
  -1   4   4   17.60    3.10
  -1   4   4   16.80    3.40
   1   4  -4   17.20    3.50
   1   4  -4   12.60    3.40
   1   4  -4   14.50    3.00
   0  -4  -4  166.88    9.10
   0  -4   4  163.28    7.90
   0  -4  -4  181.68    8.20
   0  -4   4  171.68    8.60
   0   4   4  167.98    8.90
   0   4  -4  175.88    8.60
   0   4  -4  176.28    9.10
   0   4  -4  143.19    8.50
   0   4   4  161.88    8.10
   0   4   4  157.88    9.10
   1  -4   4  423.86   18.10
  -1  -4  -4  417.86   17.70
  -1  -4  -4  408.46   18.40
   1  -4   4  401.46   17.40
  -1   4  -4  425.36   18.40
   1   4   4  423.86   17.60
   1   4   4  420.76   17.50
  -1   4  -4  392.66   18.20
  -1   4  -4  417.06   18.00
   1   4   4  429.56   18.60
   1   4   4  405.96   18.40
  -2  -4  -4   55.09    4.90
  -2  -4  -4   52.89    5.30
   2  -4   4   60.09    4.00
   2   4   4   65.49    4.20
  -2   4  -4   59.19    5.10
  -2   4  -4   62.99    5.50
   2   4   4   64.69    4.70
   2   4   4   59.19    5.80
   2   4   4   57.29    6.00
  -2   4  -4   60.99    4.50
  -3  -4  -4  133.49    8.10
   3  -4   4  155.78    7.10
  -3  -4  -4  130.79    8.00
  -3   4  -4  138.89    7.30
   3   4   4  149.69    8.70
  -3   4  -4  143.89    8.20
   3   4   4  155.28    7.20
   3   4   4  144.69    7.70
  -3   4  -4  146.69    8.30
  -4  -4  -4   84.89    6.20
   4  -4   4   84.19    4.90
   4   4   4   84.79    5.10
   4   4   4  100.89    7.00
  -4   4  -4   75.29    4.90
   4   4   4   80.09    5.90
  -4   4  -4   71.79    6.20
  -4   4  -4   87.09    6.40
   5  -4   4    7.40    2.30
  -5  -4  -4   15.20    3.60
  -5   4  -4   11.00    2.30
   5   4   4    9.70    3.70
   5   4   4   13.90    2.80
  -5   4  -4   13.70    3.40
  -5   4  -4    9.60    3.80
   5   4   4    9.70    3.70
  -6  -4  -4   51.79    5.50
   6  -4   4   56.89    4.20
   6   4   4   52.49    5.70
   6   4   4   47.00    4.40
  -6   4  -4   51.09    5.30
  -6   4  -4   54.89    5.90
  -6   4  -4   51.59    3.80
   6   4   4   55.89    5.70
  -7  -4  -4  287.67   14.20
   7  -4   4  305.77   13.20
   7   4   4  321.47   15.00
  -7   4  -4  296.67   14.90
   7   4   4  289.67   13.50
  -7   4  -4  295.07   12.30
   7   4   4  280.57   14.70
   8  -4   4   28.10    3.50
  -8  -4  -4   21.10    4.20
  -8   4  -4   27.90    5.50
   8   4   4   27.80    6.00
   8   4   4   21.20    3.90
   9  -4   4   16.60    3.40
  -9  -4  -4   20.70    4.50
   9   4   4   21.70    4.00
  -9   4  -4   13.50    5.40
   9   4   4   19.90    6.40
 -10  -4  -4   13.40    4.20
  10  -4   4   16.70    3.80
 -10   4  -4   12.60    5.80
  10   4   4   15.10    4.40
  10   4   4   16.70    7.10
 -11  -4  -4   19.90    4.90
  11  -4   4   20.70    4.50
  11   4   4   13.50    8.10
 -11   4  -4   14.80    6.80
  11   4   4   12.40    5.60
  12  -4   4    3.90    4.80
  12   4   4   -0.70    8.20
 -10  -5   4   29.20    8.00
 -10   5   4   32.00    8.20
 -10   5   4   34.30    6.00
   9  -5  -4    1.40    6.00
  -9  -5   4    1.10    6.10
  -9   5   4    0.40    6.10
  -9   5   4    2.20    4.40
   8  -5  -4   -0.80    4.30
   8   5  -4   -0.60    5.30
  -8   5   4    2.40    6.20
  -8   5   4    1.80    4.10
   7  -5  -4    0.90    4.10
  -7   5   4   -0.10    4.70
   7   5  -4    0.00    5.40
  -7   5   4   -0.80    3.80
   6  -5  -4   13.00    4.10
   6   5  -4   10.60    5.50
   6   5  -4   11.40    5.50
  -6   5   4   13.40    5.00
  -6   5   4   16.70    4.50
   5  -5  -4   -0.80    3.10
   5   5  -4   -0.90    4.30
  -5   5   4   -1.00    3.70
  -5   5   4   -2.00    4.10
  -5   5   4    0.50    4.10
   5   5  -4    1.20    4.00
   4  -5  -4   77.49    6.50
   4   5  -4   71.59    7.50
  -4   5   4   77.49    7.40
   4   5  -4   75.19    7.20
  -4   5   4   66.39    6.50
  -4   5   4   81.09    7.30
  -3  -5   4  268.17   13.10
  -3   5   4  250.57   13.20
  -3   5   4  274.97   13.00
   3   5  -4  253.27   13.30
   3   5  -4  240.88   13.20
  -3   5   4  239.88   12.90
  -2  -5   4    3.50    3.20
  -2  -5   4    4.10    4.20
  -2   5   4    4.40    3.60
   2   5  -4    4.20    3.50
  -2   5   4    5.30    3.90
   2   5  -4    7.40    3.90
  -1  -5   4   38.00    4.20
  -1  -5   4   48.90    5.40
  -1   5   4   35.20    5.10
   1   5  -4   26.60    4.80
  -1   5   4   51.79    6.10
   1   5  -4   43.30    5.10
   1   5  -4   45.50    5.60
   0  -5   4   62.29    5.70
   0  -5  -4   60.59    8.50
   0  -5   4   53.19    5.00
   0   5  -4   61.29    5.80
   0   5  -4   54.59    5.80
   0   5   4   62.09    7.00
   0   5   4   48.20    6.10
  -1  -5  -4    4.30    4.30
   1  -5   4    5.60    3.80
   1  -5   4    4.60    2.80
  -1   5  -4    4.00    3.80
  -1   5  -4    2.80    3.00
  -1   5  -4    6.60    3.70
   1   5   4    7.00    4.50
   1   5   4    6.20    4.30
  -2  -5  -4  104.49    7.90
   2  -5   4  105.99    6.20
   2   5   4   92.29    7.50
  -2   5  -4   81.79    7.70
  -2   5  -4   84.79    6.40
   2   5   4  105.89    9.30
  -2   5  -4   99.89    7.90
   3  -5   4  217.48   10.10
  -3  -5  -4  206.58   11.40
  -3   5  -4  209.48   11.30
  -3   5  -4  201.38   11.50
  -3   5  -4  192.98   10.20
   3   5   4  198.78   11.50
  -4  -5  -4   31.40    5.20
   4  -5   4   25.60    3.70
   4   5   4   23.60    5.00
  -4   5  -4   30.50    5.20
  -4   5  -4   26.70    5.10
  -4   5  -4   25.80    3.60
   5  -5   4   74.19    5.50
  -5  -5  -4   67.59    7.30
  -5   5  -4   64.89    6.80
  -5   5  -4   64.29    5.20
   5   5   4   69.49    7.30
  -5   5  -4   75.09    7.40
   6  -5   4   61.19    5.30
  -6   5  -4   54.49    4.60
  -6   5  -4   63.79    7.60
   6   5   4   54.19    6.90
   7  -5   4  108.99    6.80
  -7  -5  -4   93.49    8.40
  -7   5  -4   93.59    5.60
  -7   5  -4  102.49    9.10
   7   5   4  116.29   10.10
   8  -5   4    1.70    3.60
  -8  -5  -4    2.40    4.70
  -8   5  -4    3.00    5.70
  -9  -5  -4   46.10    6.80
   9  -5   4   61.39    5.80
  -9   5  -4   44.10    7.90
   9   5   4   65.29    9.50
  10  -5   4   41.80    5.60
 -10  -5  -4   45.40    7.00
 -10   5  -4   52.19    8.80
  10   5   4   36.10    9.60
   8   6  -4    9.80    8.60
  -8   6   4   10.90    5.70
  -8   6   4    8.80    7.60
  -7   6   4  199.68   13.00
  -7   6   4  208.48   13.60
   7   6  -4  204.98   14.10
   6   6  -4   55.99    8.60
  -6   6   4   44.70    6.80
   6   6  -4   74.69    9.10
  -5   6   4    7.10    6.00
  -5   6   4    7.70    5.30
   5   6  -4   11.80    6.10
   5   6  -4    4.70    5.60
  -4   6   4    2.60    5.30
   4   6  -4    3.80    5.40
   4   6  -4   -2.20    5.20
  -4   6   4    3.90    5.10
   3   6  -4  139.79   10.40
  -3   6   4  141.99   10.50
  -3   6   4  162.28   10.60
   3   6  -4  132.09   10.30
  -2   6   4    4.90    5.50
   2   6  -4    0.90    4.90
   2   6  -4    0.90    4.60
  -2   6   4    0.70    5.00
   1   6  -4  150.18    9.80
   1   6  -4  131.39   10.70
  -1   6   4  140.19   10.10
  -1   6   4  131.09   10.70
   0  -6   4   32.20    6.20
   0  -6   4   20.20    4.90
   0   6   4   21.60    5.50
   0   6   4   20.20    6.00
   0   6  -4   20.70    4.80
   0   6  -4   29.90    5.90
   0   6  -4   22.10    5.40
   1  -6   4   95.49    8.20
   1   6   4   94.19    8.90
  -1   6  -4  105.09    8.70
  -1   6  -4   98.99    9.30
  -1   6  -4  100.39    8.00
   1   6   4   94.79   10.00
   2  -6   4   -0.10    5.50
   2  -6   4    9.10    3.90
  -2   6  -4    6.10    3.90
   2   6   4    0.90    5.10
  -2   6  -4   -1.00    5.60
  -2   6  -4    5.00    5.50
   3  -6   4   32.40    4.70
   3  -6   4   30.50    6.00
  -3  -6  -4   33.30    6.90
  -3   6  -4   28.10    6.00
  -3   6  -4   35.00    6.10
   3   6   4   21.20    6.10
  -3   6  -4   28.00    4.70
   4  -6   4   51.59    5.60
  -4  -6  -4   49.60    7.20
  -4   6  -4   50.19    7.20
   4   6   4   49.60    7.60
  -4   6  -4   56.59    7.70
  -4   6  -4   45.20    5.10
   5  -6   4   -0.60    4.20
  -5  -6  -4    3.30    5.90
  -5   6  -4    3.30    5.80
   5   6   4    3.00    6.70
  -5   6  -4    0.30    5.40
  -5   6  -4    0.90    3.40
  -6  -6  -4  123.79   11.00
   6  -6   4  107.49    8.20
  -6   6  -4  112.59   11.50
  -6   6  -4  106.19    7.20
  -7  -6  -4   11.50    6.30
   7  -6   4   11.20    4.80
   7   6   4   10.10    8.00
  -7   6  -4    9.90    3.20
  -7   6  -4    4.30    7.00
  -8  -6  -4    5.00    6.60
   8  -6   4   18.90    5.50
  -8   6  -4   11.40    8.20
  -4   7   4    0.30    6.90
  -4   7   4    1.00    8.60
   4   7  -4    0.70    7.00
   3   7  -4    7.30    7.30
  -3   7   4    5.30    7.40
   3   7  -4    3.60    6.90
  -3   7   4    3.70    7.60
   2   7  -4   24.20    7.10
   2   7  -4   31.00    7.50
  -2   7   4   19.40    7.80
  -2   7   4   24.20    7.80
  -1   7   4    5.90    6.90
  -1   7   4    4.80    7.20
   1   7  -4    1.40    5.90
   1   7  -4    7.10    6.80
   0   7   4   -3.70    7.10
   0   7   4    0.50    7.70
   0   7  -4    0.40    6.90
   0   7  -4   -0.60    5.50
  -1   7  -4   56.19    7.40
   1   7   4   38.20    9.10
  -1   7  -4   42.90    8.40
  -2   7  -4   -0.50    7.30
   2   7   4    0.90    7.00
  -2   7  -4   -2.80    4.90
   3   7   4    7.70    7.70
  -3   7  -4    9.60    5.70
  -3   7  -4    7.30    8.70
  14   0  -5    1.80    7.70
 -14   0   5   -1.10    4.60
 -14   0   5    1.40    6.50
 -13   0   5   -0.10    5.20
  13   0  -5   -0.60    7.20
 -13   0   5   -0.80    3.80
  13   0  -5   -0.80    4.10
 -12   0   5    1.00    4.20
 -12   0   5   -0.50    3.30
  12   0  -5    0.50    5.40
  12   0  -5    0.80    3.50
 -11   0   5   -1.40    3.50
  11   0  -5    0.20    4.80
  11   0  -5   -1.20    3.00
 -11   0   5    0.10    3.10
  10   0  -5   -0.30    2.50
 -10   0   5   -1.40    2.90
 -10   0   5    1.80    3.40
  10   0  -5    1.20    4.70
  -9   0   5    2.00    2.60
   9   0  -5   -0.80    3.60
  -9   0   5    0.30    3.10
   9   0  -5   -0.60    2.20
   8   0  -5   -0.80    1.90
   8   0  -5    0.10    3.00
  -8   0   5    0.50    2.20
  -8   0   5    1.80    2.80
   7   0  -5   -1.10    2.50
  -7   0   5    0.30    2.30
   7   0  -5    0.20    2.70
   7   0  -5    0.30    1.60
  -7   0   5   -0.70    2.00
  -6   0   5   -0.40    2.00
  -6   0   5    1.00    1.70
   6   0  -5   -0.70    1.30
  -6   0   5   -0.20    1.20
  -6   0   5    0.50    1.80
   6   0  -5    0.10    2.10
   6   0  -5    0.00    1.20
   6   0  -5   -1.10    2.10
  -5   0   5    0.50    1.40
   5   0  -5   -0.10    1.10
  -5   0   5   -0.10    1.60
   5   0  -5    0.10    1.20
   5   0  -5   -0.20    1.70
   5   0  -5    0.30    2.00
  -5   0   5   -1.00    1.60
  -4   0   5   -1.00    1.40
   4   0  -5   -0.70    1.40
   4   0  -5    0.00    1.00
  -4   0   5    0.40    1.30
   4   0  -5    0.30    1.00
   4   0  -5   -1.20    1.60
  -4   0   5   -0.20    1.00
  -3   0   5   -0.40    0.80
   3   0  -5   -0.30    1.30
   3   0  -5   -0.70    0.90
  -3   0   5   -0.70    1.20
  -3   0   5    0.80    1.10
   3   0  -5   -0.10    0.80
   3   0  -5   -1.30    1.20
  -2   0   5   -2.70    0.90
   2   0  -5   -2.80    0.80
  -2   0   5   -2.50    1.10
  -2   0   5   -2.00    0.70
   2   0  -5   -2.00    0.90
   2   0  -5   -1.80    1.20
   2   0  -5   -2.40    0.80
  -1   0   5   -0.60    1.10
  -1   0   5    0.10    0.50
   1   0  -5   -0.20    0.70
   1   0  -5   -1.40    1.00
   1   0  -5   -0.20    0.80
   0   0   5    0.40    0.40
   0   0  -5   -0.60    0.80
   0   0  -5    0.30    0.80
   0   0  -5    0.10    0.40
   0   0   5   -0.20    0.70
   0   0   5    0.60    0.40
   0   0  -5   -0.10    0.40
   1   0   5   -1.70    0.70
  -1   0  -5   -1.00    0.80
  -1   0  -5   -2.30    0.90
  -1   0  -5   -1.20    0.80
  -2   0  -5   -0.80    0.90
  -2   0  -5   -1.50    0.90
  -2   0  -5   -0.10    1.00
   2   0   5   -0.20    0.80
   3   0   5   -0.50    0.30
  -3   0  -5   -1.20    1.00
   3   0   5   -0.70    0.40
  -3   0  -5   -0.20    0.90
   3   0   5   -0.10    1.10
   3   0   5   -0.70    0.90
  -3   0  -5   -0.30    1.20
   4   0   5    0.60    1.00
  -4   0  -5   -0.10    1.10
   4   0   5    0.00    0.50
  -4   0  -5    0.30    1.20
   4   0   5    0.30    0.60
   4   0   5    0.00    1.30
  -4   0  -5   -0.70    1.50
  -5   0  -5   -0.50    1.50
   5   0   5    0.40    0.80
   5   0   5   -0.50    1.50
   5   0   5    0.10    0.70
   5   0   5   -0.20    1.20
   6   0   5   -0.50    1.20
  -6   0  -5   -0.50    1.70
   6   0   5    0.10    1.90
   6   0   5   -0.40    1.30
   6   0   5   -0.30    0.80
   7   0   5   -0.60    2.20
   7   0   5    0.80    1.10
  -7   0  -5   -0.50    2.30
  -8   0  -5   -0.60    2.50
   8   0   5   -0.80    1.30
   8   0   5   -0.70    3.10
   9   0   5    0.70    3.30
   9   0   5    0.70    1.60
  -9   0  -5   -2.40    3.30
  10   0   5    0.20    1.90
  10   0   5   -2.40    3.90
 -10   0  -5    0.80    3.40
 -11   0  -5    0.20    3.90
  11   0   5   -0.50    5.00
  11   0   5   -0.70    2.30
 -12   0  -5   -2.50    5.20
  12   0   5    0.00    2.60
  12   0   5   -2.00    5.10
  13   0   5   -4.00    6.40
  13   0   5    1.80    3.30
  14   0   5   -1.70    3.80
  14   0   5    1.50    9.00
  14  -1  -5  270.97   17.60
 -14  -1   5  250.47   13.90
 -14  -1   5  251.17   15.30
  14   1  -5  265.77   18.30
 -14   1   5  269.27   15.70
 -14   1   5  226.88   13.50
  13  -1  -5   -1.60    7.40
  13  -1  -5    3.40    4.40
 -13  -1   5   -2.10    6.00
 -13  -1   5    1.60    4.20
 -13   1   5    2.00    5.70
 -13   1   5   -0.40    4.00
  13   1  -5    0.00    7.40
 -12  -1   5   81.09    8.60
 -12  -1   5   65.19    6.90
  12  -1  -5   83.39    9.20
  12  -1  -5   77.89    6.60
  12   1  -5   80.29    9.00
 -12   1   5   73.39    8.00
 -12   1   5   79.59    6.90
  11  -1  -5  184.38   12.60
  11  -1  -5  195.48    9.90
 -11  -1   5  194.48   11.00
 -11  -1   5  198.18   10.60
  11   1  -5  211.98   12.40
 -11   1   5  181.18   11.00
 -11   1   5  175.28   10.20
  11   1  -5  188.68    9.90
  10  -1  -5  392.56   17.60
 -10  -1   5  397.36   18.50
 -10  -1   5  398.46   18.90
  10  -1  -5  437.66   20.00
  10   1  -5  429.56   17.80
 -10   1   5  401.76   18.80
  10   1  -5  406.36   19.70
 -10   1   5  404.96   18.20
  -9  -1   5   69.09    5.60
  -9  -1   5   62.69    5.70
   9  -1  -5   67.69    4.70
   9  -1  -5   61.29    7.00
   9   1  -5   55.79    4.40
  -9   1   5   65.29    5.10
  -9   1   5   54.99    5.60
   9   1  -5   62.89    6.40
   8  -1  -5  208.28   11.00
  -8  -1   5  201.18    9.90
   8  -1  -5  187.98    8.90
  -8  -1   5  192.88   10.00
  -8   1   5  201.98   10.10
   8   1  -5  191.98   10.80
   8   1  -5  189.58    9.10
  -8   1   5  194.58    9.60
   7  -1  -5    6.80    1.90
   7  -1  -5    4.40    3.00
   7  -1  -5    2.90    2.80
  -7  -1   5    6.10    2.60
  -7  -1   5    5.60    2.40
   7   1  -5    2.80    2.60
  -7   1   5    3.70    2.00
  -7   1   5    4.50    2.50
   7   1  -5    4.50    2.80
   7   1  -5    5.60    1.90
   7   1  -5    3.10    1.80
   6  -1  -5   90.69    6.00
  -6  -1   5   97.59    6.00
   6  -1  -5  106.99    5.20
   6  -1  -5   92.39    6.20
  -6  -1   5   95.89    5.90
  -6  -1   5  113.89    5.40
  -6   1   5  101.29    5.70
  -6   1   5  107.09    6.00
   6   1  -5  107.29    6.40
   6   1  -5   97.49    5.20
   6   1  -5   93.39    6.20
   6   1  -5  113.69    5.30
  -6   1   5  106.19    4.80
  -6   1   5  117.79    5.40
  -5  -1   5 2732.13  108.49
   5  -1  -5 2628.94  107.89
  -5  -1   5 2729.23  108.49
   5  -1  -5 2829.72  108.59
  -5  -1   5 2744.23  107.99
   5  -1  -5 2672.03  108.69
  -5   1   5 2691.93  108.39
  -5   1   5 2723.73  108.49
   5   1  -5 2698.73  107.89
   5   1  -5 2884.71  108.69
   5   1  -5 2737.03  108.79
   5   1  -5 2794.62  107.99
  -5   1   5 2767.92  107.89
  -5   1   5 2801.02  107.69
  -4  -1   5  306.57   12.50
  -4  -1   5  317.37   13.20
   4  -1  -5  330.17   12.50
   4  -1  -5  283.77   13.10
   4  -1  -5  290.57   13.00
  -4  -1   5  307.37   13.00
  -4   1   5  305.17   12.40
  -4   1   5  285.97   12.90
   4   1  -5  294.57   12.60
   4   1  -5  301.77   13.20
  -4   1   5  303.67   12.40
  -4   1   5  281.17   12.90
   4   1  -5  310.97   12.50
   4   1  -5  294.97   13.10
  -3  -1   5    5.90    1.50
  -3  -1   5    6.30    1.20
   3  -1  -5    4.50    1.60
   3  -1  -5    3.80    1.40
  -3  -1   5    4.40    1.60
   3  -1  -5    4.90    1.10
   3   1  -5    6.60    1.70
   3   1  -5    8.50    1.60
  -3   1   5    8.10    1.30
   3   1  -5    5.30    1.10
  -3   1   5    5.30    1.10
   3   1  -5    3.80    1.40
  -3   1   5    3.90    1.30
  -3   1   5    8.60    1.70
   2  -1  -5   34.50    2.60
   2  -1  -5   35.10    2.70
   2  -1  -5   41.60    2.20
  -2  -1   5   31.90    2.60
  -2  -1   5   39.70    2.60
  -2  -1   5   32.20    2.10
  -2   1   5   40.60    2.10
   2   1  -5   35.00    2.50
   2   1  -5   45.30    2.80
  -2   1   5   32.60    2.50
  -2   1   5   42.10    2.50
  -2   1   5   41.00    2.60
   2   1  -5   38.00    2.50
   1  -1  -5 1573.74   62.79
  -1  -1   5 1634.24   62.89
   1  -1  -5 1568.84   62.49
  -1  -1   5 1548.05   62.39
   1  -1  -5 1577.24   62.89
  -1   1   5 1675.13   62.79
   1   1  -5 1623.54   62.69
   1   1  -5 1576.84   62.69
  -1   1   5 1542.75   62.49
  -1   1   5 1636.14   62.59
  -1   1   5 1524.15   62.69
   1   1  -5 1609.54   62.79
   0  -1   5  428.26   17.60
   0  -1  -5  447.16   17.90
   0  -1   5  442.66   17.60
   0  -1  -5  451.35   18.20
   0  -1   5  431.46   18.00
   0   1   5  458.85   17.70
   0   1  -5  430.06   17.60
   0   1   5  428.96   17.70
   0   1  -5  455.05   18.10
   0   1  -5  446.16   17.60
   0   1  -5  459.35   18.10
   0   1  -5  441.36   17.80
   0   1   5  448.76   18.00
   1  -1   5 1197.98   47.10
   1  -1   5 1226.78   47.10
  -1  -1  -5 1188.38   47.80
  -1  -1  -5 1204.48   47.40
  -1   1  -5 1190.18   47.60
   1   1   5 1168.78   47.20
  -1   1  -5 1205.78   47.70
   1   1   5 1219.68   47.60
  -1   1  -5 1213.08   47.40
  -2  -1  -5  230.08    9.30
  -2  -1  -5  227.18    9.30
  -2  -1  -5  219.28    9.80
   2  -1   5  228.58    8.90
   2  -1   5  219.18    8.90
   2   1   5  229.78    9.60
  -2   1  -5  231.88    9.60
   2   1   5  213.48    9.10
  -2   1  -5  218.58    9.40
  -2   1  -5  228.08    9.70
   3  -1   5 1071.89   42.10
   3  -1   5 1076.99   41.50
  -3  -1  -5 1050.09   41.90
  -3  -1  -5 1038.20   42.60
  -3  -1  -5 1112.49   41.80
  -3  -1  -5 1088.29   41.90
   3  -1   5 1029.00   41.50
   3   1   5 1036.20   42.40
  -3   1  -5 1064.09   42.20
  -3   1  -5 1042.80   42.40
  -3   1  -5 1067.79   42.10
   3   1   5 1065.09   41.80
   3   1   5 1023.30   42.20
  -4  -1  -5   55.29    3.80
   4  -1   5   51.19    2.40
   4  -1   5   52.29    2.40
  -4  -1  -5   58.39    3.00
   4  -1   5   52.29    3.30
  -4  -1  -5   56.79    2.80
   4   1   5   50.49    3.20
   4   1   5   54.09    2.70
   4   1   5   54.19    3.10
   4   1   5   52.89    3.60
  -4   1  -5   51.79    3.20
  -4   1  -5   53.59    3.50
  -5  -1  -5   16.80    1.70
   5  -1   5   15.90    1.40
  -5  -1  -5   19.30    2.10
   5  -1   5   16.10    2.40
  -5  -1  -5   18.20    2.00
   5  -1   5   15.50    1.40
  -5  -1  -5   17.70    2.80
  -5   1  -5   24.10    2.80
   5   1   5   15.50    2.50
   5   1   5   15.50    2.00
   5   1   5   18.10    1.70
  -5   1  -5   20.50    2.10
  -6  -1  -5  106.39    4.70
   6  -1   5   80.29    5.40
  -6  -1  -5  104.29    4.80
  -6  -1  -5  102.49    5.10
   6  -1   5   91.99    4.40
   6  -1   5  102.69    4.60
   6   1   5   84.79    5.60
  -6   1  -5  109.79    4.90
   6   1   5   87.79    4.60
  -6   1  -5   98.89    5.60
   6   1   5  100.69    5.10
  -7  -1  -5   12.00    1.90
  -7  -1  -5   12.70    1.60
   7  -1   5   14.00    3.10
  -7  -1  -5   15.20    2.60
   7  -1   5    7.70    1.30
  -7   1  -5   11.40    2.80
   7   1   5   13.30    1.70
   7   1   5    6.60    2.80
  -8  -1  -5   -0.20    2.50
  -8  -1  -5   -0.50    1.30
   8  -1   5    0.00    2.70
   8  -1   5    1.30    1.40
   8   1   5    0.30    2.90
  -8   1  -5    0.60    2.80
   8   1   5    0.80    1.50
   9  -1   5    2.40    3.40
  -9  -1  -5    2.90    3.10
  -9  -1  -5    3.20    1.50
   9  -1   5    3.90    1.70
  -9   1  -5    2.30    3.60
   9   1   5    2.00    3.50
   9   1   5    1.60    1.70
  10  -1   5  189.08   10.70
  10  -1   5  160.88    7.90
 -10  -1  -5  163.48    7.30
  10   1   5  164.98    7.90
 -10   1  -5  157.78    9.60
  10   1   5  153.28   10.10
  11  -1   5  142.09    7.60
  11  -1   5  162.28   11.10
 -11  -1  -5  154.28    6.60
  11   1   5  153.28   11.10
  11   1   5  145.39    7.80
 -11   1  -5  134.99    9.50
  12  -1   5   35.10    3.80
  12  -1   5   30.20    6.70
  12   1   5   21.30    6.40
  12   1   5   34.90    4.00
 -12   1  -5   15.30    6.00
  13  -1   5   80.79    6.50
  13  -1   5   78.49   10.50
  13   1   5   85.19    9.90
  13   1   5   95.69    6.80
 -13   1  -5   83.79    9.40
  14  -1   5  196.88   15.10
  14  -1   5  183.58   10.50
  14   1   5  192.68   10.70
 -14   1  -5  182.88   14.50
  14   1   5  170.28   14.90
 -14  -2   5   40.60    7.20
  14  -2  -5   65.69   10.90
  14   2  -5   42.60   12.40
 -14   2   5   51.99   10.70
 -14   2   5   52.39   10.20
  13  -2  -5  112.99    8.60
 -13  -2   5   88.99    8.70
  13  -2  -5  116.99   12.10
 -13  -2   5   83.39    9.60
  13   2  -5   86.49   10.90
 -13   2   5   81.69    9.40
 -13   2   5   95.29    8.10
  12  -2  -5   23.20    4.70
 -12  -2   5   21.70    5.80
 -12  -2   5   26.00    5.30
  12  -2  -5   25.90    7.80
 -12   2   5   27.20    4.60
  12   2  -5   15.80    6.90
 -12   2   5   29.80    6.10
 -11  -2   5   19.30    4.30
  11  -2  -5   15.90    6.00
 -11  -2   5   13.10    5.40
  11  -2  -5   16.10    3.80
 -11   2   5   26.40    4.30
 -11   2   5   19.90    5.20
  11   2  -5   17.30    6.40
 -10  -2   5   80.89    7.20
 -10  -2   5   92.69    7.80
  10  -2  -5   92.49    6.30
  10  -2  -5   95.49    9.20
  10   2  -5   85.79    8.30
 -10   2   5   86.69    7.30
 -10   2   5   85.99    6.60
  -9  -2   5   78.59    7.20
   9  -2  -5  108.69    8.60
  -9  -2   5   94.39    6.90
   9  -2  -5   95.59    5.90
  -9   2   5  109.59    7.20
  -9   2   5   89.39    6.40
   9   2  -5   76.09    7.50
   9   2  -5   90.19    5.80
   8  -2  -5  176.88   10.30
   8  -2  -5  185.48    8.90
  -8  -2   5  174.28    9.80
  -8  -2   5  177.08    9.80
  -8   2   5  186.48    9.90
  -8   2   5  181.78    9.50
   8   2  -5  186.38   10.40
   8   2  -5  202.48    9.00
  -7  -2   5  187.58   10.00
   7  -2  -5  183.38   10.40
  -7  -2   5  190.28    9.90
   7   2  -5  194.18   10.30
   7   2  -5  205.78    9.30
  -7   2   5  194.68    9.90
  -7   2   5  193.18    9.70
   7   2  -5  206.48    9.10
  -6  -2   5  185.18    8.30
   6  -2  -5  184.78    8.10
  -6  -2   5  170.28    9.00
   6  -2  -5  169.08    9.20
   6  -2  -5  171.28    9.20
  -6  -2   5  162.38    8.70
   6   2  -5  180.48    8.10
  -6   2   5  175.58    8.70
  -6   2   5  184.68    8.00
   6   2  -5  173.68    9.10
  -6   2   5  156.78    8.70
   6   2  -5  164.88    8.30
   6   2  -5  174.68    9.20
   5  -2  -5   47.60    4.40
   5  -2  -5   43.90    4.00
  -5  -2   5   56.79    3.40
   5  -2  -5   51.39    3.30
  -5  -2   5   48.30    4.20
  -5  -2   5   45.00    4.00
  -5   2   5   43.80    3.80
  -5   2   5   52.09    3.50
   5   2  -5   43.40    3.80
   5   2  -5   51.29    3.30
   5   2  -5   41.60    4.20
  -5   2   5   50.09    3.40
   5   2  -5   45.60    4.50
  -5   2   5   46.90    3.90
   4  -2  -5 1074.09   43.60
   4  -2  -5 1050.39   43.70
   4  -2  -5 1059.89   43.00
  -4  -2   5 1123.79   43.20
  -4  -2   5 1095.39   43.70
  -4  -2   5 1092.49   43.70
   4   2  -5 1122.39   43.00
  -4   2   5 1067.39   43.50
   4   2  -5 1034.60   43.40
  -4   2   5 1115.89   43.00
   4   2  -5 1118.39   43.80
  -4   2   5 1065.49   43.20
  -4   2   5 1054.59   43.60
  -3  -2   5 1309.57   50.59
  -3  -2   5 1210.18   50.59
  -3  -2   5 1258.07   50.09
   3  -2  -5 1232.08   50.49
   3  -2  -5 1306.97   50.69
   3  -2  -5 1314.47   50.09
   3   2  -5 1222.28   50.59
   3   2  -5 1258.87   50.49
   3   2  -5 1305.57   49.99
  -3   2   5 1276.97   50.39
  -3   2   5 1241.88   50.59
  -3   2   5 1240.38   50.09
  -3   2   5 1259.37   50.29
   2  -2  -5  420.76   16.80
  -2  -2   5  397.46   16.90
  -2  -2   5  411.76   16.40
   2  -2  -5  418.06   16.40
   2  -2  -5  396.16   16.90
  -2  -2   5  411.46   16.90
   2   2  -5  418.26   17.00
   2   2  -5  393.36   16.60
  -2   2   5  400.46   16.70
  -2   2   5  398.26   16.90
   2   2  -5  364.26   16.80
  -2   2   5  414.46   16.40
  -2   2   5  405.96   16.60
   2   2  -5  377.96   16.30
  -1  -2   5   10.60    1.30
   1  -2  -5   19.70    1.80
  -1  -2   5   11.10    1.90
   1  -2  -5    9.30    1.70
  -1  -2   5   13.40    2.00
   1  -2  -5   15.00    2.10
   1   2  -5   12.30    2.00
   1   2  -5   11.40    1.60
  -1   2   5   11.00    1.40
   1   2  -5   12.30    1.70
  -1   2   5   13.80    2.00
  -1   2   5   15.90    1.70
   1   2  -5   28.40    2.70
   0  -2   5  186.68    7.40
   0  -2   5  182.58    7.90
   0  -2  -5  168.68    7.50
   0  -2  -5  164.78    7.90
   0  -2  -5  157.08    7.90
   0   2   5  178.68    7.50
   0   2  -5  188.38    7.30
   0   2   5  180.78    7.40
   0   2   5  172.48    8.00
   0   2  -5  166.28    8.00
   0   2   5  171.38    7.90
   0   2  -5  167.68    7.60
   0   2  -5  176.68    7.60
   0   2  -5  169.98    8.00
  -1  -2  -5    8.20    1.40
  -1  -2  -5    7.60    1.70
   1  -2   5    7.70    1.10
  -1  -2  -5    7.00    1.70
  -1   2  -5    8.90    1.30
  -1   2  -5    8.70    0.90
  -1   2  -5    7.30    1.10
  -1   2  -5    5.50    1.70
   1   2   5    8.60    1.20
  -1   2  -5    6.10    1.80
   1   2   5    4.40    1.80
   1   2   5    6.90    1.70
   1   2   5    8.60    1.00
   2  -2   5   30.90    1.80
  -2  -2  -5   23.70    2.80
   2  -2   5   32.10    2.00
   2  -2   5   32.30    1.90
  -2  -2  -5   26.20    2.50
  -2   2  -5   32.30    3.00
   2   2   5   30.20    3.20
  -2   2  -5   33.90    1.80
  -2   2  -5   35.60    2.80
   2   2   5   27.80    2.70
   2   2   5   29.60    2.00
  -2   2  -5   30.40    1.80
   3  -2   5   18.10    1.60
   3  -2   5   18.40    1.50
  -3  -2  -5   20.70    2.40
  -3  -2  -5   15.80    2.50
   3  -2   5   17.00    1.80
  -3   2  -5   19.30    2.20
   3   2   5   21.60    1.90
   3   2   5   19.00    2.30
   3   2   5   20.50    2.60
   3   2   5   21.30    2.50
  -3   2  -5   28.90    2.80
  -4  -2  -5    9.90    1.80
   4  -2   5    8.30    1.30
   4  -2   5    8.60    1.10
   4  -2   5    7.90    1.80
  -4  -2  -5    4.10    2.30
  -4  -2  -5   13.80    1.40
   4   2   5   10.00    1.50
   4   2   5    8.90    2.60
   4   2   5    6.90    2.10
  -4   2  -5   13.60    2.20
  -4   2  -5   11.80    2.40
   4   2   5    6.50    1.90
   5  -2   5    1.60    1.00
  -5  -2  -5    0.90    1.40
  -5  -2  -5    0.90    2.40
   5  -2   5    1.20    1.30
  -5  -2  -5    0.50    1.50
   5  -2   5    0.60    1.90
  -5   2  -5    0.00    2.10
  -5   2  -5   -0.10    1.80
   5   2   5    0.80    2.00
   5   2   5    2.90    1.30
   5   2   5    1.40    2.10
   6  -2   5  217.88    9.10
   6  -2   5  221.68   10.10
  -6  -2  -5  215.38    9.60
  -6   2  -5  205.48   10.30
   6   2   5  211.08    9.30
   6   2   5  211.98   10.00
   6   2   5  207.38   10.40
  -6   2  -5  219.08    9.60
   7  -2   5   53.29    3.20
  -7  -2  -5   48.80    3.80
   7  -2   5   47.50    4.70
  -7   2  -5   52.59    4.80
   7   2   5   55.79    4.50
   7   2   5   51.99    3.50
   7   2   5   56.59    5.10
   8  -2   5  103.19    5.10
   8  -2   5   93.59    6.90
  -8  -2  -5   90.29    5.40
   8   2   5  107.19    5.40
  -8   2  -5   94.69    6.80
   8   2   5  102.49    7.40
   9  -2   5    4.20    2.00
   9  -2   5    3.60    4.20
  -9  -2  -5    2.70    2.00
   9   2   5    3.70    3.90
   9   2   5    2.60    2.10
  -9   2  -5    0.00    3.40
  10  -2   5    6.10    5.10
 -10  -2  -5    9.90    2.50
  10  -2   5    5.80    2.30
 -10   2  -5    4.30    4.20
  10   2   5    8.20    2.70
  10   2   5    3.10    4.40
  11  -2   5   15.60    3.00
 -11  -2  -5   13.00    2.70
  11   2   5   16.20    3.40
  11   2   5   12.30    5.50
 -11   2  -5    8.20    4.90
  12  -2   5    3.10    3.10
 -12  -2  -5    1.00    2.40
 -12   2  -5    0.20    5.40
  12   2   5    0.20    3.20
  12   2   5    0.00    5.90
  13  -2   5   21.40    4.30
 -13  -2  -5   18.60    2.70
 -13   2  -5   21.60    8.00
  13   2   5   23.20    4.80
  13   2   5   14.80    7.50
  13  -3  -5   17.20    7.10
 -13  -3   5   25.10    6.10
  13   3  -5   23.30   10.20
 -13   3   5   22.00    5.40
 -13   3   5   27.20    7.40
 -12  -3   5   32.60    6.30
  12  -3  -5   34.90    5.30
 -12   3   5   35.70    5.20
  12   3  -5   41.90    9.20
 -12   3   5   40.00    7.40
  11  -3  -5  237.08   11.90
 -11  -3   5  236.98   13.30
 -11   3   5  218.08   12.20
  11   3  -5  241.88   15.20
 -11   3   5  237.88   13.60
  10  -3  -5  103.29    7.00
 -10  -3   5  108.59    8.40
 -10  -3   5  107.39    9.00
  10   3  -5  106.89    9.40
 -10   3   5   89.79    8.30
  -9  -3   5   32.60    5.30
   9  -3  -5   45.60    6.60
  -9  -3   5   40.60    5.90
   9  -3  -5   42.30    4.20
   9   3  -5   28.80    5.80
  -9   3   5   40.60    5.60
   8  -3  -5  241.88   13.10
  -8  -3   5  248.68   12.80
   8  -3  -5  253.67   11.60
  -8  -3   5  261.07   12.90
   8   3  -5  236.68   13.40
  -8   3   5  246.78   12.70
  -8   3   5  239.48   12.10
   7  -3  -5  255.17   12.40
  -7  -3   5  221.58   12.20
  -7  -3   5  228.28   12.00
   7  -3  -5  246.68   11.20
   7   3  -5  239.58   12.40
   7   3  -5  248.48   11.90
  -7   3   5  243.78   12.20
   7   3  -5  252.17   12.80
  -7   3   5  254.37   11.80
  -6  -3   5   40.70    4.70
  -6  -3   5   42.70    4.60
   6  -3  -5   48.00    3.70
   6  -3  -5   50.69    5.00
   6   3  -5   47.10    5.10
  -6   3   5   51.09    4.70
  -6   3   5   46.50    4.70
   6   3  -5   39.30    4.50
   6   3  -5   34.30    4.60
   5  -3  -5  283.07   12.10
  -5  -3   5  271.07   13.00
  -5  -3   5  283.97   12.30
  -5  -3   5  278.17   12.80
   5  -3  -5  287.97   12.70
   5   3  -5  267.17   12.80
  -5   3   5  276.97   12.80
   5   3  -5  274.47   13.20
   5   3  -5  268.67   12.70
  -5   3   5  269.47   12.80
  -5   3   5  274.07   12.40
  -4  -3   5  199.38    9.60
   4  -3  -5  214.98    9.00
   4  -3  -5  195.68   10.00
  -4  -3   5  197.28    9.00
   4  -3  -5  200.28    9.50
  -4   3   5  189.48    9.40
   4   3  -5  207.28    9.60
   4   3  -5  194.28    9.80
   4   3  -5  183.38    9.60
  -4   3   5  187.68    9.60
  -4   3   5  186.18    9.40
   3  -3  -5    2.00    1.60
  -3  -3   5    4.70    2.80
   3  -3  -5    3.70    2.10
   3  -3  -5    1.50    2.70
  -3  -3   5    2.80    2.40
  -3  -3   5    0.80    1.70
   3   3  -5    2.60    2.10
  -3   3   5    5.00    2.10
   3   3  -5    4.60    2.20
   3   3  -5    0.80    2.10
  -3   3   5    2.90    2.10
  -3   3   5    4.10    2.30
  -3   3   5    4.00    2.00
   2  -3  -5   15.90    2.90
  -2  -3   5   30.70    3.20
  -2  -3   5   18.00    3.30
   2  -3  -5   16.60    2.20
  -2  -3   5   14.50    2.10
   2  -3  -5   15.70    2.50
   2   3  -5   22.80    2.50
  -2   3   5   16.80    2.10
  -2   3   5   21.30    2.90
   2   3  -5   14.70    2.60
  -2   3   5   20.00    2.70
  -2   3   5   20.10    3.20
   2   3  -5   15.90    2.80
  -1  -3   5   31.10    3.30
   1  -3  -5   27.60    3.30
  -1  -3   5   31.70    2.70
  -1  -3   5   25.60    3.20
   1  -3  -5   27.70    2.90
   1  -3  -5   28.50    2.60
  -1   3   5   28.00    2.80
  -1   3   5   28.50    3.20
   1   3  -5   24.90    3.10
  -1   3   5   29.10    2.70
   1   3  -5   24.50    2.90
   1   3  -5   34.30    2.60
   1   3  -5   30.80    3.30
   0  -3   5   70.69    4.60
   0  -3  -5   61.39    3.70
   0  -3   5   63.99    3.50
   0  -3  -5   60.99    4.60
   0  -3   5   63.19    4.90
   0  -3  -5   60.49    4.20
   0   3   5   55.19    4.30
   0   3   5   64.49    3.70
   0   3   5   63.59    3.60
   0   3  -5   61.39    4.50
   0   3  -5   66.39    4.10
   0   3  -5   64.29    4.40
   0   3   5   65.39    4.80
  -1  -3  -5    1.00    1.60
  -1  -3  -5    2.00    1.40
  -1  -3  -5    2.70    2.00
  -1  -3  -5    1.90    2.10
   1  -3   5    1.20    1.30
  -1   3  -5    3.50    1.90
  -1   3  -5    1.30    1.40
   1   3   5    2.10    2.10
   1   3   5    1.60    1.40
  -1   3  -5    3.60    2.00
   1   3   5    0.90    1.40
  -1   3  -5    2.30    2.10
   1   3   5    2.30    2.30
  -2  -3  -5  324.57   12.30
  -2  -3  -5  317.27   12.90
   2  -3   5  294.97   12.50
  -2  -3  -5  274.37   13.30
  -2  -3  -5  293.37   13.30
  -2   3  -5  302.47   12.70
  -2   3  -5  287.47   13.40
  -2   3  -5  293.37   13.50
   2   3   5  302.47   13.70
   2   3   5  302.77   13.60
  -2   3  -5  312.67   12.80
   2   3   5  298.47   12.70
   3  -3   5  140.89    6.40
  -3  -3  -5  138.29    7.60
  -3  -3  -5  132.99    7.20
  -3   3  -5  134.09    7.50
  -3   3  -5  154.28    6.50
  -3   3  -5  146.39    6.40
   3   3   5  143.79    6.70
   3   3   5  128.69    7.90
  -3   3  -5  151.38    7.40
   3   3   5  129.89    7.60
   3   3   5  137.79    7.10
   4  -3   5   67.69    3.70
  -4  -3  -5   56.39    4.50
  -4  -3  -5   51.79    4.90
  -4   3  -5   72.59    3.50
  -4   3  -5   48.30    4.80
   4   3   5   72.89    4.80
   4   3   5   68.49    5.30
  -4   3  -5   71.99    3.50
  -4   3  -5   74.19    5.00
   4   3   5   66.79    4.00
  -5  -3  -5   19.80    3.00
   5  -3   5   25.90    2.30
   5   3   5   19.30    2.40
  -5   3  -5   19.30    3.10
   5   3   5   18.90    3.20
   5   3   5   22.10    3.70
  -5   3  -5   25.60    3.70
  -6  -3  -5   -0.60    2.20
   6  -3   5    1.40    1.60
  -6   3  -5   -1.90    2.80
   6   3   5    0.10    1.90
   6   3   5    0.00    3.10
   6   3   5    1.60    3.10
  -6   3  -5    0.50    2.70
   7  -3   5   76.89    4.80
  -7  -3  -5   86.69    5.80
  -7   3  -5   98.59    7.00
   7   3   5   90.09    5.20
   7   3   5   88.99    6.60
   7   3   5   89.49    6.70
   8  -3   5    5.00    2.10
  -8  -3  -5    4.50    2.70
   8   3   5    5.50    4.30
  -8   3  -5    3.40    3.60
   8   3   5    4.10    2.50
  -9  -3  -5   52.79    4.90
   9  -3   5   59.39    4.40
   9   3   5   60.19    5.00
   9   3   5   49.90    6.40
  -9   3  -5   53.09    6.60
  10  -3   5   49.10    4.50
 -10  -3  -5   51.69    5.10
  10   3   5   49.20    4.60
 -10   3  -5   55.49    6.80
  10   3   5   46.20    7.30
 -11  -3  -5   27.60    3.90
  11  -3   5   31.70    3.90
 -11   3  -5   31.00    6.70
  11   3   5   31.70    7.00
  11   3   5   35.70    4.60
  12  -3   5   23.30    4.20
 -12  -3  -5   23.10    4.10
 -12   3  -5   35.70    8.30
  12   3   5   20.40    7.60
  12   3   5   31.40    5.30
 -13  -3  -5   62.89    6.30
  13   3   5   64.69   11.80
  13   3   5   62.69    6.50
 -13   3  -5   57.79    9.90
 -12  -4   5    3.40    6.70
 -12   4   5   -0.90    8.00
  12   4  -5   -4.50    8.40
 -12   4   5   -0.50    4.90
 -11  -4   5    1.50    5.80
  11  -4  -5    0.40    4.80
  11   4  -5   -2.20    8.10
 -11   4   5    1.70    4.40
 -11   4   5    1.00    6.20
 -10  -4   5   39.80    6.60
  10  -4  -5   44.00    5.50
 -10   4   5   42.20    7.10
  10   4  -5   41.10    8.10
 -10   4   5   39.30    5.70
   9  -4  -5   -1.10    3.80
  -9  -4   5   -0.30    5.10
   9   4  -5    4.10    6.10
  -9   4   5    1.10    3.80
  -9   4   5   -0.80    5.40
   8  -4  -5   10.20    3.80
  -8  -4   5   11.30    5.10
  -8   4   5    3.80    4.40
   8   4  -5    3.80    5.50
  -8   4   5   12.30    4.10
   8   4  -5   15.00    5.60
  -7  -4   5   58.39    6.70
   7  -4  -5   66.09    5.50
  -7  -4   5   71.79    7.00
   7   4  -5   64.39    7.00
  -7   4   5   66.99    6.50
   7   4  -5   65.09    6.40
   7   4  -5   56.29    6.60
  -7   4   5   60.89    6.50
  -6  -4   5   67.99    6.40
  -6  -4   5   66.79    7.20
   6  -4  -5   72.09    5.70
   6   4  -5   90.19    7.50
   6   4  -5   76.09    7.10
  -6   4   5   74.09    6.60
  -6   4   5   81.39    6.50
   6   4  -5   71.79    7.50
  -6   4   5   78.19    7.00
   5  -4  -5   27.50    3.60
  -5  -4   5   21.00    4.30
  -5   4   5   18.90    3.90
   5   4  -5   17.10    4.00
  -5   4   5   18.40    4.00
  -5   4   5   19.50    4.00
   5   4  -5   16.00    4.10
  -4  -4   5  292.17   14.10
  -4  -4   5  279.57   13.40
   4  -4  -5  313.77   13.50
  -4   4   5  306.17   14.20
  -4   4   5  300.97   14.30
  -4   4   5  304.57   14.10
   4   4  -5  323.57   14.50
   4   4  -5  300.27   14.50
  -3  -4   5 1020.70   40.20
   3  -4  -5  965.00   41.90
   3  -4  -5 1024.10   40.20
  -3  -4   5  994.20   40.80
  -3   4   5  996.20   41.00
  -3   4   5  986.80   40.50
   3   4  -5  988.50   41.00
   3   4  -5  969.40   41.00
  -3   4   5 1002.70   40.90
   2  -4  -5  107.59    7.60
  -2  -4   5  121.09    6.50
  -2  -4   5  119.79    7.00
   2  -4  -5  135.49    6.70
  -2   4   5  125.79    7.30
  -2   4   5  120.29    6.90
   2   4  -5  117.49    7.40
  -2   4   5  119.19    7.50
   2   4  -5  125.79    7.30
  -1  -4   5   24.50    3.00
   1  -4  -5   16.60    3.40
  -1  -4   5   32.10    4.10
   1  -4  -5   24.80    3.10
   1   4  -5   17.70    3.50
  -1   4   5   22.10    3.90
  -1   4   5   24.70    3.30
   1   4  -5   21.60    3.30
   1   4  -5   19.70    3.90
  -1   4   5   15.90    3.50
   0  -4  -5   82.19    6.20
   0  -4   5   94.09    5.80
   0  -4  -5   87.29    5.80
   0   4  -5   96.29    5.80
   0   4  -5   89.49    6.20
   0   4   5   79.49    6.20
   0   4   5   80.29    6.10
   0   4  -5   86.69    6.00
   0   4   5  101.49    5.50
   1  -4   5   12.80    3.10
  -1  -4  -5   12.30    3.10
  -1  -4  -5    8.30    3.10
   1  -4   5   13.50    2.30
   1   4   5   11.90    3.30
   1   4   5   23.60    3.00
  -1   4  -5    9.10    3.10
  -1   4  -5    9.50    3.40
  -1   4  -5   14.00    2.60
   1   4   5   19.50    3.70
  -2  -4  -5  174.38    9.40
  -2  -4  -5  181.58    9.70
   2  -4   5  186.68    8.60
  -2   4  -5  193.08    9.90
   2   4   5  177.98    8.60
   2   4   5  179.08   10.00
  -2   4  -5  191.98    9.60
   2   4   5  175.18   10.30
   2   4   5  197.48    9.10
  -2   4  -5  182.58    8.80
  -3  -4  -5   11.40    3.20
   3  -4   5   15.40    2.40
  -3  -4  -5   15.20    3.60
  -3   4  -5   15.30    2.50
  -3   4  -5   16.20    3.50
  -3   4  -5   18.10    3.60
   3   4   5   14.50    3.30
   3   4   5   17.50    3.80
   3   4   5   18.60    2.70
  -4  -4  -5    8.30    3.40
   4  -4   5   10.10    2.30
  -4  -4  -5   11.90    3.40
   4   4   5    7.20    3.80
   4   4   5   11.00    3.10
  -4   4  -5   10.90    2.20
   4   4   5    5.40    2.50
  -4   4  -5   10.50    3.70
  -4   4  -5    8.80    3.70
  -5  -4  -5    7.40    3.20
   5  -4   5    5.80    2.20
   5   4   5    3.40    2.50
  -5   4  -5    9.10    3.70
   5   4   5    8.20    3.30
  -5   4  -5    5.20    1.80
  -5   4  -5    4.20    3.80
   5   4   5   10.50    4.20
   6  -4   5   40.10    3.90
  -6  -4  -5   43.70    5.20
   6   4   5   50.49    5.50
  -6   4  -5   49.30    5.80
   6   4   5   43.80    5.60
  -6   4  -5   56.59    6.10
  -6   4  -5   49.20    2.90
   6   4   5   43.10    4.10
   7  -4   5  183.38    9.60
  -7  -4  -5  209.18   10.90
  -7   4  -5  199.38   11.50
   7   4   5  237.78   11.90
   7   4   5  201.38   10.00
   7   4   5  214.78   11.50
   8  -4   5    5.70    2.70
  -8  -4  -5   10.80    3.70
   8   4   5   10.40    3.30
  -8   4  -5    8.00    4.80
   8   4   5    9.90    4.90
  -9  -4  -5  112.99    8.10
   9  -4   5  115.19    7.00
  -9   4  -5  117.89    9.50
   9   4   5  114.69    7.50
   9   4   5  118.69   10.40
 -10  -4  -5   58.39    6.70
  10  -4   5   67.69    5.90
 -10   4  -5   74.29    8.40
  10   4   5   56.39    8.70
  10   4   5   55.49    5.60
 -11  -4  -5    6.80    4.50
  11  -4   5   13.30    4.20
  11   4   5   20.40    8.70
 -11   4  -5   15.90    7.00
  11   4   5   14.50    5.00
  12   4   5    9.20    9.60
 -10  -5   5   -3.30    7.10
 -10   5   5    2.30    4.90
 -10   5   5    1.40    7.00
  -9   5   5    0.80    4.50
  -9   5   5    0.30    6.20
   8   5  -5   19.00    6.60
  -8   5   5   19.80    5.00
  -8   5   5   13.60    6.30
  -7   5   5  145.89   10.00
   7   5  -5  151.68   10.90
  -7   5   5  129.19    9.50
   7   5  -5  161.38   15.80
   6   5  -5   58.59    7.00
  -6   5   5   68.49    7.30
  -6   5   5   77.09    7.30
   6   5  -5   72.09    8.40
  -5   5   5   -0.70    4.00
  -5   5   5    2.10    3.90
   5   5  -5   -2.20    4.10
   5   5  -5    0.80    4.30
  -5   5   5    2.50    4.70
  -4  -5   5  127.69    9.00
  -4   5   5  119.59    8.70
  -4   5   5  132.49    8.30
   4   5  -5  111.59    8.80
  -4   5   5  121.79    8.50
   4   5  -5  126.29    9.40
  -3  -5   5   18.50    4.80
  -3  -5   5   23.60    4.10
   3   5  -5   19.50    4.70
   3   5  -5   20.70    4.30
  -3   5   5   28.20    5.20
  -3   5   5   22.70    4.80
  -2  -5   5   54.09    6.10
  -2  -5   5   60.69    5.40
   2   5  -5   50.79    5.50
  -2   5   5   49.80    6.10
   2   5  -5   49.40    5.80
  -2   5   5   54.59    6.20
  -1  -5   5   82.49    6.10
  -1  -5   5   86.79    6.80
   1   5  -5   91.19    7.00
  -1   5   5   82.29    7.50
  -1   5   5   92.49    7.20
   1   5  -5   85.69    7.20
   1   5  -5   86.99    6.80
   0  -5  -5   23.80    5.20
   0  -5   5   18.70    4.20
   0  -5   5   12.10    3.10
   0   5   5   13.40    4.10
   0   5  -5   13.60    4.50
   0   5   5   20.10    4.90
   0   5  -5   10.20    4.10
   0   5  -5   16.40    3.70
   1  -5   5   84.59    6.50
   1  -5   5   71.89    5.40
  -1  -5  -5   84.49    7.30
  -1   5  -5   68.09    6.50
   1   5   5   82.19    7.40
   1   5   5   97.09    8.20
  -1   5  -5   77.69    6.80
  -1   5  -5   59.99    5.80
   2  -5   5   35.40    5.50
  -2  -5  -5   49.30    5.90
   2  -5   5   32.80    3.80
  -2   5  -5   30.20    5.30
  -2   5  -5   41.50    4.70
   2   5   5   40.50    5.80
  -2   5  -5   42.00    5.90
  -3  -5  -5    0.00    3.70
   3  -5   5    1.90    2.70
   3   5   5    2.70    4.10
  -3   5  -5   -0.90    3.80
  -3   5  -5    0.40    2.60
  -3   5  -5    0.70    4.50
   4  -5   5   14.10    3.10
  -4  -5  -5   21.90    4.80
   4   5   5   15.60    4.70
  -4   5  -5   16.50    3.10
  -4   5  -5   23.60    4.80
  -4   5  -5   13.30    4.80
   5  -5   5    5.20    2.90
  -5  -5  -5    3.60    4.10
   5   5   5    0.20    5.00
  -5   5  -5    8.60    4.40
  -5   5  -5    3.30    4.50
  -5   5  -5    6.90    2.50
   6  -5   5   -0.10    2.80
  -6  -5  -5    2.00    3.80
  -6   5  -5    0.60    2.10
  -6   5  -5   -1.30    4.70
   6   5   5    1.50    4.70
  -7  -5  -5   14.70    4.60
   7  -5   5   12.30    3.60
   7   5   5   14.00    6.10
  -7   5  -5   17.70    6.00
   8  -5   5   -2.10    3.50
  -8  -5  -5   -0.50    4.50
   8   5   5    1.30    6.50
  -8   5  -5    1.60    5.80
   9  -5   5   39.10    5.00
  -9  -5  -5   28.90    6.10
  -9   5  -5   24.20    7.30
   9   5   5   20.70    8.20
  10  -5   5   86.29    7.90
 -10  -5  -5   71.89    7.90
  10   5   5   88.09   11.50
 -10   5  -5   98.19   10.70
  -8   6   5    7.10    8.70
  -8   6   5   17.20    6.50
   8   6  -5   15.90    9.70
  -7   6   5    1.90    5.10
   7   6  -5    5.20    7.60
  -6   6   5    0.50    4.80
   6   6  -5    1.80    7.20
   6   6  -5    5.60    6.20
  -5   6   5  138.39   10.50
  -5   6   5  108.39   10.10
   5   6  -5  145.49   11.80
   5   6  -5  117.99   11.00
   4   6  -5  245.48   14.70
   4   6  -5  261.97   14.60
  -4   6   5  242.18   14.30
  -4   6   5  260.47   14.50
  -3   6   5   11.20    5.30
  -3   6   5   13.00    5.40
   3   6  -5   12.00    5.30
   3   6  -5    7.30    4.90
   2   6  -5   31.00    5.60
  -2   6   5   29.60    6.10
   2   6  -5   26.20    6.10
  -2   6   5   35.40    6.70
  -1  -6   5    8.50    5.90
  -1   6   5   13.60    5.40
   1   6  -5    7.60    5.70
   1   6  -5   13.40    4.50
  -1   6   5   12.50    5.50
   0  -6   5   50.09    7.10
   0  -6   5   33.30    5.20
   0   6   5   30.80    6.20
   0   6   5   36.80    6.80
   0   6  -5   35.50    5.10
   0   6  -5   32.80    6.80
   0   6  -5   33.30    6.10
   1  -6   5   -2.10    4.80
   1  -6   5   -2.10    3.80
  -1   6  -5    0.20    3.60
  -1   6  -5    0.00    4.80
  -1   6  -5    1.70    5.40
   1   6   5   -1.90    4.80
   2  -6   5    5.90    5.10
   2  -6   5    6.50    3.80
  -2   6  -5    3.20    5.20
  -2   6  -5    7.10    5.80
   2   6   5    4.90    5.30
  -2   6  -5    5.10    3.70
   3  -6   5   43.80    6.70
  -3  -6  -5   55.99    7.60
   3  -6   5   51.89    5.30
  -3   6  -5   42.90    5.00
   3   6   5   37.60    6.90
  -3   6  -5   41.00    7.30
  -3   6  -5   32.20    6.60
  -4  -6  -5    2.30    5.20
   4  -6   5    0.20    4.00
  -4   6  -5    2.70    3.40
  -4   6  -5   -0.70    5.20
   4   6   5   -1.00    5.80
  -4   6  -5    4.70    6.20
  -5  -6  -5    6.30    5.80
   5  -6   5    5.70    4.30
  -5   6  -5    3.40    6.50
  -5   6  -5   12.50    6.90
   5   6   5    8.10    7.10
  -5   6  -5    8.90    3.40
   6  -6   5   52.69    6.00
  -6  -6  -5   71.09    8.40
   6   6   5   70.59    9.40
  -6   6  -5   65.79    5.30
  -6   6  -5   65.39    9.40
   7  -6   5  109.79    9.00
  -7  -6  -5  119.49   10.80
  -7   6  -5  128.49   11.60
   8  -6   5   88.29    8.20
  -8  -6  -5   76.69    9.80
   3   7  -5    9.30    7.50
  -3   7   5    6.30    7.50
   3   7  -5    6.60    6.50
  -3   7   5    8.40    7.70
   2   7  -5    9.50    7.40
  -2   7   5    7.20    7.40
  -2   7   5   17.30    7.70
   2   7  -5   10.80    6.30
   1   7  -5   12.20    7.60
   1   7  -5   17.20    6.20
  -1   7   5   25.80    8.40
  -1   7   5   18.00    8.30
   0   7  -5   18.90    7.50
   0   7  -5   14.20    5.90
   0   7   5   22.10    8.10
  -1   7  -5   -0.40    4.90
   1   7   5   -3.60    7.10
  -1   7  -5    5.10    8.10
  -2   7  -5    6.20    8.50
  -2   7  -5    7.60    5.20
   2   7   5    9.60    7.10
   3  -7   5    6.40    8.60
   3  -7   5    9.90    5.80
  -3   7  -5   10.70    9.10
  -3   7  -5    9.50    7.40
  -3   7  -5   23.00   15.00
 -14   0   6   16.00    5.40
 -14   0   6    9.80    7.00
  14   0  -6    9.30    9.10
 -13   0   6   26.40    5.10
 -13   0   6   25.60    6.40
  13   0  -6   22.60    7.50
  12   0  -6   26.50    4.70
 -12   0   6   23.10    5.50
  12   0  -6   32.80    6.90
 -12   0   6   24.90    4.60
  11   0  -6   -0.90    4.70
 -11   0   6   -0.60    4.00
 -11   0   6    0.90    3.30
  11   0  -6    2.70    3.40
 -10   0   6  161.58    9.30
  10   0  -6  163.18   10.60
  10   0  -6  178.38    8.70
 -10   0   6  156.78    9.60
   9   0  -6   42.50    5.60
  -9   0   6   33.40    4.10
  -9   0   6   43.10    4.90
   9   0  -6   42.40    3.90
  -8   0   6   21.30    3.70
   8   0  -6   29.30    3.00
  -8   0   6   26.40    3.50
   8   0  -6   29.20    4.50
  -7   0   6   19.70    3.20
  -7   0   6   19.70    3.00
   7   0  -6   19.00    3.60
   7   0  -6   20.90    3.60
   7   0  -6   25.10    2.60
   6   0  -6  431.36   17.30
   6   0  -6  401.46   18.60
  -6   0   6  398.16   18.20
   6   0  -6  444.56   17.60
  -6   0   6  400.56   18.10
   6   0  -6  429.06   18.40
  -6   0   6  458.75   17.30
  -6   0   6  414.16   17.50
   5   0  -6   73.89    5.00
   5   0  -6   87.69    4.30
   5   0  -6   82.59    4.10
  -5   0   6   70.39    4.80
  -5   0   6   89.99    4.40
   5   0  -6   82.69    5.30
  -5   0   6   77.29    4.90
  -4   0   6   24.00    2.50
   4   0  -6   17.80    1.70
   4   0  -6   18.50    2.60
   4   0  -6   17.80    1.90
  -4   0   6   12.20    2.30
   4   0  -6   16.40    2.30
  -4   0   6   23.40    1.90
   3   0  -6   -0.80    0.90
   3   0  -6   -0.60    1.10
  -3   0   6    0.10    1.00
   3   0  -6   -0.40    1.50
  -3   0   6    0.30    1.30
  -3   0   6    0.10    1.40
   3   0  -6    1.30    1.10
   2   0  -6  474.15   20.00
   2   0  -6  481.25   19.70
  -2   0   6  494.75   19.90
   2   0  -6  492.45   19.70
   1   0  -6  342.37   14.10
  -1   0   6  324.27   13.90
  -1   0   6  341.87   13.60
   1   0  -6  345.77   13.90
   0   0  -6 3722.53  153.48
   0   0   6 4019.00  153.38
   0   0  -6 4020.80  153.58
   0   0   6 3727.33  152.98
   0   0   6 3863.01  152.98
   0   0  -6 3946.01  152.98
   0   0  -6 4099.79  153.28
  -1   0  -6   35.30    2.10
   1   0   6   30.40    2.00
   1   0   6   33.40    1.40
   1   0   6   34.00    1.40
  -1   0  -6   36.50    2.40
  -1   0  -6   30.30    2.20
  -2   0  -6 3573.14  138.99
   2   0   6 3554.04  138.79
  -2   0  -6 3563.14  138.69
  -2   0  -6 3465.35  138.89
  -3   0  -6 4958.30  190.98
  -3   0  -6 4936.51  191.08
   3   0   6 4885.51  190.98
  -3   0  -6 4728.83  191.38
   4   0   6 1625.64   64.59
  -4   0  -6 1616.34   64.79
  -4   0  -6 1614.84   64.39
   4   0   6 1637.64   64.19
   4   0   6 1607.04   63.69
   4   0   6 1636.94   63.79
  -4   0  -6 1661.63   64.29
   5   0   6   10.10    1.10
   5   0   6   10.20    1.60
   5   0   6   11.70    1.00
   5   0   6    8.00    2.00
  -5   0  -6   11.30    2.10
  -5   0  -6   14.80    2.60
   6   0   6  390.16   15.50
   6   0   6  364.46   15.20
   6   0   6  379.36   15.30
   6   0   6  375.36   16.30
  -6   0  -6  377.16   16.00
   7   0   6 1537.15   60.69
  -7   0  -6 1546.65   61.49
   7   0   6 1539.05   61.99
  -8   0  -6   12.10    3.30
   8   0   6   15.30    1.80
   8   0   6   10.00    3.30
  -9   0  -6   34.60    4.50
   9   0   6   36.00    4.90
   9   0   6   33.30    3.00
  10   0   6   13.20    2.30
  10   0   6   11.50    4.80
 -10   0  -6    6.70    3.60
  11   0   6  187.28    9.20
 -11   0  -6  197.28   11.30
  11   0   6  200.98   12.40
  12   0   6  617.04   28.00
  12   0   6  596.34   25.20
  13   0   6  601.74   28.60
  14   0   6   81.99    7.20
  14   0   6   69.29   11.50
  14  -1  -6   19.60    9.10
 -14  -1   6   16.60    7.20
 -14  -1   6   27.00    6.00
 -14   1   6   10.90    7.30
 -14   1   6   21.90    5.60
  14   1  -6   30.00    9.10
 -13  -1   6    2.60    4.60
  13  -1  -6   -2.70    6.60
 -13  -1   6    2.00    5.60
 -13   1   6   -0.80    4.30
  13   1  -6    0.00    6.60
 -13   1   6   -0.10    5.50
 -12  -1   6   11.90    4.50
 -12  -1   6   10.70    5.20
  12  -1  -6    5.60    3.90
  12  -1  -6    2.20    6.50
 -12   1   6    7.10    4.10
  12   1  -6    2.50    6.60
 -12   1   6   11.80    5.10
 -11  -1   6   12.00    3.90
  11  -1  -6    9.30    3.60
 -11  -1   6   10.10    5.10
  11  -1  -6   11.00    6.00
  11   1  -6   16.20    6.20
 -11   1   6    7.90    3.60
 -11   1   6    6.70    4.30
 -10  -1   6    6.10    4.20
  10  -1  -6    3.90    3.00
 -10  -1   6    9.00    3.60
  10  -1  -6    7.30    4.80
  10   1  -6    7.90    4.80
 -10   1   6    8.00    3.30
 -10   1   6    3.70    3.80
  10   1  -6    7.90    3.20
   9  -1  -6    0.80    2.40
  -9  -1   6    2.90    3.20
  -9  -1   6    0.90    3.00
   9  -1  -6    4.70    4.50
  -9   1   6    0.30    3.20
   9   1  -6   -0.40    2.30
   9   1  -6   -1.00    3.80
  -9   1   6    1.40    2.60
   8  -1  -6  117.99    6.40
   8  -1  -6  131.69    8.10
  -8  -1   6  122.79    7.30
  -8  -1   6  107.49    7.20
   8   1  -6  110.39    8.30
  -8   1   6  125.79    7.30
  -8   1   6  117.19    7.00
   8   1  -6  124.19    8.00
   7  -1  -6  113.79    7.10
   7  -1  -6  120.29    5.60
   7  -1  -6  105.09    7.00
  -7  -1   6  109.09    6.60
  -7  -1   6  102.59    6.40
   7   1  -6  108.69    5.50
  -7   1   6   98.59    6.40
   7   1  -6  109.59    7.10
  -7   1   6  102.79    6.30
   7   1  -6   96.69    6.80
   6  -1  -6  258.37   12.20
  -6  -1   6  271.67   11.50
   6  -1  -6  280.47   11.40
   6  -1  -6  242.18   12.40
  -6  -1   6  235.68   11.90
  -6  -1   6  252.27   12.30
   6   1  -6  265.97   12.60
   6   1  -6  262.27   11.40
  -6   1   6  240.18   12.00
  -6   1   6  288.97   11.40
   6   1  -6  271.27   12.40
   6   1  -6  276.87   11.40
  -6   1   6  259.27   11.90
  -6   1   6  286.97   11.10
  -5  -1   6   72.09    3.90
  -5  -1   6   61.19    4.40
   5  -1  -6   66.19    3.80
   5  -1  -6   58.99    4.70
   5  -1  -6   57.39    4.60
  -5  -1   6   75.39    4.60
  -5   1   6   64.69    3.60
  -5   1   6   71.59    3.90
   5   1  -6   71.29    4.90
  -5   1   6   63.49    4.30
   5   1  -6   68.99    4.70
   5   1  -6   62.69    3.90
  -5   1   6   67.79    4.40
  -4  -1   6  126.99    6.10
   4  -1  -6  133.39    6.80
  -4  -1   6  141.69    6.80
   4  -1  -6  132.19    6.90
  -4  -1   6  126.79    6.60
   4  -1  -6  138.59    6.10
   4   1  -6  136.49    6.90
  -4   1   6  119.99    6.40
   4   1  -6  135.39    6.30
   4   1  -6  155.58    6.20
   4   1  -6  131.39    6.70
  -4   1   6  138.79    6.10
  -4   1   6  132.89    6.10
  -4   1   6  128.69    6.60
   3  -1  -6   96.19    5.10
  -3  -1   6   88.79    5.00
  -3  -1   6   99.09    4.40
  -3  -1   6   91.59    4.90
   3  -1  -6   87.39    4.90
  -3   1   6   96.89    4.60
   3   1  -6   91.79    5.10
   3   1  -6   81.69    4.80
  -3   1   6   91.59    4.80
  -3   1   6  101.69    4.50
   3   1  -6  102.69    4.40
  -3   1   6   87.79    4.80
   3   1  -6   94.49    4.80
   2  -1  -6   10.50    1.30
   2  -1  -6    7.80    1.70
  -2  -1   6   10.30    1.80
   2  -1  -6    6.60    1.40
  -2  -1   6    8.90    1.20
  -2  -1   6    6.60    1.60
   2   1  -6    7.60    1.40
  -2   1   6    8.00    1.60
  -2   1   6   11.40    1.50
  -2   1   6    8.80    1.20
  -2   1   6    9.70    1.60
   2   1  -6    8.60    1.60
   2   1  -6   10.50    1.70
  -1  -1   6 1683.13   65.29
   1  -1  -6 1646.14   65.19
  -1  -1   6 1631.34   64.89
   1  -1  -6 1660.13   65.39
  -1   1   6 1688.63   65.29
   1   1  -6 1633.64   65.19
  -1   1   6 1651.03   65.09
   1   1  -6 1633.64   65.29
   1   1  -6 1664.03   65.09
  -1   1   6 1625.24   64.89
  -1   1   6 1658.83   65.19
   0  -1  -6 1505.85   58.69
   0  -1   6 1509.65   58.39
   0  -1   6 1543.45   58.89
   0  -1  -6 1448.26   58.99
   0  -1   6 1428.26   58.39
   0   1  -6 1466.35   58.39
   0   1   6 1472.55   58.49
   0   1  -6 1503.25   58.39
   0   1   6 1463.55   58.79
   0   1   6 1549.64   58.49
   0   1  -6 1473.65   58.89
   0   1  -6 1454.05   58.89
   0   1  -6 1531.15   58.69
  -1  -1  -6    0.30    0.90
   1  -1   6    0.20    0.40
   1  -1   6    0.10    0.40
  -1  -1  -6    0.00    1.20
  -1  -1  -6    0.20    0.70
   1  -1   6   -0.20    1.10
   1   1   6   -0.50    1.10
  -1   1  -6    0.00    1.00
  -1   1  -6   -0.20    1.10
   1   1   6    1.20    0.60
  -1   1  -6    0.30    1.10
   1   1   6    0.20    0.60
  -2  -1  -6    1.30    0.90
  -2  -1  -6   -0.30    1.40
  -2  -1  -6    1.60    0.80
  -2   1  -6    2.00    1.30
  -2   1  -6    1.20    1.20
  -2   1  -6    0.50    1.40
   2   1   6    1.00    1.30
   2   1   6    1.20    0.70
   3  -1   6  147.79    6.60
  -3  -1  -6  137.59    7.10
  -3  -1  -6  158.88    6.20
  -3  -1  -6  153.28    6.30
  -3  -1  -6  150.68    6.20
   3   1   6  143.59    6.30
  -3   1  -6  152.98    6.80
   3   1   6  136.79    6.20
   3   1   6  146.39    6.70
  -3   1  -6  148.09    6.90
  -3   1  -6  152.18    6.70
  -4  -1  -6   57.19    2.70
  -4  -1  -6   46.50    3.90
  -4  -1  -6   60.49    3.10
   4  -1   6   50.79    3.40
   4  -1   6   54.09    2.40
  -4  -1  -6   60.39    2.80
   4  -1   6   52.69    2.40
  -4   1  -6   50.59    3.50
  -4   1  -6   62.09    3.40
   4   1   6   52.59    2.70
  -4   1  -6   55.59    3.70
   4   1   6   52.99    3.40
   4   1   6   56.29    3.80
   4   1   6   57.49    3.00
  -5  -1  -6    4.80    1.00
   5  -1   6    3.60    0.80
  -5  -1  -6    3.20    1.50
   5  -1   6    4.80    0.90
   5  -1   6    4.20    1.90
  -5  -1  -6    4.30    1.00
  -5  -1  -6    3.80    2.30
   5   1   6    4.70    1.50
  -5   1  -6    5.10    2.00
  -5   1  -6    5.30    1.60
   5   1   6    4.50    2.00
   5   1   6    3.30    1.60
   5   1   6    3.40    1.00
  -6  -1  -6  760.22   29.10
  -6  -1  -6  733.03   29.00
   6  -1   6  730.43   29.10
   6  -1   6  713.73   29.00
  -6  -1  -6  734.23   29.60
   6  -1   6  708.73   30.00
  -6   1  -6  766.02   29.40
  -6   1  -6  703.03   30.10
   6   1   6  758.82   29.60
   6   1   6  701.33   30.30
   6   1   6  737.23   29.20
  -7  -1  -6  104.69    5.50
   7  -1   6   94.59    5.90
   7  -1   6   87.69    4.40
  -7  -1  -6   97.79    4.30
  -7   1  -6   93.59    6.20
   7   1   6   85.19    6.10
   7   1   6   95.79    4.60
  -8  -1  -6    0.90    1.00
  -8  -1  -6    0.70    2.70
   8  -1   6    0.60    1.30
   8  -1   6    0.60    2.90
   8   1   6    1.20    1.50
  -8   1  -6    0.60    2.80
   8   1   6   -0.20    2.90
   9  -1   6  552.64   24.20
   9  -1   6  559.64   22.40
   9   1   6  557.44   24.30
   9   1   6  544.35   22.50
  -9   1  -6  530.05   23.70
  10  -1   6   20.20    2.60
  10  -1   6   21.80    5.30
  10   1   6   16.10    2.70
  10   1   6   10.50    5.00
 -10   1  -6   17.50    4.40
  11  -1   6   48.60    4.20
  11  -1   6   50.29    6.70
 -11   1  -6   50.89    6.60
  11   1   6   36.10    6.70
  11   1   6   45.90    4.10
  12  -1   6    4.20    2.80
  12  -1   6    3.40    5.70
  12   1   6    3.30    5.50
 -12   1  -6    3.40    5.10
  12   1   6    5.40    3.10
  13  -1   6   13.60    3.70
  13  -1   6    9.90    7.00
 -13   1  -6   13.20    7.00
  13   1   6   15.60    3.90
  13   1   6   18.40    7.20
  14  -1   6   18.80    9.80
  14  -1   6   21.20    4.70
  14   1   6   18.30    4.70
  14   1   6   15.50    8.70
 -14  -2   6   11.40    6.60
  14  -2  -6   21.90    9.70
 -13  -2   6   16.30    5.60
 -13  -2   6   19.70    6.90
  13  -2  -6   22.60    9.10
 -13   2   6   15.30    6.90
  13   2  -6   23.00    9.10
 -13   2   6   16.40    4.90
  12  -2  -6   24.60    7.10
 -12  -2   6   22.50    6.60
  12  -2  -6   29.10    5.00
 -12  -2   6   19.20    5.20
 -12   2   6   27.30    4.90
 -12   2   6   21.80    6.10
  12   2  -6   15.60    6.90
  11  -2  -6   27.40    4.50
 -11  -2   6   30.00    5.60
 -11  -2   6   25.00    4.80
  11  -2  -6   35.00    7.30
  11   2  -6   28.30    6.40
 -11   2   6   26.20    4.40
 -11   2   6   22.50    5.40
 -10  -2   6   64.79    6.60
 -10  -2   6   66.59    6.80
  10  -2  -6   65.59    7.80
  10  -2  -6   60.49    5.60
 -10   2   6   61.19    6.00
 -10   2   6   60.79    6.80
  10   2  -6   62.39    7.30
  -9  -2   6   21.60    4.30
   9  -2  -6   30.90    5.30
   9  -2  -6   18.50    3.20
  -9  -2   6   23.20    4.40
   9   2  -6   21.10    5.50
  -9   2   6   22.20    3.90
  -9   2   6   20.30    4.30
   8  -2  -6   20.00    4.40
   8  -2  -6   20.90    3.00
  -8  -2   6   17.80    4.00
  -8  -2   6   21.30    3.90
   8   2  -6   20.10    4.50
   8   2  -6   19.60    4.40
  -8   2   6   19.70    3.90
  -8   2   6   25.40    3.80
   8   2  -6   23.90    3.30
  -7  -2   6  215.18   10.90
  -7  -2   6  218.48   10.80
   7  -2  -6  200.28   11.20
   7  -2  -6  222.38    9.80
  -7   2   6  215.58   10.60
   7   2  -6  218.48   11.20
   7   2  -6  229.78    9.90
   7   2  -6  216.38   10.10
  -7   2   6  209.88   10.70
   7   2  -6  201.38   11.10
   6  -2  -6  198.68   10.60
  -6  -2   6  215.98    9.70
  -6  -2   6  221.38   10.40
  -6  -2   6  207.18   10.40
   6  -2  -6  216.68   10.70
  -6   2   6  223.78    9.50
   6   2  -6  217.38   10.70
   6   2  -6  220.88    9.90
   6   2  -6  194.68   10.50
  -6   2   6  185.88   10.10
  -6   2   6  209.18   10.20
   6   2  -6  215.78    9.50
   5  -2  -6    0.90    1.50
  -5  -2   6    0.80    1.70
  -5  -2   6    2.10    2.30
   5  -2  -6    1.00    2.20
   5  -2  -6    1.80    2.40
  -5  -2   6    1.10    2.20
   5   2  -6    1.20    1.60
   5   2  -6    0.30    1.80
  -5   2   6    1.00    1.70
   5   2  -6   -0.80    2.50
   5   2  -6    0.10    2.10
  -5   2   6   -1.10    2.00
  -5   2   6   -0.20    1.70
  -5   2   6    0.90    2.20
   4  -2  -6  483.35   21.40
  -4  -2   6  511.95   21.40
   4  -2  -6  506.65   20.80
  -4  -2   6  539.45   20.90
  -4  -2   6  535.95   21.50
   4  -2  -6  507.95   21.50
   4   2  -6  503.25   21.40
  -4   2   6  476.65   21.30
  -4   2   6  497.25   21.20
   4   2  -6  499.95   21.20
   4   2  -6  539.55   20.80
  -4   2   6  523.35   21.00
   4   2  -6  485.95   21.40
  -4   2   6  524.15   20.80
  -3  -2   6 2012.40   81.39
   3  -2  -6 2075.69   81.39
  -3  -2   6 1990.50   80.89
  -3  -2   6 2060.99   81.49
   3  -2  -6 2087.89   80.89
   3  -2  -6 2009.10   81.49
  -3   2   6 2041.50   81.09
   3   2  -6 2016.60   81.29
  -3   2   6 2099.99   81.49
   3   2  -6 2073.19   80.79
   3   2  -6 2044.30   81.39
   3   2  -6 2067.59   81.29
  -3   2   6 2045.40   81.19
  -3   2   6 2107.29   80.79
  -2  -2   6  102.69    5.60
   2  -2  -6  102.69    5.40
  -2  -2   6  100.29    5.40
   2  -2  -6   95.39    5.30
   2  -2  -6  104.99    4.90
   2   2  -6  102.59    5.30
  -2   2   6  102.69    5.50
  -2   2   6  102.09    5.20
  -2   2   6  105.59    4.90
   2   2  -6   92.39    5.30
   2   2  -6  101.39    5.20
  -2   2   6  101.89    5.10
   1  -2  -6  163.08    7.30
   1  -2  -6  159.18    7.70
  -1  -2   6  168.08    7.90
  -1  -2   6  171.88    7.20
   1  -2  -6  167.58    7.80
   1   2  -6  174.08    7.60
   1   2  -6  172.18    7.90
  -1   2   6  172.38    8.00
  -1   2   6  164.48    7.70
   1   2  -6  159.08    7.30
  -1   2   6  166.38    7.20
  -1   2   6  171.98    7.30
   0  -2  -6  547.05   23.30
   0  -2   6  566.64   23.40
   0  -2  -6  557.14   23.40
   0  -2  -6  608.04   23.00
   0   2  -6  584.44   23.00
   0   2  -6  565.34   23.00
   0   2   6  538.85   22.90
   0   2  -6  566.54   23.50
   0   2  -6  587.24   22.80
   0   2  -6  566.14   23.50
   0   2   6  588.74   22.80
   0   2   6  588.74   23.50
   0   2   6  555.54   23.40
   1  -2   6  565.84   23.30
  -1  -2  -6  579.24   24.10
  -1  -2  -6  572.84   23.90
   1  -2   6  580.44   23.30
  -1   2  -6  583.34   23.30
   1   2   6  611.94   23.10
  -1   2  -6  593.54   23.30
  -1   2  -6  602.74   24.20
   1   2   6  555.74   23.50
  -1   2  -6  582.54   24.00
   1   2   6  588.04   24.10
  -1   2  -6  608.94   23.30
  -2  -2  -6  766.82   31.40
   2  -2   6  789.22   30.50
   2  -2   6  787.82   30.40
   2  -2   6  749.92   30.40
  -2  -2  -6  725.43   31.00
  -2   2  -6  808.32   30.50
   2   2   6  756.62   30.60
  -2   2  -6  773.32   31.20
  -2   2  -6  776.62   31.40
   2   2   6  743.23   31.20
   2   2   6  781.12   31.30
   3  -2   6 1293.17   50.79
   3  -2   6 1275.87   50.49
  -3  -2  -6 1291.37   51.19
   3  -2   6 1236.08   50.59
  -3  -2  -6 1295.77   51.69
  -3   2  -6 1287.67   51.59
  -3   2  -6 1284.07   51.29
   3   2   6 1275.67   50.79
   3   2   6 1271.07   51.39
   3   2   6 1360.66   51.99
  -4  -2  -6  216.88    9.30
  -4  -2  -6  214.28    8.30
  -4  -2  -6  206.38    9.90
   4  -2   6  189.38    8.40
   4  -2   6  205.28    8.50
   4  -2   6  201.58    8.90
  -4  -2  -6  194.08    9.00
   4   2   6  199.78    9.70
  -4   2  -6  203.88    9.60
  -4   2  -6  215.48    9.30
   4   2   6  199.48    9.40
   4   2   6  200.98    8.70
  -5  -2  -6  113.89    6.80
   5  -2   6  118.29    6.00
   5  -2   6  108.59    5.10
   5  -2   6  115.89    5.20
  -5  -2  -6  112.79    5.70
   5   2   6  117.59    6.50
   5   2   6  116.79    5.40
  -5   2  -6  112.29    6.50
  -5   2  -6  124.59    6.00
   5   2   6  111.69    6.20
  -6  -2  -6  497.95   21.10
   6  -2   6  483.45   20.70
   6  -2   6  514.15   21.50
   6   2   6  529.75   21.00
  -6   2  -6  506.75   22.00
  -6   2  -6  528.85   21.20
   6   2   6  542.75   21.60
   6   2   6  522.95   22.10
  -7  -2  -6  201.88    9.20
   7  -2   6  196.98   10.00
   7  -2   6  208.48    8.80
   7   2   6  210.28   10.50
   7   2   6  198.68    9.70
   7   2   6  208.88    9.00
  -7   2  -6  190.48   10.20
   8  -2   6  181.68    8.30
  -8  -2  -6  190.38    8.70
   8  -2   6  183.18   10.00
  -8   2  -6  188.98   10.10
   8   2   6  173.48   10.20
   8   2   6  202.58    8.70
   9  -2   6  289.67   13.40
  -9  -2  -6  238.58   11.30
   9  -2   6  243.78   11.10
  -9   2  -6  259.47   13.10
   9   2   6  269.07   13.50
   9   2   6  265.67   11.50
  10  -2   6   89.29    5.40
 -10  -2  -6   87.09    5.20
  10   2   6   95.09    8.20
  10   2   6   94.19    5.70
 -10   2  -6   98.29    7.80
  11  -2   6  128.49    6.70
 -11  -2  -6  106.69    6.00
  11   2   6  127.59    7.00
 -11   2  -6  117.49    9.10
  11   2   6  128.69   10.00
  12  -2   6   40.30    4.20
 -12  -2  -6   36.80    3.10
  12   2   6   36.30    4.50
  12   2   6   44.50    7.80
 -12   2  -6   39.40    7.00
  13  -2   6  106.79    7.60
  13   2   6  126.69   12.30
  13   2   6  125.59    8.40
 -13   2  -6  102.29   10.90
 -13  -3   6   35.10    6.90
  13   3  -6   57.19   10.60
 -13   3   6   47.80    6.50
 -13   3   6   48.20    9.40
 -12  -3   6   85.79    9.40
  12   3  -6  107.89   11.70
 -12   3   6  102.79   10.10
 -11  -3   6    1.70    4.80
  11  -3  -6    1.80    3.90
 -11  -3   6    3.70    5.30
 -11   3   6    1.70    5.20
  11   3  -6   -1.70    6.00
 -10  -3   6  114.49    9.10
  10  -3  -6  113.49    7.60
 -10  -3   6  113.69    8.70
 -10   3   6  110.59    8.10
 -10   3   6  108.39    8.80
  10   3  -6  131.89   10.20
  -9  -3   6  115.99    8.60
   9  -3  -6  110.89    7.10
  -9  -3   6  140.79    9.10
   9  -3  -6  132.89    9.90
  -9   3   6  113.29    8.10
  -9   3   6  114.99    8.50
   9   3  -6  128.59   10.10
   8  -3  -6   11.40    3.20
  -8  -3   6   13.10    4.30
   8  -3  -6   14.10    4.80
  -8  -3   6   12.20    4.40
   8   3  -6   11.50    5.00
  -8   3   6    7.30    3.60
  -8   3   6   12.20    4.00
   7  -3  -6  239.48   12.30
  -7  -3   6  247.68   12.20
   7  -3  -6  249.68   11.00
  -7  -3   6  230.88   12.20
   7   3  -6  201.28   11.40
  -7   3   6  249.48   12.00
   7   3  -6  228.28   12.50
   7   3  -6  247.58   12.60
  -7   3   6  237.28   11.80
  -6  -3   6   -0.70    3.10
   6  -3  -6   -0.50    2.20
   6  -3  -6    0.00    3.30
  -6  -3   6    0.80    3.40
  -6   3   6   -0.40    2.90
   6   3  -6    0.00    3.20
   6   3  -6   -1.20    3.00
   6   3  -6   -0.90    3.40
  -6   3   6   -0.50    2.70
  -6   3   6    0.30    2.80
   5  -3  -6   88.89    6.20
  -5  -3   6   91.29    5.40
  -5  -3   6   86.09    6.40
  -5  -3   6  103.79    6.40
   5  -3  -6   97.59    6.60
   5  -3  -6  109.29    5.60
  -5   3   6   97.89    5.90
   5   3  -6   92.49    6.00
  -5   3   6   94.79    6.20
  -5   3   6   98.29    6.10
   5   3  -6   97.99    6.20
   5   3  -6   84.89    6.40
   4  -3  -6  293.97   12.40
   4  -3  -6  275.27   13.30
   4  -3  -6  279.97   12.90
  -4  -3   6  310.07   13.20
  -4  -3   6  300.37   13.50
   4   3  -6  293.57   13.20
  -4   3   6  271.47   12.80
   4   3  -6  288.17   13.10
   4   3  -6  265.37   13.20
  -4   3   6  292.17   12.80
   3  -3  -6 1101.89   43.60
   3  -3  -6 1099.49   43.20
  -3  -3   6 1110.49   44.00
  -3  -3   6 1060.09   43.80
  -3  -3   6 1077.69   43.20
   3  -3  -6 1071.29   44.00
   3   3  -6 1009.50   43.80
  -3   3   6 1076.29   44.00
  -3   3   6 1087.79   43.60
  -3   3   6 1108.39   43.20
  -3   3   6 1062.89   43.60
   3   3  -6 1077.39   43.90
   3   3  -6 1103.99   43.50
   2  -3  -6   93.59    5.40
   2  -3  -6   89.29    4.90
  -2  -3   6   92.59    5.50
   2  -3  -6   90.59    5.70
  -2  -3   6  101.19    6.00
  -2   3   6   93.59    5.40
  -2   3   6   95.99    4.90
   2   3  -6   92.39    5.00
  -2   3   6   77.39    5.60
   2   3  -6   69.69    5.40
   2   3  -6   79.99    5.20
  -2   3   6   88.39    5.10
   1  -3  -6   -0.10    1.70
  -1  -3   6    0.60    1.40
   1  -3  -6    1.90    2.10
   1  -3  -6    0.60    1.90
  -1  -3   6    0.30    2.00
   1   3  -6    1.30    1.50
  -1   3   6    1.20    1.80
   1   3  -6    1.20    2.20
  -1   3   6    1.20    2.20
  -1   3   6    1.50    1.60
   1   3  -6    0.20    1.60
  -1   3   6   -0.60    2.00
   1   3  -6    0.40    2.10
   0  -3  -6  868.41   34.90
   0  -3   6  856.81   35.00
   0  -3  -6  857.11   35.10
   0  -3   6  837.12   34.30
   0  -3  -6  905.41   34.50
   0   3  -6  863.01   35.20
   0   3   6  833.02   34.40
   0   3   6  904.01   34.30
   0   3   6  846.32   35.10
   0   3  -6  799.52   34.60
   0   3  -6  859.21   35.20
   0   3   6  890.61   35.30
  -1  -3  -6  543.95   21.90
   1  -3   6  540.05   21.70
   1  -3   6  533.55   22.50
  -1  -3  -6  518.75   22.40
  -1  -3  -6  535.75   22.50
  -1   3  -6  551.34   22.00
   1   3   6  499.05   22.50
   1   3   6  525.45   21.90
  -1   3  -6  549.65   22.00
   1   3   6  556.94   22.80
  -1   3  -6  508.45   22.60
  -1   3  -6  539.55   22.60
   1   3   6  562.74   21.50
  -2  -3  -6   31.20    3.40
   2  -3   6   33.70    2.50
  -2  -3  -6   32.10    3.60
  -2   3  -6   35.40    2.80
  -2   3  -6   35.50    3.60
   2   3   6   29.90    3.80
  -2   3  -6   36.10    2.60
   2   3   6   35.90    3.60
  -2   3  -6   27.40    3.40
   2   3   6   39.40    3.00
   3  -3   6   52.19    3.00
  -3  -3  -6   38.50    4.30
  -3  -3  -6   37.80    3.90
   3   3   6   49.20    3.40
  -3   3  -6   47.90    2.60
  -3   3  -6   49.40    2.80
   3   3   6   46.60    4.10
   3   3   6   48.90    4.20
  -3   3  -6   39.30    3.90
  -3   3  -6   30.40    4.00
   4  -3   6    1.70    1.30
  -4  -3  -6    0.70    2.60
  -4  -3  -6    1.00    2.00
   4   3   6    0.30    2.30
   4   3   6    1.60    2.80
  -4   3  -6    0.80    2.50
   4   3   6    0.00    1.60
  -4   3  -6    2.30    2.50
   5  -3   6    9.50    1.70
  -5  -3  -6   11.70    3.40
  -5  -3  -6   16.30    2.70
  -5   3  -6    6.00    3.20
  -5   3  -6   15.10    3.00
   5   3   6   10.80    2.00
   5   3   6   13.60    3.20
   5   3   6    8.00    3.20
   6  -3   6    0.90    1.60
  -6  -3  -6    0.90    2.20
   6   3   6   -1.60    2.80
   6   3   6   -1.90    1.90
  -6   3  -6    1.40    3.10
  -6   3  -6    0.00    2.70
   6   3   6    0.60    3.10
  -7  -3  -6   12.30    2.90
   7  -3   6   16.70    2.30
  -7   3  -6   14.80    4.00
   7   3   6   12.30    2.60
   7   3   6   15.60    4.00
   7   3   6   16.40    4.00
  -8  -3  -6    5.40    2.60
   8  -3   6    5.90    2.10
  -8   3  -6    8.00    3.90
   8   3   6    7.40    2.50
   8   3   6    3.00    4.00
   9  -3   6   53.49    4.20
  -9  -3  -6   52.79    5.00
   9   3   6   61.19    7.20
  -9   3  -6   61.49    6.60
   9   3   6   58.09    4.80
  10  -3   6    6.00    2.50
 -10  -3  -6    1.30    2.70
  10   3   6    5.40    3.00
 -10   3  -6    4.70    5.00
  10   3   6    1.10    5.50
 -11  -3  -6   49.10    5.30
  11  -3   6   51.49    5.00
 -11   3  -6   49.70    8.00
  11   3   6   54.59    5.10
  11   3   6   43.40    7.60
 -12  -3  -6   35.30    4.20
  12  -3   6   30.80    4.40
  12   3   6   41.60    8.60
 -12   3  -6   29.60    8.20
  12   3   6   26.30    4.70
 -13  -3  -6    6.40    3.30
  13   3   6    3.90    5.00
 -12  -4   6   40.50    8.40
  12   4  -6   34.50    9.90
 -12   4   6   31.70    8.60
 -11  -4   6   -1.40    6.10
 -11   4   6    3.50    7.10
 -11   4   6   -1.10    4.80
  11   4  -6    0.30    8.20
 -10  -4   6   16.60    6.20
 -10   4   6   14.80    5.00
 -10   4   6    7.00    5.80
  10   4  -6   13.10    6.60
   9  -4  -6    0.70    3.90
  -9  -4   6    1.70    5.30
   9   4  -6   -1.80    6.20
  -9   4   6    0.60    4.10
  -9   4   6    1.40    5.30
   8  -4  -6    4.60    3.70
  -8  -4   6    6.80    4.80
  -8  -4   6    7.20    5.20
   8   4  -6    1.60    5.50
  -8   4   6    8.70    4.60
   8   4  -6    8.40    5.10
  -8   4   6    2.90    4.00
   7  -4  -6    4.30    3.10
  -7  -4   6    3.50    4.20
   7   4  -6    4.50    4.50
  -7   4   6    7.40    3.80
   7   4  -6   -0.60    4.70
   7   4  -6    3.00    4.30
  -7   4   6    3.70    4.60
   6  -4  -6   55.99    5.50
  -6  -4   6   58.79    6.20
   6   4  -6   59.09    6.00
   6   4  -6   67.89    7.10
  -6   4   6   64.59    6.20
  -6   4   6   66.69    6.40
  -6   4   6   68.59    6.30
  -5  -4   6  232.68   12.20
   5  -4  -6  230.88   11.00
   5   4  -6  237.78   12.30
  -5   4   6  231.48   11.70
   5   4  -6  250.67   12.40
  -5   4   6  239.48   12.10
  -5   4   6  218.98   11.70
  -4  -4   6   11.70    3.10
   4  -4  -6    7.10    2.70
  -4  -4   6   11.10    4.00
  -4   4   6   11.90    3.70
  -4   4   6    8.20    3.30
   4   4  -6   11.50    3.70
  -4   4   6    8.90    3.50
   4   4  -6    8.90    3.30
  -3  -4   6  172.08    9.70
   3  -4  -6  194.78    9.10
  -3  -4   6  194.88    9.30
   3  -4  -6  184.38   10.40
  -3   4   6  198.18   10.30
  -3   4   6  196.68   10.20
   3   4  -6  182.78   10.00
  -3   4   6  193.48    9.70
   3   4  -6  203.28   10.30
  -2  -4   6   -0.30    2.20
   2  -4  -6    0.60    3.10
  -2  -4   6    1.20    3.10
   2  -4  -6   -0.40    2.70
  -2   4   6    0.30    2.80
  -2   4   6    0.20    3.00
   2   4  -6   -0.90    2.80
   2   4  -6   -0.30    2.60
  -2   4   6   -0.30    2.70
   1  -4  -6  171.88    9.10
   1  -4  -6  169.38    9.50
  -1  -4   6  182.48    8.60
  -1  -4   6  196.48    9.40
  -1   4   6  181.98    9.80
   1   4  -6  201.98    9.30
  -1   4   6  163.18    9.70
   1   4  -6  176.38    9.40
   1   4  -6  191.08    9.70
   0  -4   6  220.58    9.90
   0  -4   6  218.38   10.70
   0  -4  -6  226.48   10.60
   0  -4  -6  212.88   11.00
   0   4  -6  223.18   11.10
   0   4  -6  222.08   10.40
   0   4   6  209.28   10.90
   0   4  -6  227.48   11.00
   0   4   6  199.08   11.20
   0   4   6  225.28   10.00
   1  -4   6   38.30    4.30
   1  -4   6   36.30    3.30
  -1  -4  -6   37.70    4.30
  -1  -4  -6   25.20    3.80
  -1   4  -6   29.90    4.20
  -1   4  -6   35.20    3.60
  -1   4  -6   36.00    4.40
   1   4   6   39.40    3.60
   1   4   6   34.80    4.80
   1   4   6   41.40    4.70
   2  -4   6  454.65   18.60
  -2  -4  -6  429.66   19.40
  -2  -4  -6  443.06   19.60
   2   4   6  448.86   18.80
   2   4   6  468.45   19.20
  -2   4  -6  430.06   18.70
  -2   4  -6  458.95   19.70
   2   4   6  440.86   19.70
  -2   4  -6  438.56   19.60
  -3  -4  -6    4.10    3.50
  -3  -4  -6    3.10    2.70
   3  -4   6    6.30    2.10
   3   4   6    6.00    2.50
   3   4   6    5.50    3.40
  -3   4  -6    4.60    3.30
  -3   4  -6    3.20    3.20
  -3   4  -6    5.30    1.90
   3   4   6    6.70    3.20
   4  -4   6  316.47   13.50
  -4  -4  -6  300.27   14.80
  -4  -4  -6  325.77   14.70
   4   4   6  323.67   14.90
  -4   4  -6  306.57   14.70
   4   4   6  325.97   13.70
  -4   4  -6  305.07   13.10
  -4   4  -6  317.27   14.90
   4   4   6  305.47   14.50
   5  -4   6  370.86   16.00
  -5  -4  -6  361.16   17.00
  -5   4  -6  354.26   15.10
  -5   4  -6  383.36   17.60
   5   4   6  403.66   16.40
   5   4   6  398.56   17.50
   5   4   6  386.56   17.50
  -5   4  -6  390.26   17.00
   6  -4   6  105.39    5.90
  -6  -4  -6   95.29    7.00
   6   4   6   95.99    6.40
   6   4   6  126.69    8.50
  -6   4  -6  108.09    8.30
   6   4   6   97.49    7.30
  -6   4  -6  106.49    7.90
  -7  -4  -6    1.00    3.10
   7  -4   6    0.20    2.30
  -7   4  -6    0.60    4.00
   7   4   6    0.60    3.90
   7   4   6   -0.70    2.80
   7   4   6   -1.10    4.00
   8  -4   6  231.08   10.10
  -8  -4  -6  197.68   11.00
   8   4   6  205.98   12.60
  -8   4  -6  204.78   12.20
   8   4   6  204.08   10.50
   9  -4   6   10.20    3.10
  -9  -4  -6   14.20    4.10
   9   4   6    8.10    5.40
   9   4   6   10.30    3.70
  -9   4  -6    9.90    5.50
  10  -4   6    4.80    3.40
 -10  -4  -6    5.60    3.90
  10   4   6    2.70    6.20
  10   4   6    4.60    4.10
 -10   4  -6    1.00    5.90
 -11  -4  -6   62.39    7.10
  11  -4   6   57.59    5.70
  11   4   6   59.29    9.40
 -11   4  -6   52.69    8.90
  11   4   6   85.09    7.50
 -10   5   6   99.49   10.80
 -10   5   6  113.69    9.90
  -9   5   6    1.00    4.90
  -9   5   6    2.20    7.10
   8   5  -6   12.80    6.20
  -8   5   6   12.80    4.90
  -8   5   6    7.60    5.80
  -7   5   6    9.40    4.70
   7   5  -6    8.70    5.50
   7   5  -6    8.50    5.20
  -7   5   6   10.20    6.00
  -6   5   6   19.20    5.30
   6   5  -6   28.40    6.20
   6   5  -6   18.00    5.70
  -6   5   6   20.50    4.80
  -5  -5   6   57.59    6.60
  -5   5   6   61.49    6.90
   5   5  -6   68.39    7.40
  -5   5   6   63.19    6.80
   5   5  -6   63.39    7.10
  -5   5   6   66.89    6.90
  -4  -5   6    8.50    4.40
  -4   5   6    7.00    4.40
  -4   5   6   11.60    4.40
   4   5  -6    6.60    4.30
   4   5  -6   12.70    4.40
  -3  -5   6   58.79    5.30
  -3  -5   6   43.70    5.50
  -3   5   6   61.39    6.50
   3   5  -6   42.60    5.90
  -3   5   6   51.59    5.90
   3   5  -6   50.19    5.80
  -2  -5   6    0.50    4.00
  -2  -5   6    0.40    3.10
  -2   5   6   -0.20    4.20
   2   5  -6   -1.30    3.30
   2   5  -6    0.20    3.80
  -2   5   6   -0.60    4.30
  -1  -5   6  180.58    9.40
  -1  -5   6  180.98   10.60
   1  -5  -6  196.38   11.20
   1   5  -6  170.98   10.60
  -1   5   6  181.78   10.60
  -1   5   6  214.58   11.30
   1   5  -6  168.98    9.90
   0  -5   6   95.29    7.60
   0  -5  -6  105.09    8.20
   0  -5   6   86.09    6.00
   0   5  -6   92.69    6.60
   0   5   6  110.69    8.60
   0   5  -6   86.39    7.50
   0   5   6  100.49    8.20
   0   5  -6   86.49    7.70
   1  -5   6   70.99    7.10
   1  -5   6   65.29    5.20
  -1  -5  -6   68.69    7.00
  -1   5  -6   71.79    7.30
  -1   5  -6   73.29    5.60
  -1   5  -6   74.29    6.80
   1   5   6   63.49    6.80
  -2  -5  -6    9.50    4.20
   2  -5   6   15.90    4.80
   2  -5   6    7.60    2.90
   2   5   6   10.60    4.50
  -2   5  -6   13.30    4.40
  -2   5  -6   15.60    4.90
  -2   5  -6    6.80    2.90
   3  -5   6   15.30    3.20
  -3  -5  -6   11.70    4.10
  -3   5  -6   13.10    2.90
   3   5   6   22.10    4.90
  -3   5  -6   18.30    4.80
  -3   5  -6   14.00    4.50
   4  -5   6   25.90    3.50
  -4  -5  -6   33.30    5.30
  -4   5  -6   25.80    3.10
  -4   5  -6   21.50    5.00
  -4   5  -6   32.60    5.20
   4   5   6   31.90    5.40
   5  -5   6    1.10    2.60
  -5  -5  -6   -0.40    4.00
  -5   5  -6   -0.90    4.80
   5   5   6    0.70    4.60
  -5   5  -6    0.10    4.50
  -5   5  -6   -1.00    1.90
  -6  -5  -6  245.78   13.30
   6  -5   6  261.47   12.00
  -6   5  -6  251.67   14.50
   6   5   6  259.37   14.50
   7  -5   6    3.70    3.30
  -7  -5  -6    6.10    4.40
   7   5   6    4.20    5.20
   7   5   6    7.70    5.80
  -7   5  -6   10.40    5.80
  -8  -5  -6   15.50    5.10
   8  -5   6   20.40    4.20
   8   5   6   14.70    7.00
  -8   5  -6   19.40    6.70
  -9  -5  -6   62.39    7.20
   9  -5   6   62.29    6.00
  -9   5  -6   85.19    9.60
   9   5   6   66.19    9.90
 -10  -5  -6   19.50    9.50
  10  -5   6    7.70    4.70
  10   5   6   10.50    9.10
   8   6  -6    1.30   10.70
   7   6  -6    9.20    7.80
   7   6  -6   10.40    7.20
  -7   6   6    9.10    6.10
   6   6  -6   22.30    7.10
  -6   6   6   23.10    6.40
   6   6  -6   26.00    7.00
   5   6  -6    3.70    5.40
  -5   6   6   -0.30    6.60
  -5   6   6   -0.80    5.10
   5   6  -6   -0.60    6.60
  -4   6   6   25.30    6.40
   4   6  -6   19.20    5.80
  -4   6   6   21.50    5.70
   4   6  -6   19.00    6.90
   3   6  -6    1.70    5.10
  -3   6   6    6.40    5.40
  -3   6   6   -0.40    5.30
   3   6  -6    1.10    4.50
  -2  -6   6    5.80    9.90
   2   6  -6   -2.40    5.10
  -2   6   6   -1.50    5.00
  -2   6   6    1.20    5.30
   2   6  -6   -1.00    4.20
  -1  -6   6  134.19   10.10
  -1  -6   6  163.88    9.40
   1   6  -6  156.38   10.90
  -1   6   6  138.79   11.40
   1   6  -6  156.68    9.90
  -1   6   6  135.79   11.20
   0  -6   6    3.90    5.10
   0  -6   6    2.90    3.90
   0   6  -6   -0.50    3.80
   0   6  -6   -0.10    5.80
   0   6  -6    1.20    4.80
   0   6   6    0.60    5.20
   1  -6   6    6.80    5.10
   1  -6   6   11.10    4.10
  -1   6  -6    6.60    5.50
  -1   6  -6   13.60    4.00
   1   6   6   10.00    5.60
  -1   6  -6   10.20    6.00
  -2  -6  -6   38.00    6.80
   2  -6   6   35.20    6.40
   2  -6   6   37.60    4.90
  -2   6  -6   34.20    7.00
  -2   6  -6   32.50    4.70
  -2   6  -6   38.90    6.60
   2   6   6   29.40    6.50
  -3  -6  -6    5.90    5.50
   3  -6   6    6.60    5.40
   3  -6   6    5.30    3.90
   3   6   6    2.60    5.40
  -3   6  -6    2.60    3.40
  -3   6  -6    0.20    6.00
  -3   6  -6   -0.50    5.60
  -4  -6  -6   -1.10    5.40
   4  -6   6   -3.70    3.90
   4   6   6    3.20    5.90
  -4   6  -6   -0.30    3.20
  -4   6  -6   -1.80    6.00
  -4   6  -6   -2.00    6.20
   5  -6   6  240.48   12.20
  -5  -6  -6  243.78   14.20
  -5   6  -6  228.78   10.90
  -5   6  -6  219.58   14.90
   5   6   6  243.08   15.50
  -5   6  -6  240.08   14.60
   6  -6   6   19.50    4.80
  -6  -6  -6    9.00    5.60
   6   6   6   12.10    7.10
  -6   6  -6   10.80    6.60
  -7  -6  -6   24.60    6.90
   7  -6   6   28.90    5.50
  -7   6  -6   29.10    8.20
   7   6   6   25.60    8.80
   3   7  -6    3.90    6.40
  -3   7   6   -0.70    7.30
  -3   7   6    1.10    7.60
  -2   7   6   11.30    7.80
  -2   7   6   18.90    8.20
   2   7  -6    7.60    7.50
   2   7  -6   22.10    6.60
  -1   7   6  164.98   14.00
  -1   7   6  146.79   13.20
   1   7  -6  128.49   12.80
   1   7  -6  147.99   11.40
   0   7   6   -1.70    7.30
   0   7  -6    0.40    5.10
   0   7  -6    2.10    7.30
  -1   7  -6   12.50    7.30
   1   7   6   12.90    7.80
  -1   7  -6   10.30    5.40
   2  -7   6   -0.50    6.10
   2  -7   6   -1.90    7.60
   2   7   6    1.80    8.80
  -2   7  -6   -0.90    4.70
  -2   7  -6    3.50    7.20
   3  -7   6   10.10    8.80
  -3   7  -6   13.70    9.30
  -3   7  -6   10.70    8.70
 -14   0   7   -4.30    6.60
  14   0  -7   -2.00    7.80
 -14   0   7    0.90    4.90
 -13   0   7   -3.10    4.30
 -13   0   7   -0.10    5.50
  13   0  -7    2.90    7.70
 -12   0   7   -1.60    3.80
  12   0  -7    1.60    5.80
 -12   0   7   -1.20    4.70
  11   0  -7   -4.60    5.40
  11   0  -7    0.00    3.70
 -11   0   7    2.20    4.00
 -11   0   7    2.20    3.50
 -10   0   7    2.20    3.80
  10   0  -7    2.80    4.40
  10   0  -7   -0.60    2.80
 -10   0   7    0.80    3.20
  -9   0   7    0.40    3.30
  -9   0   7   -0.20    3.00
   9   0  -7    0.10    2.60
   9   0  -7   -1.90    3.70
   8   0  -7    0.50    3.30
   8   0  -7    1.40    3.50
  -8   0   7   -0.80    2.80
  -8   0   7   -0.60    2.50
   8   0  -7    0.00    2.20
  -7   0   7   -0.50    2.20
   7   0  -7   -1.20    1.70
   7   0  -7   -0.50    2.70
  -7   0   7    1.10    2.50
   7   0  -7    1.30    2.90
   6   0  -7   -0.60    1.60
   6   0  -7   -0.10    2.40
  -6   0   7   -0.90    1.70
   6   0  -7   -0.20    2.30
  -6   0   7    0.90    1.40
  -6   0   7   -0.20    2.00
   6   0  -7   -0.20    1.50
  -6   0   7   -0.50    2.00
  -5   0   7    0.00    1.90
  -5   0   7    0.10    1.90
   5   0  -7    0.10    1.30
  -5   0   7    0.20    1.30
   5   0  -7   -1.10    2.10
   5   0  -7   -0.90    1.80
  -5   0   7   -0.10    1.50
   5   0  -7    0.00    1.40
  -4   0   7   -1.00    1.40
  -4   0   7   -1.10    1.80
   4   0  -7   -0.50    1.90
   4   0  -7   -1.30    1.20
   4   0  -7   -1.60    1.20
   4   0  -7   -1.20    1.50
  -4   0   7    0.00    1.10
  -3   0   7   -0.20    1.50
  -3   0   7    0.60    1.60
  -3   0   7    0.00    0.90
   3   0  -7   -0.40    1.00
   3   0  -7    0.40    1.30
   3   0  -7    0.70    1.70
   3   0  -7   -0.40    1.00
   2   0  -7   -0.70    1.50
  -2   0   7   -0.50    1.30
  -2   0   7   -0.30    0.80
  -2   0   7   -0.90    1.20
   2   0  -7   -0.70    1.00
   2   0  -7   -1.20    1.00
  -1   0   7   -0.30    1.10
   1   0  -7   -0.80    1.00
  -1   0   7    0.00    0.60
   1   0  -7   -0.30    1.30
   1   0  -7    0.20    0.80
   0   0   7   -0.40    0.50
   0   0   7   -0.50    0.50
   0   0   7   -0.50    0.90
   0   0  -7   -0.10    0.50
   0   0  -7    0.40    1.10
   0   0  -7   -0.20    1.00
   0   0  -7   -0.80    0.50
  -1   0  -7    0.60    1.10
  -1   0  -7   -0.40    1.10
   1   0   7   -0.40    1.00
   1   0   7   -0.30    0.80
  -1   0  -7    0.50    1.10
   1   0   7   -0.10    0.30
   1   0   7   -0.40    0.30
   2   0   7    1.00    1.10
  -2   0  -7   -0.50    1.20
  -2   0  -7    0.30    1.10
  -2   0  -7   -0.10    1.00
  -3   0  -7    0.10    1.30
   3   0   7    0.00    1.20
  -3   0  -7    0.30    1.40
  -3   0  -7   -0.50    1.10
  -4   0  -7   -0.10    1.30
   4   0   7   -0.40    0.50
  -4   0  -7   -1.10    1.70
   4   0   7    0.70    1.30
   4   0   7   -0.40    1.40
   4   0   7   -0.30    0.40
  -4   0  -7   -0.40    1.40
  -5   0  -7   -0.80    1.70
  -5   0  -7    0.00    2.10
   5   0   7    0.00    0.60
   5   0   7    0.30    1.30
   5   0   7   -1.10    1.70
   5   0   7    0.00    0.80
   6   0   7    0.30    1.10
  -6   0  -7   -0.30    2.00
   6   0   7    0.10    2.00
   6   0   7   -0.40    0.80
   6   0   7    0.10    1.60
   7   0   7    0.20    2.50
   7   0   7    0.70    1.00
  -7   0  -7   -0.70    2.30
  -8   0  -7    0.00    2.80
   8   0   7    0.60    2.90
   8   0   7    0.80    1.20
   9   0   7   -0.60    1.50
   9   0   7   -1.00    3.40
  -9   0  -7    0.80    3.40
 -10   0  -7   -2.50    4.00
  10   0   7    0.00    4.10
  10   0   7    0.50    1.90
  11   0   7    1.20    5.20
  11   0   7    0.10    2.20
  12   0   7   -0.90    2.60
  12   0   7   -0.70    5.30
  13   0   7   -0.30    6.70
  13   0   7    0.50    3.20
  14   0   7    1.10    8.30
  14   0   7   -0.90    4.00
 -14  -1   7   -1.00    5.40
  14  -1  -7    2.00    8.60
 -14  -1   7    5.50    7.10
  14   1  -7   -3.30    7.90
 -14   1   7   -0.30    5.20
 -14   1   7    3.50    7.00
 -13  -1   7    4.00    4.80
  13  -1  -7   -0.50    7.10
 -13  -1   7    4.20    5.80
 -13   1   7   -1.80    5.60
 -13   1   7   -0.20    4.70
  13   1  -7   -3.80    7.40
 -12  -1   7  184.98   11.10
 -12  -1   7  193.78   11.70
  12  -1  -7  212.78   13.40
 -12   1   7  175.78   11.70
  12   1  -7  185.08   13.80
 -12   1   7  182.08   10.90
 -11  -1   7  108.49    8.00
  11  -1  -7  107.09   10.40
 -11  -1   7   89.29    8.20
  11  -1  -7  118.69    7.40
  11   1  -7  106.39    9.50
 -11   1   7  110.09    7.90
 -11   1   7  110.19    8.40
 -10  -1   7   63.89    6.50
  10  -1  -7   58.19    5.10
  10  -1  -7   70.29    7.90
 -10  -1   7   66.39    6.60
  10   1  -7   63.89    7.40
 -10   1   7   67.49    6.60
 -10   1   7   62.79    5.80
  -9  -1   7   26.40    4.10
   9  -1  -7   27.00    3.50
   9  -1  -7   30.20    5.60
  -9  -1   7   31.10    4.60
  -9   1   7   25.70    4.30
   9   1  -7   25.00    4.90
   9   1  -7   25.60    3.30
  -9   1   7   26.10    3.90
   8  -1  -7  143.39    9.30
   8  -1  -7  151.78    7.30
  -8  -1   7  142.89    8.60
  -8  -1   7  127.69    8.00
   8   1  -7  142.59    7.20
  -8   1   7  138.29    8.00
  -8   1   7  143.79    8.20
   8   1  -7  152.48    9.00
   8   1  -7  134.49    8.50
  -7  -1   7  224.38   11.40
  -7  -1   7  256.57   11.20
  -7  -1   7  229.88   11.30
   7  -1  -7  242.68   11.70
   7  -1  -7  221.58   11.80
   7  -1  -7  236.98   10.50
   7   1  -7  237.58   11.60
  -7   1   7  242.38   11.20
  -7   1   7  219.78   11.20
   7   1  -7  221.68   11.70
   7   1  -7  242.18   10.40
   6  -1  -7 1418.56   55.89
   6  -1  -7 1419.16   56.69
  -6  -1   7 1463.35   55.89
   6  -1  -7 1396.26   56.89
  -6  -1   7 1364.96   56.59
  -6  -1   7 1469.95   56.59
  -6   1   7 1411.26   56.59
   6   1  -7 1395.86   56.99
  -6   1   7 1384.76   55.79
  -6   1   7 1329.37   56.39
   6   1  -7 1372.06   56.69
  -6   1   7 1441.46   55.59
   6   1  -7 1380.26   55.79
   6   1  -7 1424.56   55.89
  -5  -1   7 1977.20   78.39
   5  -1  -7 2044.20   78.49
   5  -1  -7 1873.01   78.59
  -5  -1   7 1997.50   77.79
   5  -1  -7 1978.40   77.79
  -5  -1   7 1938.61   78.49
  -5   1   7 2000.20   77.79
   5   1  -7 1992.50   77.89
  -5   1   7 1956.40   77.69
   5   1  -7 1970.80   78.69
  -5   1   7 1927.21   78.39
  -5   1   7 1980.50   78.29
   5   1  -7 1979.30   78.49
  -4  -1   7  405.36   17.00
   4  -1  -7  417.66   16.50
  -4  -1   7  383.16   17.20
  -4  -1   7  400.26   16.50
   4  -1  -7  381.66   17.30
   4  -1  -7  399.76   17.10
   4   1  -7  415.56   16.80
   4   1  -7  395.06   17.30
  -4   1   7  425.36   16.60
  -4   1   7  415.86   17.10
   4   1  -7  402.86   17.10
  -4   1   7  378.26   17.00
  -4   1   7  405.86   16.50
  -3  -1   7  942.51   36.00
   3  -1  -7  890.91   36.20
  -3  -1   7  887.01   36.20
   3  -1  -7  854.31   35.50
  -3  -1   7  900.41   35.60
   3   1  -7  948.91   35.50
  -3   1   7  876.81   35.90
   3   1  -7  910.91   36.00
  -3   1   7  876.31   35.50
  -3   1   7  860.11   36.00
   3   1  -7  858.51   36.10
  -3   1   7  912.71   35.70
   3   1  -7  901.01   35.90
   2  -1  -7  429.96   16.50
   2  -1  -7  411.66   17.00
  -2  -1   7  405.06   16.40
   2  -1  -7  391.96   16.80
  -2  -1   7  394.16   17.00
   2   1  -7  403.46   16.80
  -2   1   7  419.36   16.80
  -2   1   7  384.06   16.40
   2   1  -7  376.36   16.70
  -2   1   7  430.06   16.90
  -2   1   7  415.66   16.80
   2   1  -7  405.96   16.90
   1  -1  -7  403.26   17.20
   1  -1  -7  416.66   16.90
  -1  -1   7  403.56   17.00
  -1  -1   7  416.86   16.50
   1   1  -7  422.46   17.00
  -1   1   7  417.46   17.00
  -1   1   7  402.76   16.50
   1   1  -7  393.86   17.00
   1   1  -7  424.86   16.70
   1   1  -7  402.26   16.70
  -1   1   7  418.06   16.80
  -1   1   7  415.06   17.00
   0  -1  -7   59.99    3.20
   0  -1   7   62.69    2.90
   0  -1  -7   59.09    3.90
   0  -1   7   59.49    2.80
   0  -1   7   63.99    3.50
   0   1  -7   58.09    3.60
   0   1   7   64.69    3.20
   0   1  -7   62.09    2.80
   0   1   7   62.09    3.00
   0   1   7   56.19    3.50
   0   1  -7   62.69    3.60
   0   1  -7   63.59    2.80
   0   1  -7   67.29    3.50
   1  -1   7 3688.43  145.49
  -1  -1  -7 3857.31  145.89
   1  -1   7 3680.53  146.19
  -1  -1  -7 3699.03  145.79
   1  -1   7 3716.93  145.49
  -1  -1  -7 3674.13  146.39
   1   1   7 3677.43  146.19
  -1   1  -7 3659.63  146.19
  -1   1  -7 3695.83  146.29
   1   1   7 3663.63  145.69
   1   1   7 3845.22  145.69
  -1   1  -7 3782.92  146.09
  -2  -1  -7   63.59    2.90
  -2  -1  -7   49.99    3.70
  -2  -1  -7   61.59    2.90
  -2   1  -7   60.29    3.40
   2   1   7   57.29    2.70
  -2   1  -7   59.09    3.40
   2   1   7   56.79    3.40
   2   1   7   57.89    2.80
   2   1   7   59.79    2.90
  -2   1  -7   65.19    3.60
  -3  -1  -7  259.67   10.30
  -3  -1  -7  262.87   10.20
  -3  -1  -7  241.18   11.30
  -3  -1  -7  256.17   10.20
   3  -1   7  241.28   10.80
  -3   1  -7  253.27   10.90
   3   1   7  252.87   10.90
   3   1   7  255.27   10.40
   3   1   7  240.18   10.30
  -3   1  -7  261.97   11.00
  -3   1  -7  249.08   11.00
  -4  -1  -7 2482.35   97.69
  -4  -1  -7 2498.35   98.99
  -4  -1  -7 2564.14   97.99
  -4  -1  -7 2531.85   97.69
   4  -1   7 2462.15   97.59
   4  -1   7 2528.95   97.59
   4  -1   7 2491.15   98.49
   4   1   7 2425.16   98.39
   4   1   7 2496.15   97.89
  -4   1  -7 2493.25   98.39
   4   1   7 2400.66   98.79
  -4   1  -7 2553.44   98.59
   4   1   7 2507.75   97.99
  -4   1  -7 2526.95   98.69
   5  -1   7  576.64   22.60
  -5  -1  -7  601.44   23.10
  -5  -1  -7  569.84   24.10
   5  -1   7  559.94   22.60
   5  -1   7  556.84   23.50
   5   1   7  549.95   23.90
   5   1   7  544.25   22.80
   5   1   7  584.44   22.90
   5   1   7  578.54   23.40
  -5   1  -7  570.54   23.70
  -5   1  -7  592.04   23.20
  -6  -1  -7  647.34   25.20
   6  -1   7  621.04   25.70
  -6  -1  -7  627.34   26.40
   6  -1   7  592.94   24.60
   6  -1   7  618.34   24.60
   6   1   7  616.74   26.00
   6   1   7  626.84   25.30
   6   1   7  596.14   24.80
  -6   1  -7  641.44   25.10
  -6   1  -7  622.14   25.80
   7  -1   7 1238.08   49.60
   7  -1   7 1238.68   50.79
  -7  -1  -7 1307.57   50.29
  -7   1  -7 1253.47   50.79
   7   1   7 1247.98   51.09
   7   1   7 1255.47   49.70
   8  -1   7  252.97   10.70
   8  -1   7  265.17   12.60
   8   1   7  255.27   10.90
  -8   1  -7  257.57   12.20
   8   1   7  242.98   12.50
   9  -1   7  312.47   14.80
   9  -1   7  293.17   12.60
   9   1   7  283.07   12.70
  -9   1  -7  303.77   14.40
   9   1   7  305.67   14.90
  10  -1   7  202.18   11.60
  10  -1   7  207.08    9.30
  10   1   7  218.18    9.40
  10   1   7  198.38   12.20
 -10   1  -7  183.78   11.00
  11  -1   7   72.79    8.10
  11  -1   7   83.29    5.20
  11   1   7   83.19    5.30
  11   1   7   85.49    8.40
 -11   1  -7   79.59    7.50
  12  -1   7   11.90    6.50
  12  -1   7   15.30    3.20
  12   1   7   18.10    6.50
 -12   1  -7   17.50    6.30
  12   1   7   15.10    3.30
  13  -1   7   64.09    5.90
  13  -1   7   66.29    9.90
 -13   1  -7   70.19    8.60
  13   1   7   55.69    5.40
  13   1   7   55.69    9.60
  14  -1   7  160.28   16.30
 -14  -2   7   -0.40    7.10
 -13  -2   7   17.50    7.60
 -13  -2   7   15.00    5.70
  13  -2  -7   21.10    9.20
  13   2  -7   20.00    8.40
 -13   2   7   17.60    5.20
 -13   2   7   13.30    6.90
 -12  -2   7    1.00    5.00
 -12  -2   7    2.30    6.20
  12  -2  -7   -3.30    6.30
  12   2  -7    5.30    6.50
 -12   2   7   -1.30    5.00
 -12   2   7   -0.90    4.10
 -11  -2   7    9.80    4.50
 -11  -2   7    9.90    5.00
  11  -2  -7   10.60    6.70
  11  -2  -7   10.90    4.00
 -11   2   7   10.50    4.90
 -11   2   7    9.10    4.00
  11   2  -7   10.60    5.90
 -10  -2   7    9.60    4.20
 -10  -2   7   13.70    5.10
  10  -2  -7   12.60    5.90
  10  -2  -7    7.50    3.40
 -10   2   7    8.00    4.20
 -10   2   7   10.80    3.90
  10   2  -7   15.60    6.00
  -9  -2   7   56.89    5.90
  -9  -2   7   48.30    5.60
   9  -2  -7   48.00    4.60
   9  -2  -7   61.19    7.00
  -9   2   7   42.50    5.40
  -9   2   7   54.69    5.60
   9   2  -7   49.90    6.40
  -8  -2   7  143.59    9.00
  -8  -2   7  154.28    9.20
   8  -2  -7  173.38    8.20
   8  -2  -7  168.48    9.60
  -8   2   7  153.78    9.00
  -8   2   7  160.28    8.80
   8   2  -7  168.28   10.20
   8   2  -7  130.29    9.30
   7  -2  -7   25.80    4.50
  -7  -2   7   19.90    3.90
  -7  -2   7   22.00    3.90
   7  -2  -7   22.60    2.90
   7   2  -7   23.30    4.10
   7   2  -7   30.00    3.60
  -7   2   7   25.80    3.80
   7   2  -7   24.90    4.60
  -7   2   7   20.40    4.00
  -6  -2   7    0.50    3.10
   6  -2  -7   -0.70    3.00
  -6  -2   7   -0.60    2.10
  -6  -2   7   -1.10    2.70
   6  -2  -7    0.60    2.90
   6  -2  -7   -0.70    1.70
  -6   2   7    0.30    2.00
   6   2  -7   -0.60    1.70
  -6   2   7    0.00    2.20
  -6   2   7    0.80    2.60
   6   2  -7    2.10    2.10
   6   2  -7    0.10    2.40
   6   2  -7    3.70    3.30
   5  -2  -7   93.09    4.80
  -5  -2   7   79.09    5.50
  -5  -2   7   92.39    4.80
   5  -2  -7   82.89    5.60
  -5  -2   7   92.29    5.70
   5  -2  -7   81.59    5.70
   5   2  -7   78.49    5.00
  -5   2   7  100.59    4.90
  -5   2   7   71.29    5.20
   5   2  -7  103.39    6.20
   5   2  -7   85.59    4.70
  -5   2   7   73.09    5.20
   5   2  -7   68.29    5.40
  -5   2   7   86.79    4.80
   4  -2  -7    5.80    2.40
   4  -2  -7    6.60    2.30
   4  -2  -7    7.50    1.80
  -4  -2   7    7.80    2.50
  -4  -2   7    6.10    2.30
  -4  -2   7    9.80    2.00
   4   2  -7    7.80    2.20
  -4   2   7    9.00    1.80
  -4   2   7    6.40    2.30
   4   2  -7    6.60    2.40
  -4   2   7    3.20    2.00
   4   2  -7    6.00    2.30
   4   2  -7    9.00    1.80
  -4   2   7    5.30    2.00
   3  -2  -7   25.80    3.00
  -3  -2   7   31.10    3.20
   3  -2  -7   30.60    2.50
   3  -2  -7   27.20    3.10
  -3  -2   7   32.40    3.30
  -3  -2   7   32.80    2.50
   3   2  -7   35.90    2.60
  -3   2   7   32.20    2.50
   3   2  -7   30.60    3.10
  -3   2   7   21.10    2.60
  -3   2   7   35.10    3.10
   3   2  -7   31.10    3.30
   3   2  -7   34.40    3.20
  -3   2   7   31.50    3.30
   2  -2  -7   20.00    2.70
   2  -2  -7   19.40    2.50
  -2  -2   7   25.80    2.10
  -2  -2   7   27.90    2.90
   2  -2  -7   25.30    2.40
  -2   2   7   24.10    2.20
  -2   2   7   23.70    2.50
  -2   2   7   24.20    2.50
   2   2  -7   18.30    2.30
   2   2  -7   25.70    2.60
   2   2  -7   19.20    2.60
  -2   2   7   27.20    3.00
   1  -2  -7  190.38    9.10
  -1  -2   7  219.08    9.40
   1  -2  -7  197.08    9.30
  -1  -2   7  204.08    8.60
   1  -2  -7  216.18    8.80
  -1   2   7  214.78    9.20
  -1   2   7  193.08    8.70
  -1   2   7  201.68    8.70
  -1   2   7  203.28    9.40
   1   2  -7  193.78    9.30
   1   2  -7  205.08    8.90
   1   2  -7  212.98    8.90
   1   2  -7  188.38    8.90
   0  -2   7   36.80    3.10
   0  -2   7   36.70    2.20
   0  -2  -7   31.40    2.80
   0  -2  -7   36.50    2.60
   0  -2  -7   34.90    3.30
   0   2  -7   39.50    2.50
   0   2   7   37.70    2.30
   0   2  -7   41.80    2.40
   0   2  -7   34.90    3.10
   0   2  -7   37.40    2.50
   0   2   7   30.50    3.00
   0   2  -7   31.80    3.10
   0   2   7   39.80    3.50
   0   2   7   35.40    2.30
   1  -2   7  156.38    6.50
  -1  -2  -7  141.99    7.50
   1  -2   7  143.99    6.50
   1  -2   7  152.78    7.30
  -1  -2  -7  150.08    7.10
  -1   2  -7  148.79    7.40
  -1   2  -7  156.98    6.40
  -1   2  -7  158.98    6.40
   1   2   7  163.98    7.60
  -1   2  -7  153.28    7.40
   1   2   7  156.58    6.80
   1   2   7  144.79    7.30
  -1   2  -7  167.28    6.70
   2  -2   7  340.27   13.60
   2  -2   7  327.47   13.60
  -2  -2  -7  337.07   14.20
  -2  -2  -7  327.97   14.70
   2   2   7  352.06   14.70
   2   2   7  305.27   14.40
  -2   2  -7  357.16   14.60
  -2   2  -7  341.07   14.60
   2   2   7  332.47   13.90
  -2   2  -7  357.76   13.90
   3  -2   7    0.30    0.70
   3  -2   7    1.10    0.80
  -3  -2  -7    0.70    1.80
  -3  -2  -7   -0.50    2.00
   3  -2   7    1.60    1.40
  -3  -2  -7    0.70    1.30
  -3   2  -7    1.30    1.70
   3   2   7    0.10    1.90
  -3   2  -7    1.70    1.50
  -3   2  -7    0.50    2.20
   3   2   7    1.30    1.10
   4  -2   7   12.30    1.90
   4  -2   7    9.40    1.10
  -4  -2  -7    9.90    1.70
  -4  -2  -7   14.90    2.20
   4  -2   7   11.30    1.20
  -4  -2  -7    8.10    2.50
   4   2   7   13.60    2.50
   4   2   7   11.70    1.60
   4   2   7    8.10    2.20
  -4   2  -7    7.90    2.50
  -4   2  -7   12.30    2.40
  -5  -2  -7  143.09    8.20
  -5  -2  -7  157.08    7.10
   5  -2   7  146.89    7.30
   5  -2   7  150.78    6.50
   5  -2   7  147.19    6.50
   5   2   7  160.68    6.90
   5   2   7  158.78    8.10
  -5   2  -7  154.28    8.00
   5   2   7  151.68    7.60
  -5   2  -7  161.68    7.50
  -6  -2  -7   40.10    4.70
   6  -2   7   41.30    2.60
   6  -2   7   38.10    3.90
  -6  -2  -7   40.30    3.10
  -6   2  -7   42.10    4.30
   6   2   7   43.00    3.00
   6   2   7   40.80    4.10
   6   2   7   44.30    4.50
  -6   2  -7   45.30    3.90
   7  -2   7   41.30    4.70
  -7  -2  -7   47.90    3.40
   7  -2   7   48.40    3.00
   7   2   7   44.30    4.90
   7   2   7   44.50    4.50
  -7   2  -7   46.40    5.00
   7   2   7   49.20    3.30
   8  -2   7  133.39    6.20
   8  -2   7  124.29    8.00
  -8  -2  -7  127.19    6.20
   8   2   7  127.09    8.20
   8   2   7  131.29    6.40
  -8   2  -7  126.79    8.40
   9  -2   7   21.00    2.50
  -9  -2  -7   21.90    2.40
   9  -2   7   22.10    5.60
  -9   2  -7   26.70    5.20
   9   2   7   20.40    2.80
   9   2   7   26.40    5.40
  10  -2   7   32.50    3.10
 -10  -2  -7   23.40    2.70
  10   2   7   18.40    3.00
 -10   2  -7   19.00    5.50
  10   2   7   25.00    5.50
  11  -2   7    8.80    2.70
 -11   2  -7    4.50    5.00
  11   2   7    1.50    2.70
  11   2   7    1.90    5.90
  12  -2   7    0.40    3.00
 -12   2  -7   -0.60    6.30
  12   2   7   -0.20    5.80
  12   2   7    1.40    3.40
  13  -2   7  105.49    7.40
  13   2   7  105.09    8.10
  13   2   7  108.59   12.00
 -13   2  -7  113.29   11.10
 -13  -3   7   13.30    6.50
  13   3  -7    8.20    9.70
 -13   3   7   14.00    7.80
 -12  -3   7   40.50    7.20
 -12   3   7   26.60    5.50
  12   3  -7   25.90    8.20
 -12   3   7   18.80    6.80
 -11  -3   7    6.00    5.00
 -11  -3   7    9.50    5.60
 -11   3   7    8.80    4.70
  11   3  -7    4.30    6.40
 -11   3   7    7.70    5.40
 -10  -3   7   45.60    6.60
  10  -3  -7   47.60    7.20
 -10  -3   7   44.30    6.60
  10  -3  -7   46.20    5.10
 -10   3   7   43.00    5.70
  10   3  -7   48.50    7.80
 -10   3   7   52.79    6.50
   9  -3  -7   91.49    6.30
  -9  -3   7   86.59    8.20
   9  -3  -7  102.89    9.10
  -9  -3   7   86.09    7.80
  -9   3   7   99.49    7.20
   9   3  -7   79.39    8.50
  -9   3   7   82.39    7.60
  -8  -3   7   54.69    6.20
   8  -3  -7   47.50    5.80
  -8  -3   7   50.69    6.30
   8  -3  -7   41.80    4.50
  -8   3   7   42.30    5.20
   8   3  -7   49.00    6.60
   8   3  -7   40.10    6.10
  -8   3   7   40.50    5.40
   7  -3  -7   20.50    4.70
   7  -3  -7   28.10    3.60
  -7  -3   7   36.80    4.90
  -7  -3   7   28.50    5.00
   7   3  -7   18.50    4.50
  -7   3   7   20.80    4.00
  -7   3   7   29.70    4.80
   7   3  -7   23.80    3.90
   7   3  -7   24.70    4.70
   6  -3  -7  200.88   10.80
  -6  -3   7  223.98   10.40
   6  -3  -7  223.58   10.20
  -6  -3   7  222.08   11.40
  -6  -3   7  212.88   11.40
  -6   3   7  235.28   11.10
   6   3  -7  199.68   11.30
  -6   3   7  240.18   11.10
  -6   3   7  223.88   10.50
   6   3  -7  206.98   11.10
   6   3  -7  207.08   10.60
  -5  -3   7  798.12   33.60
  -5  -3   7  831.92   32.90
   5  -3  -7  816.82   32.80
   5  -3  -7  802.42   33.80
   5  -3  -7  793.92   33.30
  -5  -3   7  805.92   33.60
   5   3  -7  771.12   33.30
   5   3  -7  806.82   33.60
   5   3  -7  839.02   33.80
  -5   3   7  844.42   33.10
  -5   3   7  792.72   33.40
  -5   3   7  778.12   33.50
   4  -3  -7  661.93   27.90
  -4  -3   7  645.04   27.10
   4  -3  -7  642.54   27.60
  -4  -3   7  686.93   27.90
   4  -3  -7  693.23   27.10
  -4  -3   7  689.93   28.10
   4   3  -7  678.13   27.60
  -4   3   7  655.23   27.50
   4   3  -7  629.64   27.80
  -4   3   7  696.83   27.60
  -4   3   7  646.14   27.80
   4   3  -7  632.54   27.70
  -3  -3   7  310.37   13.00
   3  -3  -7  307.47   13.00
  -3  -3   7  315.57   13.80
   3  -3  -7  293.87   13.50
   3  -3  -7  303.27   13.90
   3   3  -7  289.07   13.60
  -3   3   7  321.07   12.90
   3   3  -7  302.77   13.40
   3   3  -7  275.37   13.60
  -3   3   7  296.87   13.40
  -3   3   7  305.07   13.40
   2  -3  -7  394.76   16.10
  -2  -3   7  389.56   16.10
   2  -3  -7  380.66   16.60
  -2  -3   7  386.86   16.90
   2  -3  -7  374.96   16.90
  -2   3   7  366.56   16.00
  -2   3   7  383.26   16.90
  -2   3   7  373.96   16.70
   2   3  -7  404.66   16.20
  -2   3   7  399.36   16.30
   2   3  -7  387.96   16.90
   2   3  -7  377.46   16.60
  -1  -3   7   37.80    3.00
   1  -3  -7   47.80    3.50
   1  -3  -7   39.40    3.80
  -1  -3   7   47.00    4.00
   1  -3  -7   38.50    3.80
   1   3  -7   50.59    3.30
   1   3  -7   39.30    3.90
   1   3  -7   41.80    4.10
  -1   3   7   49.70    4.00
  -1   3   7   38.80    4.10
  -1   3   7   51.39    3.40
  -1   3   7   45.90    3.40
   1   3  -7   47.70    3.50
   0  -3   7  245.88   10.80
   0  -3  -7  215.28   10.60
   0  -3   7  238.58    9.90
   0  -3  -7  224.68   10.80
   0  -3  -7  231.58   10.20
   0   3   7  248.48   10.10
   0   3   7  223.88   11.00
   0   3  -7  225.48   10.20
   0   3  -7  211.28   10.80
   0   3  -7  223.18   10.90
   0   3   7  237.48   10.80
   0   3   7  241.38    9.90
  -1  -3  -7  365.36   16.30
  -1  -3  -7  366.36   16.30
   1  -3   7  380.26   16.40
   1  -3   7  358.16   15.50
  -1   3  -7  374.36   16.50
   1   3   7  367.56   16.40
  -1   3  -7  358.06   16.40
  -1   3  -7  399.36   15.70
   1   3   7  382.46   16.70
   1   3   7  393.86   15.70
  -1   3  -7  387.46   15.60
  -2  -3  -7   36.90    4.20
   2  -3   7   33.90    2.60
  -2  -3  -7   34.40    3.60
  -2   3  -7   37.00    3.90
  -2   3  -7   31.60    3.70
   2   3   7   49.30    5.20
   2   3   7   31.90    3.60
  -2   3  -7   40.70    2.50
  -2   3  -7   36.60    2.60
   2   3   7   43.00    2.90
  -3  -3  -7  154.58    8.80
   3  -3   7  180.18    7.70
  -3  -3  -7  174.08    8.60
  -3   3  -7  171.28    8.90
   3   3   7  180.08    8.90
   3   3   7  184.58    8.10
  -3   3  -7  179.88    8.90
   3   3   7  179.78    8.80
   4  -3   7  347.17   13.90
  -4  -3  -7  343.77   14.70
  -4  -3  -7  307.07   15.30
   4   3   7  355.56   15.20
   4   3   7  336.87   14.20
  -4   3  -7  325.67   15.30
   4   3   7  340.07   15.20
  -4   3  -7  327.27   14.90
  -5  -3  -7  570.54   23.70
  -5  -3  -7  579.74   24.60
   5  -3   7  549.85   22.90
   5   3   7  561.54   23.20
   5   3   7  556.54   24.20
  -5   3  -7  578.84   23.90
   5   3   7  578.34   24.20
  -5   3  -7  568.24   24.40
   6  -3   7  192.28    8.30
  -6  -3  -7  182.08   10.30
  -6  -3  -7  196.78    9.20
   6   3   7  175.38    9.80
   6   3   7  186.48    9.90
  -6   3  -7  187.38   10.00
   6   3   7  170.78    8.60
  -6   3  -7  187.58    9.50
   7  -3   7  322.07   13.70
  -7  -3  -7  329.87   14.50
   7   3   7  332.37   15.30
   7   3   7  333.57   14.10
   7   3   7  334.97   15.60
  -7   3  -7  299.67   15.40
   8  -3   7  293.77   12.60
  -8  -3  -7  291.17   13.20
  -8   3  -7  289.37   14.70
   8   3   7  300.27   13.10
   8   3   7  287.37   14.70
  -9  -3  -7   12.70    2.90
   9  -3   7   19.60    2.70
  -9   3  -7   16.80    4.90
   9   3   7   11.90    3.10
   9   3   7   15.50    5.30
 -10  -3  -7   31.20    3.60
  10  -3   7   22.40    3.10
  10   3   7   32.30    4.00
  10   3   7   38.50    6.60
 -10   3  -7   24.10    6.20
 -11  -3  -7   11.00    3.00
  11  -3   7    9.80    3.10
  11   3   7   14.10    3.90
  11   3   7    1.70    6.10
 -11   3  -7   13.10    6.00
  12  -3   7    7.50    3.60
 -12  -3  -7    9.20    3.00
  12   3   7   11.30    4.30
 -12   3  -7    6.20    6.80
  12   3   7    4.60    8.10
 -12  -4   7   18.20    8.10
 -12   4   7   22.00   10.30
  12   4  -7   19.40    9.40
 -11  -4   7   94.69   10.80
 -11   4   7   85.19    9.50
  11   4  -7   74.59   10.50
 -11   4   7   78.09    8.90
 -10  -4   7   37.10    7.10
  10   4  -7   29.10    8.20
 -10   4   7   31.10    6.80
 -10   4   7   31.90    5.80
  -9  -4   7    0.00    6.80
  -9   4   7    1.30    4.90
   9   4  -7    2.50    6.20
  -9   4   7   -0.90    4.10
  -8  -4   7    6.80    5.50
   8   4  -7    5.30    5.30
  -8   4   7    5.40    4.50
   8   4  -7    0.60    5.40
  -8   4   7    3.70    4.10
   8   4  -7    6.60    5.70
  -7  -4   7    2.50    4.40
  -7   4   7    3.50    4.10
   7   4  -7    1.80    4.30
   7   4  -7    3.00    4.60
  -7   4   7    1.50    3.80
   7   4  -7    4.60    5.80
  -6  -4   7   41.30    5.70
  -6   4   7   37.30    5.10
   6   4  -7   44.30    5.80
  -6   4   7   51.99    5.90
  -6   4   7   41.90    5.40
   6   4  -7   43.00    5.70
  -5  -4   7  206.88   11.90
  -5  -4   7  254.07   11.50
   5   4  -7  254.77   12.50
  -5   4   7  230.78   12.20
  -5   4   7  246.48   11.90
   5   4  -7  232.68   12.10
  -5   4   7  219.98   11.80
  -4  -4   7   37.60    5.20
  -4  -4   7   52.19    4.30
  -4   4   7   47.50    5.00
  -4   4   7   48.70    4.90
  -4   4   7   39.80    5.20
   4   4  -7   32.20    4.50
   4   4  -7   40.40    5.10
   3  -4  -7   10.90    3.90
  -3  -4   7   10.40    3.40
  -3  -4   7    8.40    2.60
  -3   4   7   11.30    3.70
  -3   4   7   12.30    3.40
   3   4  -7   10.90    3.10
   3   4  -7   19.30    3.90
  -3   4   7   12.50    3.80
  -2  -4   7   42.00    4.60
  -2  -4   7   45.80    3.70
   2  -4  -7   42.40    4.30
   2  -4  -7   33.80    4.50
  -2   4   7   35.00    4.60
   2   4  -7   50.99    5.20
  -2   4   7   46.00    4.80
   2   4  -7   48.40    4.50
  -2   4   7   37.20    4.10
  -1  -4   7   47.00    4.90
   1  -4  -7   46.70    5.00
  -1  -4   7   53.19    4.10
   1  -4  -7   41.50    4.50
   1   4  -7   53.69    5.20
   1   4  -7   52.69    4.50
  -1   4   7   48.30    5.00
  -1   4   7   46.20    5.10
   1   4  -7   53.69    5.20
  -1   4   7   50.09    4.80
   0  -4   7   76.39    4.60
   0  -4  -7   61.39    5.70
   0  -4   7   72.29    5.60
   0  -4  -7   68.59    5.80
   0   4  -7   73.69    6.20
   0   4  -7   86.09    6.00
   0   4   7   73.49    6.00
   0   4   7   66.69    4.80
   0   4  -7   73.29    4.90
   0   4   7   74.19    5.80
  -1  -4  -7   77.29    5.90
  -1  -4  -7   82.29    6.00
   1  -4   7   76.99    5.80
   1  -4   7   75.49    4.60
   1   4   7   84.49    6.10
  -1   4  -7   81.39    6.00
   1   4   7   76.19    5.10
  -1   4  -7   68.39    5.80
  -1   4  -7   77.59    4.90
  -2  -4  -7  436.26   19.60
  -2  -4  -7  448.56   19.60
   2  -4   7  446.76   18.60
  -2   4  -7  430.56   19.80
  -2   4  -7  432.86   18.60
   2   4   7  453.45   19.40
   2   4   7  458.05   19.90
  -2   4  -7  441.76   19.80
   2   4   7  475.45   18.90
   3  -4   7   58.69    3.90
  -3  -4  -7   57.19    5.40
  -3  -4  -7   61.19    5.20
   3   4   7   59.19    5.30
   3   4   7   58.79    4.50
  -3   4  -7   54.19    5.40
  -3   4  -7   50.19    5.50
   3   4   7   62.39    5.70
  -3   4  -7   54.59    3.60
  -4  -4  -7   26.80    3.90
  -4  -4  -7   22.10    4.30
   4  -4   7   16.80    2.50
  -4   4  -7   21.80    2.20
   4   4   7   22.40    4.30
  -4   4  -7   22.30    1.90
   4   4   7   23.70    4.00
  -4   4  -7   16.50    4.40
   4   4   7   21.10    3.00
  -4   4  -7   23.10    4.00
   5  -4   7   55.59    4.10
  -5  -4  -7   60.79    6.90
  -5  -4  -7   49.10    5.40
   5   4   7   65.89    4.80
   5   4   7   65.29    6.20
  -5   4  -7   58.39    6.20
  -5   4  -7   51.69    5.40
   5   4   7   58.99    6.20
   6  -4   7   19.10    2.70
  -6  -4  -7   20.00    3.70
   6   4   7   19.40    3.20
   6   4   7   15.90    4.60
  -6   4  -7   16.80    4.70
   6   4   7   19.10    5.00
  -7  -4  -7   11.30    3.40
   7  -4   7   16.20    2.70
  -7   4  -7   11.30    4.70
   7   4   7   16.70    5.20
   7   4   7   11.80    3.20
   7   4   7   12.60    4.70
   8  -4   7  158.58    8.10
  -8  -4  -7  146.49    9.10
   8   4   7  169.58    8.80
   8   4   7  156.28   10.60
  -8   4  -7  159.38   10.50
  -9  -4  -7   14.40    4.00
   9  -4   7   12.40    3.10
   9   4   7   14.10    6.40
  -9   4  -7   10.40    5.70
   9   4   7   11.60    3.90
  10  -4   7   10.20    3.50
 -10  -4  -7    6.00    3.70
 -10   4  -7    3.50    6.30
  10   4   7   16.60    6.80
  10   4   7    5.50    4.00
 -11  -4  -7    0.60    4.00
  11  -4   7   -4.20    3.70
 -11   4  -7    2.10    7.20
  11   4   7    0.90    4.70
  11   4   7   -2.40    8.00
 -10   5   7   -2.20    8.10
 -10   5   7    3.10    5.50
  -9   5   7   22.80    7.20
  -9   5   7   18.20    5.70
   8   5  -7  215.68   12.60
  -8   5   7  188.28   13.30
  -8   5   7  192.78   12.00
   7   5  -7   13.90    6.10
  -7   5   7   11.10    5.30
   7   5  -7   16.10    6.00
  -7   5   7    9.70    4.80
  -6  -5   7  200.78   17.00
  -6   5   7  198.18   12.10
   6   5  -7  189.98   12.10
   6   5  -7  190.68   11.80
  -6   5   7  202.48   11.80
  -5  -5   7    4.90    5.20
   5   5  -7    6.10    4.50
   5   5  -7    2.70    4.40
  -5   5   7    6.40    5.10
  -5   5   7    6.50    4.90
  -5   5   7    8.50    4.70
  -4  -5   7   15.70    4.80
   4   5  -7   16.80    4.90
   4   5  -7   13.70    4.40
  -4   5   7   14.00    4.70
  -4   5   7   15.20    4.70
  -3  -5   7   14.30    4.70
  -3  -5   7   22.70    4.10
   3   5  -7   25.00    5.50
  -3   5   7   17.60    4.70
  -3   5   7   17.20    4.70
   3   5  -7   18.80    4.30
  -2  -5   7  151.28    9.60
  -2  -5   7  143.79    8.40
   2   5  -7  174.78   10.20
  -2   5   7  159.88    9.90
  -2   5   7  170.88   10.50
   2   5  -7  166.98    9.50
   1  -5  -7   24.90    5.30
  -1  -5   7   26.50    3.60
  -1  -5   7   23.00    5.10
  -1   5   7   32.00    5.80
   1   5  -7   19.80    3.80
  -1   5   7   21.80    5.20
   1   5  -7   21.40    4.70
   0  -5   7  141.59    8.90
   0  -5   7  133.99    7.80
   0  -5  -7  159.58    9.70
   0   5  -7  147.19    9.20
   0   5  -7  136.59    9.20
   0   5  -7  137.19    8.10
   0   5   7  133.19    9.10
   1  -5   7   64.39    6.40
  -1  -5  -7   79.49    7.20
  -1   5  -7   73.69    6.90
  -1   5  -7   67.39    5.50
   1   5   7   74.79    7.00
  -1   5  -7   62.79    6.50
  -2  -5  -7  154.18    9.40
   2  -5   7  143.49    7.70
   2  -5   7  143.49    9.60
  -2   5  -7  146.89    9.90
   2   5   7  137.99    9.40
  -2   5  -7  144.49    9.30
  -2   5  -7  144.19    7.80
   3  -5   7   24.20    3.40
  -3  -5  -7   23.70    4.90
   3   5   7   28.60    5.40
  -3   5  -7   19.20    4.90
  -3   5  -7   26.30    5.00
  -3   5  -7   20.90    3.00
  -4  -5  -7  128.69    8.90
   4  -5   7  116.79    7.10
  -4   5  -7  141.79    9.20
  -4   5  -7  128.79    9.30
  -4   5  -7  118.59    6.20
   4   5   7  123.89    9.00
   5  -5   7  294.17   13.10
  -5  -5  -7  285.67   14.60
   5   5   7  290.17   15.40
  -5   5  -7  275.97   14.90
  -5   5  -7  279.17   15.00
   6  -5   7   64.69    5.30
  -6  -5  -7   59.59    6.70
  -6   5  -7   61.49    7.40
   6   5   7   79.29    8.30
   6   5   7   72.39    8.60
  -7  -5  -7   11.40    4.50
   7  -5   7   12.20    3.60
   7   5   7    8.80    5.60
  -7   5  -7    5.30    5.70
   7   5   7    9.50    6.40
  -8  -5  -7   44.90    5.90
   8  -5   7   34.20    4.60
  -8   5  -7   34.70    7.30
   8   5   7   42.00    8.10
  -9  -5  -7  151.48   10.50
   9  -5   7  151.28    9.20
   9   5   7  141.09   13.60
  -9   5  -7  133.29   12.10
  10   5   7   -0.90    8.00
   7   6  -7    1.70    7.10
  -7   6   7    1.70    6.20
   7   6  -7   10.30    7.20
  -6   6   7   17.90    6.50
   6   6  -7    3.80    6.40
   6   6  -7    6.50    6.60
   5   6  -7   21.20    6.50
   5   6  -7   14.40    5.90
  -5   6   7   20.20    6.50
  -5   6   7   18.00    6.30
  -4   6   7   -1.50    6.20
   4   6  -7    1.50    5.00
  -4   6   7    2.50    5.60
   4   6  -7    2.60    6.20
  -3   6   7    1.40    5.10
   3   6  -7    2.90    5.20
  -3   6   7    0.40    5.40
   3   6  -7    1.80    4.50
  -2  -6   7   -4.10    5.90
  -2   6   7    0.00    5.50
  -2   6   7    2.40    5.30
   2   6  -7   -0.80    5.20
   2   6  -7    0.40    4.00
  -1  -6   7   39.70    5.40
  -1  -6   7   29.60    6.80
   1   6  -7   30.60    6.40
  -1   6   7   36.10    7.00
   1   6  -7   26.60    4.90
   0  -6   7  138.79    8.60
   0  -6   7  131.19    9.70
   0   6  -7  126.29   10.50
   0   6  -7  131.49   10.00
   0   6  -7  119.39    8.50
   0   6   7  110.79   10.00
  -1  -6  -7   61.69    7.60
   1  -6   7   63.09    5.70
   1  -6   7   57.19    7.60
  -1   6  -7   35.60    4.90
   1   6   7   43.90    7.00
  -1   6  -7   54.59    7.60
  -1   6  -7   42.80    6.80
   2  -6   7    8.90    5.40
  -2  -6  -7    8.70    5.20
  -2   6  -7   11.10    5.90
  -2   6  -7   11.40    3.60
  -2   6  -7    7.60    5.40
   2   6   7   10.60    5.80
  -3  -6  -7   -1.10    5.10
   3  -6   7    1.20    3.90
   3  -6   7   -2.80    5.50
  -3   6  -7    1.50    3.00
   3   6   7    3.70    5.60
  -3   6  -7    1.90    5.40
  -3   6  -7    0.90    5.60
   4  -6   7    8.90    4.20
  -4  -6  -7   19.20    5.90
   4  -6   7    9.80    6.10
   4   6   7    9.30    6.20
  -4   6  -7   10.80    6.30
  -4   6  -7   12.90    3.20
  -4   6  -7   17.60    6.70
   5  -6   7    1.90    4.20
  -5  -6  -7    0.60    5.60
  -5   6  -7    3.80    6.00
   5   6   7    0.60    6.30
  -5   6  -7   -0.40    5.90
  -6  -6  -7    1.20    5.00
   6  -6   7    0.40    4.30
   6   6   7    0.30    6.80
  -6   6  -7    1.30    6.50
   7  -6   7    7.10    4.80
  -7  -6  -7    9.10    6.10
  -7   6  -7    5.30    7.30
   7   6   7   10.50    7.80
  -3   7   7   22.10    8.60
  -2   7   7   48.80    9.40
  -2   7   7   40.70    9.60
   2   7  -7   37.50    8.00
  -1   7   7    3.00    8.60
   1   7  -7    1.40    8.10
   1   7  -7    2.00    5.20
   0   7   7   61.19    9.50
   0   7  -7   40.40    6.30
   0   7  -7   37.20    8.50
  -1   7  -7    0.80    8.10
   1   7   7    5.10    9.10
  -1   7  -7    0.40    4.90
   2  -7   7   13.70    8.90
   2  -7   7   12.00    6.30
  -2   7  -7   16.40    7.90
  -2   7  -7    9.20    8.30
  -2   7  -7    2.70    8.50
 -14   0   8   82.09    9.20
  14   0  -8   78.69   11.40
 -13   0   8  195.48   12.20
  13   0  -8  218.58   15.00
 -12   0   8  253.37   13.40
  12   0  -8  251.17   15.90
 -12   0   8  234.98   13.70
  11   0  -8  297.97   16.30
 -11   0   8  288.17   15.00
 -11   0   8  297.97   14.70
 -10   0   8    3.30    3.90
 -10   0   8   10.10    3.90
  10   0  -8    6.50    5.20
  -9   0   8  205.68   10.90
  -9   0   8  209.18   10.80
   9   0  -8  200.68    9.90
   9   0  -8  196.08   11.70
  -8   0   8  128.19    7.50
  -8   0   8  130.09    7.40
   8   0  -8  122.79    8.60
   8   0  -8  110.99    6.30
   8   0  -8  109.49    7.80
   7   0  -8  770.12   31.80
  -7   0   8  743.03   31.50
  -7   0   8  782.32   30.80
  -7   0   8  741.43   31.60
  -7   0   8  715.43   31.70
   7   0  -8  744.13   32.10
   7   0  -8  794.02   30.80
  -6   0   8 1289.47   50.99
  -6   0   8 1256.27   50.79
   6   0  -8 1260.67   49.99
   6   0  -8 1241.88   50.89
  -6   0   8 1222.18   50.09
  -6   0   8 1322.47   49.99
   6   0  -8 1208.08   51.19
   6   0  -8 1256.37   50.09
   5   0  -8    3.50    2.50
  -5   0   8    3.00    2.30
   5   0  -8    2.40    1.60
  -5   0   8    2.70    1.60
  -5   0   8    2.60    1.50
  -5   0   8    1.20    1.90
   5   0  -8    1.70    1.90
   5   0  -8    1.80    1.60
  -4   0   8 1707.33   69.69
  -4   0   8 1743.53   70.19
   4   0  -8 1829.32   70.29
   4   0  -8 1744.73   70.49
   4   0  -8 1730.43   69.79
  -4   0   8 1731.23   70.29
   4   0  -8 1873.31   69.69
   3   0  -8  125.99    6.10
  -3   0   8  131.49    5.70
  -3   0   8  124.19    6.20
   3   0  -8  132.69    5.60
   3   0  -8  120.69    5.90
   3   0  -8  127.79    6.50
  -3   0   8  104.19    6.10
   2   0  -8 1322.67   53.19
  -2   0   8 1434.96   53.29
  -2   0   8 1289.07   53.09
  -2   0   8 1334.07   52.59
   2   0  -8 1313.57   52.99
   2   0  -8 1313.67   52.89
  -1   0   8 1981.30   77.19
   1   0  -8 1990.90   77.79
   1   0  -8 1956.60   77.69
   1   0  -8 1987.20   77.29
   1   0  -8 1995.40   77.29
  -1   0   8 1886.61   77.59
   0   0   8  930.91   34.90
   0   0   8  847.62   34.90
   0   0  -8  914.11   34.80
   0   0  -8  901.31   35.60
   0   0  -8  898.31   34.80
   0   0  -8  835.62   35.50
   0   0   8  870.01   35.30
   1   0   8  981.60   39.70
  -1   0  -8  998.50   40.40
  -1   0  -8 1005.80   40.50
  -1   0  -8 1008.50   40.20
   1   0   8 1029.50   40.40
   1   0   8 1007.80   40.10
   1   0   8 1051.99   39.70
  -2   0  -8 1150.08   45.20
   2   0   8 1108.99   45.40
  -2   0  -8 1130.09   45.60
  -2   0  -8 1156.08   45.50
   2   0   8 1157.28   45.20
   3   0   8 1079.49   44.80
  -3   0  -8 1154.58   45.30
  -3   0  -8 1132.09   44.70
  -3   0  -8 1141.09   44.90
   4   0   8 1178.98   46.40
   4   0   8 1147.59   47.50
   4   0   8 1179.78   46.40
   4   0   8 1203.68   47.10
  -4   0  -8 1222.78   47.20
  -4   0  -8 1176.88   47.20
  -4   0  -8 1174.98   47.60
   5   0   8 1143.89   45.20
   5   0   8 1153.08   45.80
   5   0   8 1115.29   46.30
  -5   0  -8 1163.78   46.60
  -5   0  -8 1180.58   46.00
   5   0   8 1149.78   45.20
  -6   0  -8    1.00    2.20
   6   0   8   -0.10    1.10
  -6   0  -8    0.30    2.40
   6   0   8   -0.30    1.80
   6   0   8   -0.20    2.10
   6   0   8    0.70    0.80
   7   0   8   -1.10    2.40
   7   0   8    0.60    1.00
  -7   0  -8   -0.80    2.50
   8   0   8   23.40    2.30
  -8   0  -8   30.10    3.70
   8   0   8   21.50    3.90
  -9   0  -8  284.97   13.60
   9   0   8  295.87   14.20
   9   0   8  282.97   12.10
  10   0   8  139.89    7.00
  10   0   8  154.18    9.70
 -10   0  -8  147.69    9.10
  11   0   8    2.40    2.20
  11   0   8   -2.00    4.60
  12   0   8  218.48   14.20
  12   0   8  243.58   11.10
  13   0   8   20.50    3.90
  13   0   8   34.60    8.70
  14   0   8   -1.40    9.10
 -14  -1   8   -0.60    5.70
  14  -1  -8    2.40    8.80
 -14  -1   8    8.00    7.40
  14   1  -8   -3.30    7.90
 -14   1   8    4.80    5.70
 -14   1   8    2.70    6.60
 -13  -1   8   -0.90    4.90
 -13  -1   8   -2.60    6.00
  13  -1  -8   -1.80    8.00
  13   1  -8    2.20    7.20
 -13   1   8   -0.50    4.90
 -13   1   8    1.90    5.70
 -12  -1   8   93.89    8.10
  12  -1  -8   93.59   10.30
 -12  -1   8   85.99    8.40
 -12   1   8   77.09    8.40
 -12   1   8   87.79    8.00
  12   1  -8   64.49    8.90
 -11  -1   8    6.40    4.00
  11  -1  -8    6.40    5.60
 -11  -1   8    1.40    4.50
  11   1  -8    0.10    5.20
 -11   1   8    4.10    4.40
 -11   1   8    6.40    3.90
 -10  -1   8   78.89    7.00
  10  -1  -8   79.79    8.20
  10  -1  -8   68.59    5.90
 -10  -1   8   84.59    7.20
  10   1  -8   81.39    8.10
 -10   1   8   75.89    7.00
 -10   1   8   76.39    6.60
   9  -1  -8    4.10    4.30
   9  -1  -8    4.20    2.90
  -9  -1   8    7.40    3.20
  -9  -1   8    4.20    4.00
  -9   1   8    2.00    3.10
   9   1  -8    3.40    4.10
  -9   1   8    8.60    3.70
   8  -1  -8   92.49    5.20
  -8  -1   8   81.59    6.40
  -8  -1   8   72.69    6.20
   8  -1  -8   86.29    7.60
   8   1  -8   87.29    5.40
   8   1  -8   84.09    7.00
  -8   1   8   84.89    6.10
  -8   1   8   99.29    6.50
   8   1  -8   65.99    6.30
   7  -1  -8    6.30    2.30
   7  -1  -8    6.10    3.10
  -7  -1   8    5.30    2.70
  -7  -1   8    6.60    2.30
   7  -1  -8    8.40    3.80
  -7  -1   8    6.20    3.20
   7   1  -8    4.60    2.90
   7   1  -8    5.70    3.30
   7   1  -8    7.70    2.40
  -7   1   8    5.10    2.70
  -7   1   8   10.20    3.10
   7   1  -8    9.00    2.40
   6  -1  -8  111.39    7.30
  -6  -1   8  122.29    7.10
   6  -1  -8  108.69    7.10
   6  -1  -8  133.89    6.30
  -6  -1   8  130.69    6.30
  -6  -1   8  130.09    7.20
  -6   1   8  114.49    6.90
  -6   1   8  127.69    6.30
   6   1  -8  125.49    6.40
  -6   1   8  119.19    6.90
   6   1  -8  122.59    7.20
  -6   1   8  133.59    6.00
   6   1  -8  128.39    6.20
   6   1  -8  120.69    7.50
  -5  -1   8   -0.20    2.20
   5  -1  -8   -0.40    1.40
  -5  -1   8   -0.70    1.90
  -5  -1   8    0.00    1.40
   5  -1  -8    0.90    2.30
   5  -1  -8    0.40    2.20
   5   1  -8    0.60    1.60
   5   1  -8    0.70    2.30
  -5   1   8    0.00    1.50
  -5   1   8   -0.10    1.40
   5   1  -8    0.20    1.80
   5   1  -8    0.70    1.90
  -5   1   8   -1.50    1.90
  -5   1   8    0.30    1.90
   4  -1  -8  198.08    9.50
   4  -1  -8  186.58    8.60
  -4  -1   8  205.48    9.50
  -4  -1   8  205.48    9.40
  -4  -1   8  221.58    8.80
   4   1  -8  192.18    9.20
  -4   1   8  194.38    8.70
   4   1  -8  198.98    8.60
   4   1  -8  202.28    9.00
  -4   1   8  185.78    9.20
  -4   1   8  185.98    9.30
  -4   1   8  204.98    8.80
   4   1  -8  201.28    9.60
   3  -1  -8    5.40    2.10
  -3  -1   8    5.40    2.10
   3  -1  -8    7.20    1.50
  -3  -1   8    6.70    2.00
  -3  -1   8    6.30    1.30
   3  -1  -8    5.50    1.70
  -3   1   8    5.10    1.80
  -3   1   8    6.20    1.30
   3   1  -8    3.00    1.50
   3   1  -8    6.00    1.70
  -3   1   8    5.90    1.80
  -3   1   8    7.60    1.80
   3   1  -8    7.90    2.30
  -2  -1   8  856.71   34.50
   2  -1  -8  842.92   34.90
   2  -1  -8  863.21   35.20
   2  -1  -8  883.71   34.50
  -2  -1   8  822.12   35.10
   2   1  -8  885.41   34.80
   2   1  -8  864.41   34.90
  -2   1   8  890.11   34.50
  -2   1   8  860.11   34.80
   2   1  -8  858.91   35.00
  -2   1   8  877.61   34.90
  -2   1   8  915.21   35.00
  -1  -1   8  105.69    4.70
   1  -1  -8  101.19    5.10
   1  -1  -8  108.59    5.50
  -1  -1   8   97.59    5.30
  -1   1   8  110.09    5.30
   1   1  -8   96.19    5.30
  -1   1   8   99.09    5.30
  -1   1   8  112.39    5.10
   1   1  -8  105.39    4.80
  -1   1   8  111.89    4.80
   1   1  -8  118.49    4.90
   1   1  -8  103.09    5.20
   0  -1   8   27.40    1.70
   0  -1  -8   30.90    2.30
   0  -1   8   25.90    1.60
   0  -1  -8   21.40    2.60
   0  -1  -8   25.50    2.10
   0  -1   8   25.30    2.40
   0   1   8   27.20    2.20
   0   1   8   25.40    2.40
   0   1  -8   26.50    2.50
   0   1  -8   33.60    2.50
   0   1   8   31.00    1.80
   1  -1   8 1131.09   45.90
  -1  -1  -8 1210.48   45.50
   1  -1   8 1154.18   45.20
   1  -1   8 1140.59   45.20
  -1  -1  -8 1152.98   45.50
  -1  -1  -8 1136.89   46.20
   1   1   8 1207.48   45.40
  -1   1  -8 1163.88   45.90
  -1   1  -8 1143.29   46.00
   1   1   8 1097.29   45.90
   1   1   8 1154.28   45.40
  -1   1  -8 1131.89   46.00
  -2  -1  -8  209.08    8.20
  -2  -1  -8  209.08    9.40
  -2  -1  -8  211.38    8.20
  -2   1  -8  206.08    9.00
   2   1   8  185.28    8.20
   2   1   8  200.28    8.20
   2   1   8  180.38    8.80
  -2   1  -8  200.18    8.90
   2   1   8  197.08    8.30
  -2   1  -8  197.08    8.80
  -3  -1  -8   98.19    4.30
  -3  -1  -8   98.49    5.50
   3   1   8   85.99    4.20
  -3   1  -8  110.39    5.20
   3   1   8   96.99    4.30
  -3   1  -8  102.19    5.10
   3   1   8   89.29    4.90
  -3   1  -8   98.99    5.10
   3   1   8   92.19    4.30
   4  -1   8   20.00    2.40
  -4  -1  -8   18.60    2.90
  -4  -1  -8   25.90    2.30
   4   1   8   23.80    2.50
  -4   1  -8   25.70    2.80
   4   1   8   23.10    1.70
   4   1   8   26.10    2.10
  -4   1  -8   30.20    3.10
   4   1   8   26.40    3.20
  -4   1  -8   28.20    2.70
   5  -1   8  336.77   13.30
   5  -1   8  323.57   14.50
  -5  -1  -8  335.37   15.10
  -5  -1  -8  350.36   13.90
   5  -1   8  327.57   13.30
   5   1   8  310.27   14.70
   5   1   8  343.87   13.80
   5   1   8  345.07   14.40
  -5   1  -8  335.37   14.60
  -5   1  -8  335.97   14.20
   5   1   8  324.27   13.60
  -5   1  -8  361.26   14.80
  -6  -1  -8    2.80    1.90
  -6  -1  -8    1.90    2.60
   6  -1   8    3.40    1.00
   6  -1   8    2.50    2.30
   6  -1   8    2.00    0.80
  -6   1  -8    1.80    2.20
   6   1   8    1.80    2.00
   6   1   8    2.90    2.40
   6   1   8    1.20    1.10
  -6   1  -8    3.40    1.90
   7  -1   8  172.98    9.00
   7  -1   8  164.88    7.30
   7   1   8  175.38    7.50
   7   1   8  173.28    9.60
  -7   1  -8  176.18    8.90
   7   1   8  172.98    9.20
   8  -1   8   19.20    2.00
   8  -1   8   24.40    4.00
   8   1   8   25.00    2.30
  -8   1  -8   25.20    3.90
   8   1   8   25.90    4.50
   9  -1   8    9.90    1.80
   9  -1   8   14.50    4.50
   9   1   8   14.90    2.20
   9   1   8    8.70    4.50
  -9   1  -8   16.80    4.00
  10  -1   8  241.98   13.00
  10  -1   8  215.18   10.00
  10   1   8  224.28   10.20
  10   1   8  235.08   12.70
 -10   1  -8  226.08   12.00
  11  -1   8    7.30    2.40
  11  -1   8    8.40    5.10
  11   1   8    6.50    2.50
 -11   1  -8   12.20    5.00
  11   1   8   11.60    5.30
  12  -1   8    1.80    2.70
  12  -1   8    0.90    6.40
  12   1   8    2.10    6.40
  12   1   8    0.50    2.90
 -12   1  -8    1.80    5.50
  13  -1   8    6.00    3.50
  13  -1   8    0.10    7.80
  13   1   8    6.80    7.90
  13   1   8    1.10    3.60
 -13  -2   8  310.57   17.00
  13  -2  -8  296.27   18.40
 -13  -2   8  318.97   16.60
 -13   2   8  302.77   17.80
 -13   2   8  292.07   15.70
  13   2  -8  262.77   18.50
 -12  -2   8  178.88   12.10
 -12  -2   8  199.58   12.90
  12  -2  -8  186.48   14.30
 -12   2   8  195.58   12.90
  12   2  -8  162.48   13.40
 -12   2   8  177.98   11.20
 -11  -2   8  252.07   13.70
  11  -2  -8  278.37   15.10
 -11  -2   8  242.48   13.70
 -11   2   8  242.58   13.30
  11   2  -8  243.78   14.90
 -10  -2   8   71.09    7.40
  10  -2  -8   83.49    9.20
  10  -2  -8   86.49    6.70
 -10   2   8   90.29    7.40
 -10   2   8   65.39    7.10
  10   2  -8   85.09    8.50
   9  -2  -8   11.00    5.20
  -9  -2   8    3.10    4.00
   9  -2  -8    5.50    3.00
  -9  -2   8    2.20    3.70
  -9   2   8    2.80    3.80
  -9   2   8    2.00    3.40
   9   2  -8    5.30    4.50
   8  -2  -8   37.20    5.30
   8  -2  -8   33.70    3.70
  -8  -2   8   28.80    4.70
  -8  -2   8   22.70    4.40
  -8   2   8   24.20    4.10
  -8   2   8   26.80    4.70
   8   2  -8   29.20    4.80
   8   2  -8   24.90    5.20
  -7  -2   8  279.27   13.90
   7  -2  -8  292.87   14.40
   7  -2  -8  292.97   12.90
  -7  -2   8  276.27   13.80
  -7   2   8  275.47   13.60
  -7   2   8  319.27   13.90
   7   2  -8  289.77   14.10
   7   2  -8  291.87   13.20
   7   2  -8  298.57   14.30
   6  -2  -8 1006.70   41.80
  -6  -2   8  992.10   41.70
   6  -2  -8 1001.80   41.90
   6  -2  -8 1042.20   40.90
  -6  -2   8 1026.20   41.70
  -6  -2   8 1007.00   41.00
   6   2  -8 1001.40   41.20
   6   2  -8 1008.70   41.80
  -6   2   8 1064.99   40.90
  -6   2   8  994.40   41.60
   6   2  -8 1058.59   42.10
  -6   2   8  994.20   41.60
  -5  -2   8  281.07   12.30
  -5  -2   8  309.37   13.30
   5  -2  -8  276.67   13.20
   5  -2  -8  281.77   13.20
  -5  -2   8  287.77   13.10
   5  -2  -8  287.37   12.30
  -5   2   8  288.67   12.90
   5   2  -8  273.07   12.70
  -5   2   8  283.37   12.40
  -5   2   8  282.87   12.20
   5   2  -8  300.67   13.30
   5   2  -8  271.77   13.00
  -5   2   8  269.17   13.00
  -4  -2   8  360.66   15.90
   4  -2  -8  340.37   15.80
   4  -2  -8  354.56   15.10
  -4  -2   8  359.26   15.10
   4  -2  -8  345.07   15.90
  -4  -2   8  372.76   15.90
  -4   2   8  371.76   15.40
  -4   2   8  363.26   15.80
   4   2  -8  394.26   15.30
   4   2  -8  340.77   15.50
  -4   2   8  348.17   15.60
   4   2  -8  360.86   15.90
  -4   2   8  370.56   15.10
   4   2  -8  355.96   15.70
  -3  -2   8  917.61   38.00
   3  -2  -8  966.10   38.00
  -3  -2   8  923.51   37.80
  -3  -2   8  931.41   37.20
   3  -2  -8  936.71   37.20
   3  -2  -8  917.61   37.90
   3   2  -8  881.61   37.70
   3   2  -8  911.81   37.70
  -3   2   8  951.00   37.30
  -3   2   8  943.41   37.60
  -3   2   8  942.01   37.60
  -3   2   8  944.41   37.90
   3   2  -8  947.01   37.80
   2  -2  -8 2037.30   79.09
  -2  -2   8 2005.40   79.19
  -2  -2   8 2065.59   78.99
   2  -2  -8 2026.00   79.19
  -2  -2   8 1954.70   78.49
   2  -2  -8 1940.91   78.49
  -2   2   8 2013.00   78.99
  -2   2   8 1954.90   78.69
   2   2  -8 1953.90   78.89
   2   2  -8 2010.30   78.89
  -2   2   8 1931.11   78.49
   2   2  -8 1935.71   79.09
  -2   2   8 2088.79   79.19
   1  -2  -8  119.39    6.00
  -1  -2   8  122.59    6.20
  -1  -2   8  119.39    5.40
   1  -2  -8  129.59    5.60
   1  -2  -8  113.49    6.20
   1   2  -8  121.29    5.60
  -1   2   8  106.99    6.20
   1   2  -8  120.89    5.80
  -1   2   8  114.39    5.50
  -1   2   8  118.89    5.50
  -1   2   8  105.19    6.00
   1   2  -8  115.59    6.20
   1   2  -8  118.89    5.60
   0  -2  -8  976.60   40.20
   0  -2  -8 1001.90   40.00
   0  -2   8  999.10   39.40
   0  -2   8  965.80   40.10
   0  -2   8  969.90   39.40
   0   2  -8  999.20   39.50
   0   2  -8  983.10   40.30
   0   2  -8  973.90   40.20
   0   2   8  976.40   39.60
   0   2  -8 1043.40   39.50
   0   2   8 1048.40   39.40
   0   2   8 1002.20   40.20
   0   2   8  987.20   40.20
   0   2  -8 1015.50   39.70
  -1  -2  -8  875.71   35.50
   1  -2   8  819.12   35.20
   1  -2   8  899.21   34.40
  -1  -2  -8  865.21   35.00
   1  -2   8  853.51   34.40
   1   2   8  854.81   35.30
  -1   2  -8  895.71   34.70
  -1   2  -8  871.31   35.30
   1   2   8  906.91   35.30
  -1   2  -8  850.11   35.40
   1   2   8  876.31   34.60
   2  -2   8   60.49    3.00
   2  -2   8   57.89    3.00
  -2  -2  -8   77.89    4.20
  -2  -2  -8   60.59    4.30
  -2  -2  -8   59.29    3.60
  -2   2  -8   69.89    3.60
  -2   2  -8   60.49    4.20
   2   2   8   60.79    3.30
   2   2   8   58.29    4.10
  -2   2  -8   66.19    4.20
   3  -2   8    2.70    1.40
  -3  -2  -8    2.30    1.90
  -3  -2  -8    2.30    1.30
  -3  -2  -8    1.90    2.20
   3  -2   8    1.70    0.80
   3  -2   8    1.90    0.80
  -3   2  -8    2.60    1.70
  -3   2  -8    3.90    2.20
   3   2   8    2.70    1.90
   3   2   8    3.10    1.20
  -3   2  -8    2.30    2.20
  -4  -2  -8    4.30    1.90
   4  -2   8    3.90    0.90
   4  -2   8    2.40    1.60
  -4  -2  -8    4.10    1.40
  -4  -2  -8    3.00    2.50
   4  -2   8    3.00    0.90
  -4   2  -8    4.50    2.40
  -4   2  -8    7.40    2.30
   4   2   8    4.60    1.40
   4   2   8    6.40    2.30
   4   2   8    2.40    2.00
  -5  -2  -8   10.90    1.80
   5  -2   8    9.40    1.30
   5  -2   8    8.90    1.20
  -5  -2  -8   10.90    3.10
   5  -2   8    9.70    2.40
   5   2   8   10.00    1.60
   5   2   8    9.90    2.80
   5   2   8   12.40    2.80
  -5   2  -8    8.20    2.50
  -5   2  -8    9.50    2.80
  -6  -2  -8  353.06   16.10
   6  -2   8  350.66   15.10
   6  -2   8  338.07   14.00
  -6  -2  -8  342.57   14.40
  -6   2  -8  341.67   14.90
  -6   2  -8  334.37   15.60
   6   2   8  346.87   14.40
   6   2   8  352.16   15.20
   6   2   8  356.26   15.90
   7  -2   8  316.97   14.40
  -7  -2  -8  316.17   13.10
   7  -2   8  310.97   13.00
   7   2   8  293.27   14.80
  -7   2  -8  311.57   14.70
   7   2   8  313.87   14.10
   7   2   8  331.57   13.30
   8  -2   8   29.20    2.50
   8  -2   8   22.70    4.30
  -8  -2  -8   26.80    2.60
   8   2   8   33.30    2.90
   8   2   8   23.40    4.50
  -8   2  -8   25.40    4.70
   9  -2   8    8.10    2.00
  -9  -2  -8    8.00    1.60
   9   2   8    6.10    2.30
  -9   2  -8    7.00    4.10
   9   2   8    6.40    4.10
  10  -2   8    1.30    2.10
  10   2   8    1.40    5.00
  10   2   8    0.70    2.30
 -10   2  -8   -0.80    4.40
  11  -2   8    5.70    2.60
  11   2   8    7.30    5.70
  11   2   8   11.30    3.10
 -11   2  -8    9.70    5.10
  12  -2   8    2.60    3.00
  12   2   8    0.10    6.20
  12   2   8    1.20    3.50
 -12   2  -8    5.10    6.80
  13  -2   8   47.60    5.00
  13   2   8   42.70    5.50
  13   2   8   59.19    9.80
 -13   2  -8   63.39    9.90
 -13  -3   8   64.79    8.70
  13   3  -8   64.69   11.10
 -12  -3   8    5.20    7.20
 -12  -3   8   -1.00    6.00
 -12   3   8    0.60    5.10
  12   3  -8   -3.00    7.30
 -12   3   8   -1.50    6.20
 -11  -3   8   20.50    6.10
 -11  -3   8   23.70    6.20
  11   3  -8   22.60    7.80
 -11   3   8   19.10    5.20
 -11   3   8   23.10    6.20
 -10  -3   8   25.80    6.00
 -10  -3   8   29.00    5.70
  10  -3  -8   42.20    7.50
 -10   3   8   33.20    5.40
 -10   3   8   28.40    5.80
  10   3  -8   35.00    7.30
  -9  -3   8   10.20    5.50
  -9  -3   8   11.70    5.00
   9  -3  -8   12.30    5.40
  -9   3   8   16.40    4.40
   9   3  -8   12.60    5.30
  -9   3   8   12.80    4.80
   8  -3  -8   45.60    6.30
   8  -3  -8   42.60    4.60
  -8  -3   8   46.20    5.90
  -8  -3   8   37.20    5.90
   8   3  -8   31.00    5.60
   8   3  -8   37.00    5.80
  -8   3   8   47.50    6.10
  -8   3   8   46.50    5.40
  -7  -3   8 1104.29   49.40
  -7  -3   8 1169.88   49.80
   7  -3  -8 1257.87   49.70
   7  -3  -8 1260.17   48.70
  -7   3   8 1167.08   49.40
  -7   3   8 1159.18   49.40
   7   3  -8 1255.27   49.99
   7   3  -8 1237.58   49.99
   7   3  -8 1241.68   49.10
   6  -3  -8  596.64   25.10
   6  -3  -8  582.94   24.00
  -6  -3   8  542.95   24.90
  -6  -3   8  540.85   24.00
   6   3  -8  558.34   25.10
   6   3  -8  636.24   25.30
  -6   3   8  583.44   24.80
  -6   3   8  578.14   24.90
  -6   3   8  585.64   24.20
   6   3  -8  566.94   24.50
   5  -3  -8 1048.70   42.00
   5  -3  -8 1039.00   42.70
  -5  -3   8 1066.19   42.10
  -5  -3   8 1036.40   42.90
   5  -3  -8 1007.20   43.00
   5   3  -8 1033.70   42.80
  -5   3   8 1046.80   42.60
  -5   3   8 1033.50   42.90
   5   3  -8 1015.30   42.80
   5   3  -8 1083.79   42.80
  -5   3   8 1068.59   42.40
   4  -3  -8  261.27   12.60
  -4  -3   8  283.37   12.00
   4  -3  -8  255.77   12.90
   4  -3  -8  276.97   11.90
  -4  -3   8  278.27   12.80
   4   3  -8  273.67   12.60
   4   3  -8  271.27   12.80
   4   3  -8  263.77   12.70
  -4   3   8  247.28   12.20
  -4   3   8  269.87   12.90
  -4   3   8  286.07   12.30
  -3  -3   8  577.24   22.70
   3  -3  -8  508.35   23.30
   3  -3  -8  537.45   23.20
  -3  -3   8  556.44   23.40
   3  -3  -8  574.64   22.70
   3   3  -8  534.85   23.30
  -3   3   8  550.94   22.60
   3   3  -8  522.05   23.20
   3   3  -8  556.14   23.00
  -3   3   8  560.54   22.90
  -3   3   8  559.84   23.20
  -3   3   8  559.34   23.50
   2  -3  -8    1.30    2.30
   2  -3  -8    1.50    1.90
  -2  -3   8    0.90    2.30
  -2  -3   8    1.00    1.70
   2  -3  -8    1.80    2.40
  -2   3   8    1.80    2.10
   2   3  -8    2.20    1.90
   2   3  -8    0.80    2.10
  -2   3   8    0.00    1.60
  -2   3   8    1.50    2.20
  -2   3   8   -0.50    2.60
   2   3  -8    0.40    2.30
  -1  -3   8   11.70    2.80
  -1  -3   8   12.20    1.90
   1  -3  -8   12.40    3.30
   1  -3  -8    9.70    2.70
   1  -3  -8    9.50    2.50
   1   3  -8    8.40    2.00
  -1   3   8   12.40    2.20
  -1   3   8   10.50    2.00
  -1   3   8   11.90    2.90
   1   3  -8    8.40    2.60
  -1   3   8   15.40    2.80
   1   3  -8   18.30    2.30
   0  -3  -8   51.59    4.70
   0  -3   8   69.69    3.80
   0  -3   8   74.49    4.90
   0  -3  -8   69.49    5.00
   0   3   8   66.69    4.30
   0   3  -8   69.99    5.00
   0   3  -8   61.49    4.80
   0   3   8   70.69    5.50
   0   3   8   76.69    4.00
   0   3  -8   68.39    4.10
   0   3   8   68.19    4.80
   1  -3   8  272.07   11.30
  -1  -3  -8  248.98   12.40
  -1  -3  -8  241.98   12.10
   1  -3   8  266.57   12.30
  -1   3  -8  259.47   12.40
  -1   3  -8  278.37   11.30
  -1   3  -8  280.57   11.30
  -1   3  -8  275.17   12.40
   1   3   8  267.57   12.50
   1   3   8  280.77   11.60
   1   3   8  279.27   12.50
  -2  -3  -8    0.90    1.90
  -2  -3  -8    1.50    2.50
   2  -3   8    1.20    1.30
   2   3   8    1.00    2.30
   2   3   8    0.80    1.50
  -2   3  -8    2.30    2.30
  -2   3  -8    1.30    2.50
  -2   3  -8    2.00    0.90
  -2   3  -8    1.20    0.80
   3  -3   8    4.30    1.30
  -3  -3  -8    2.80    3.00
  -3  -3  -8    2.70    2.10
  -3   3  -8    4.70    2.80
   3   3   8    7.60    2.00
  -3   3  -8    3.70    2.70
   3   3   8    1.20    2.40
   4  -3   8    2.30    1.40
  -4  -3  -8    1.10    2.00
  -4  -3  -8    1.50    2.80
   4   3   8    3.20    2.60
   4   3   8    0.80    2.50
  -4   3  -8    1.70    2.70
   4   3   8    1.30    1.80
  -4   3  -8   -1.00    2.80
  -5  -3  -8  187.28   10.40
  -5  -3  -8  175.58    8.80
   5  -3   8  181.58    8.00
  -5   3  -8  184.98    9.40
   5   3   8  171.18    9.60
   5   3   8  189.08    8.50
   5   3   8  188.48   10.00
  -5   3  -8  194.28   10.20
  -6  -3  -8   10.60    4.10
  -6  -3  -8   16.60    2.80
   6  -3   8   13.80    2.00
   6   3   8   16.50    3.80
   6   3   8   18.70    2.60
  -6   3  -8   16.60    3.60
   6   3   8   11.90    3.90
  -6   3  -8   11.20    3.70
  -7  -3  -8  167.48    8.50
   7  -3   8  167.58    7.80
   7   3   8  176.58    9.90
  -7   3  -8  157.68    9.80
   7   3   8  173.98    8.40
   7   3   8  199.88   10.00
   8  -3   8    7.40    2.10
  -8  -3  -8    7.40    2.50
   8   3   8    7.10    2.70
  -8   3  -8    7.00    4.20
   8   3   8    6.10    4.20
  -9  -3  -8   35.70    4.00
   9  -3   8   33.70    3.10
   9   3   8   34.40    3.80
  -9   3  -8   34.80    5.90
   9   3   8   38.40    6.20
 -10  -3  -8   28.90    3.40
  10  -3   8   30.10    3.40
  10   3   8   32.90    4.10
 -10   3  -8   16.30    5.70
  10   3   8   30.60    6.40
 -11  -3  -8   -0.20    2.40
  11  -3   8   -0.70    2.80
  11   3   8    0.40    3.40
  11   3   8    3.10    7.10
 -11   3  -8   -1.40    5.70
  12  -3   8  132.29    8.20
 -12   3  -8  130.29   11.90
  12   3   8  145.49   14.30
  12   3   8  149.49    9.10
 -12  -4   8  118.99   13.30
  11   4  -8   11.10    9.00
 -11   4   8   19.80    6.00
 -11   4   8   21.50    7.90
  10   4  -8   74.29    9.80
 -10   4   8   84.39    8.60
 -10   4   8   71.59    8.90
  -9  -4   8  229.48   14.10
   9   4  -8  242.58   14.10
  -9   4   8  223.78   13.20
  -9   4   8  221.28   12.70
  -8  -4   8   86.39    9.00
   8   4  -8   76.59    8.70
   8   4  -8   70.59    8.60
   8   4  -8   93.59    9.40
  -8   4   8   74.39    7.70
  -8   4   8   79.39    7.40
  -7  -4   8   95.39    8.70
   7   4  -8   94.79    8.30
  -7   4   8   79.59    7.40
   7   4  -8   83.89    7.80
  -7   4   8   84.39    7.40
  -6  -4   8   63.79    6.80
   6   4  -8   64.09    6.60
  -6   4   8   60.49    6.50
  -6   4   8   73.69    6.90
   6   4  -8   62.39    7.00
  -6   4   8   74.59    6.40
  -5  -4   8   96.59    7.20
  -5  -4   8   73.89    5.80
  -5   4   8   83.59    6.80
   5   4  -8   86.79    7.10
  -5   4   8   78.69    7.00
  -5   4   8   77.39    6.80
   5   4  -8   82.79    7.30
  -4  -4   8  135.39    8.70
  -4  -4   8  121.99    7.00
   4  -4  -8  122.29    8.70
  -4   4   8  111.59    7.70
  -4   4   8  133.99    8.60
  -4   4   8  141.19    8.00
   4   4  -8  134.59    8.20
   4   4  -8  133.69    8.20
   3  -4  -8  507.65   22.00
  -3  -4   8  475.65   20.80
   3  -4  -8  488.35   21.90
  -3  -4   8  475.65   21.80
  -3   4   8  499.05   21.60
  -3   4   8  501.15   21.20
   3   4  -8  502.25   21.60
   3   4  -8  523.65   22.10
  -3   4   8  475.65   22.00
  -2  -4   8   -0.90    2.20
  -2  -4   8   -2.20    3.00
   2  -4  -8   -0.20    3.20
   2  -4  -8    1.10    2.90
   2   4  -8    1.40    2.40
  -2   4   8    1.40    3.10
   2   4  -8   -0.20    3.10
  -2   4   8    0.80    3.60
  -1  -4   8   90.59    6.20
  -1  -4   8   87.79    5.10
   1  -4  -8   76.59    6.20
   1  -4  -8   70.29    5.90
   1   4  -8   82.39    5.50
   1   4  -8   74.39    6.20
  -1   4   8   82.89    6.90
  -1   4   8   78.99    6.20
  -1   4   8   96.79    5.40
   0  -4   8   30.80    4.50
   0  -4  -8   28.10    4.20
   0  -4   8   34.00    3.20
   0  -4  -8   21.70    3.80
   0   4   8   34.80    3.40
   0   4   8   35.80    4.70
   0   4  -8   31.70    4.40
   0   4  -8   36.30    4.80
   0   4  -8   34.80    3.60
  -1  -4  -8  259.57   12.70
  -1  -4  -8  260.47   12.60
   1  -4   8  257.47   12.60
   1  -4   8  252.27   11.50
  -1   4  -8  269.27   11.60
   1   4   8  251.57   12.70
  -1   4  -8  263.67   12.80
   1   4   8  274.67   11.80
  -1   4  -8  259.37   12.80
   2  -4   8  107.19    5.50
  -2  -4  -8  101.49    6.70
  -2  -4  -8   86.19    6.90
   2  -4   8  109.69    6.90
  -2   4  -8  105.29    7.00
  -2   4  -8   86.99    6.70
   2   4   8  100.09    5.90
   2   4   8  106.99    7.10
  -2   4  -8   96.19    5.20
   3  -4   8   70.29    4.50
  -3  -4  -8   72.89    5.70
  -3  -4  -8   84.49    6.60
   3   4   8   78.19    5.10
  -3   4  -8   68.79    6.20
   3   4   8   87.49    6.50
  -3   4  -8   70.29    3.70
  -3   4  -8   72.29    6.00
   3   4   8   68.79    5.90
  -4  -4  -8   79.59    5.90
   4  -4   8   72.99    4.60
  -4  -4  -8   81.39    7.20
  -4   4  -8   65.29    6.40
  -4   4  -8   71.59    6.50
   4   4   8   86.39    5.30
   4   4   8   75.19    6.60
   4   4   8   79.99    6.60
  -5  -4  -8  128.89    8.60
   5  -4   8  118.09    6.30
  -5  -4  -8  118.59    7.40
   5   4   8  121.39    8.10
   5   4   8  115.99    7.80
  -5   4  -8  125.79    8.10
   5   4   8  116.79    6.80
  -5   4  -8  109.09    8.10
  -6  -4  -8   16.40    3.50
   6  -4   8   12.60    2.60
  -6   4  -8   19.30    4.70
   6   4   8   13.80    5.00
   6   4   8   11.50    3.10
   6   4   8   13.40    4.30
   7  -4   8    3.30    2.30
  -7  -4  -8    1.70    3.00
   7   4   8    2.30    3.00
  -7   4  -8    2.90    4.60
   7   4   8    3.30    4.70
   7   4   8    1.90    4.50
   8  -4   8   25.70    3.30
  -8  -4  -8   18.50    3.90
   8   4   8   30.60    6.40
  -8   4  -8   23.60    5.80
   8   4   8   24.90    3.90
  -9  -4  -8   51.99    5.80
   9  -4   8   46.50    4.40
   9   4   8   52.49    7.40
  -9   4  -8   49.50    7.50
   9   4   8   47.30    4.90
 -10  -4  -8   10.40    3.90
  10  -4   8    9.30    3.50
  10   4   8   10.90    4.40
 -10   4  -8   12.70    6.90
  10   4   8   12.20    6.70
  11  -4   8   54.69    5.50
 -11  -4  -8   55.49    6.50
 -11   4  -8   67.89    9.60
  11   4   8   62.39   10.80
  11   4   8   62.99    6.50
 -10   5   8   30.20    8.50
 -10   5   8   30.50    6.90
  -9   5   8   -1.10    5.50
  -9   5   8   -2.00    7.20
   8   5  -8   12.10    6.60
  -8   5   8   14.00    5.70
  -8   5   8   12.30    6.20
   8   5  -8   16.30    6.40
  -7   5   8    8.10    5.20
  -7   5   8   11.20    6.10
   7   5  -8   11.20    5.90
   7   5  -8    7.00    5.30
  -6  -5   8   15.40    6.50
   6   5  -8   11.10    5.10
  -6   5   8   10.10    5.70
  -6   5   8    6.60    4.90
   6   5  -8   13.00    5.70
  -5  -5   8   20.30    5.60
   5   5  -8   15.90    4.80
  -5   5   8    9.10    5.20
   5   5  -8   13.20    5.10
  -5   5   8   20.50    5.40
  -4  -5   8    0.10    4.40
  -4   5   8    1.50    4.30
  -4   5   8    0.50    4.70
   4   5  -8   -0.80    3.90
   4   5  -8    1.10    4.30
  -3  -5   8   33.40    4.70
  -3  -5   8   28.80    5.80
   3   5  -8   36.00    5.10
   3   5  -8   35.20    5.50
  -3   5   8   32.20    5.40
  -3   5   8   43.40    6.20
  -2  -5   8   54.99    6.10
  -2  -5   8   41.80    4.50
   2  -5  -8   50.59    6.20
   2   5  -8   43.90    5.10
  -2   5   8   66.49    7.10
  -2   5   8   55.19    6.20
   2   5  -8   64.39    6.70
  -1  -5   8   65.89    6.90
   1  -5  -8   61.29    7.10
  -1  -5   8   73.09    5.50
   1   5  -8   59.09    5.70
   1   5  -8   66.39    6.80
  -1   5   8   61.09    6.50
   0  -5   8   14.80    3.30
   0  -5  -8   10.70    4.40
   0  -5   8   10.00    4.20
   0   5   8   19.90    5.10
   0   5  -8   12.20    3.20
   0   5  -8   18.60    4.80
   0   5  -8   11.10    4.70
   1  -5   8  125.79    8.50
   1  -5   8  119.29    7.00
  -1  -5  -8  115.49    8.60
  -1   5  -8  125.89    8.60
  -1   5  -8  129.59    7.20
   1   5   8  115.79    8.70
  -1   5  -8  134.49    8.90
  -2  -5  -8    1.30    3.80
   2  -5   8    0.70    2.60
   2  -5   8   -0.50    3.90
  -2   5  -8    2.10    4.00
  -2   5  -8   -1.60    4.10
   2   5   8    0.20    4.20
  -2   5  -8    1.00    2.30
   3  -5   8   32.20    5.40
   3  -5   8   36.80    3.90
  -3  -5  -8   32.10    5.10
  -3   5  -8   28.70    3.00
   3   5   8   32.00    5.60
  -3   5  -8   33.70    5.60
  -3   5  -8   28.70    5.20
   4  -5   8    8.10    3.00
  -4  -5  -8    1.70    3.80
  -4   5  -8    0.30    4.30
  -4   5  -8    4.00    4.60
   4   5   8    5.90    4.80
  -5  -5  -8  109.59    8.30
   5  -5   8  112.69    6.80
   5   5   8  127.09   13.00
   5   5   8   99.59    9.80
  -5   5  -8  112.99    9.20
  -5   5  -8  107.39    8.90
  -6  -5  -8   61.19    6.40
   6  -5   8   51.79    4.70
   6   5   8   58.69    6.90
   6   5   8   56.09    7.10
  -6   5  -8   58.29    7.50
  -7  -5  -8    7.60    4.30
   7  -5   8    4.30    3.20
   7   5   8    8.20    6.30
  -7   5  -8    5.70    5.70
   7   5   8    8.40    6.40
   8  -5   8    0.70    3.60
  -8  -5  -8    0.00    4.30
   8   5   8   -2.90    6.80
  -8   5  -8   -2.00    6.20
  -9  -5  -8    8.30    4.90
   9  -5   8   10.20    4.30
   9   5   8   13.70    7.60
  -9   5  -8   10.30    7.30
  -7   6   8   12.70    6.90
   7   6  -8   14.30    8.10
   7   6  -8    9.70    7.40
   6   6  -8   -0.90    7.20
   6   6  -8    4.20    6.30
  -6   6   8    6.20    6.40
  -5   6   8   27.40    6.80
  -5   6   8   38.40    7.20
   5   6  -8   33.60    6.80
   5   6  -8   20.00    6.80
  -4   6   8   34.20    7.50
   4   6  -8   29.50    6.00
   4   6  -8   43.60    8.00
  -4   6   8   34.90    7.20
  -3  -6   8   63.69    8.50
  -3   6   8   56.99    7.70
   3   6  -8   75.19    8.00
  -3   6   8   54.49    7.80
   3   6  -8   70.49    8.20
  -2  -6   8   -3.80    6.00
  -2  -6   8    2.60    4.50
   2   6  -8   -0.80    4.00
  -2   6   8    2.10    5.40
   2   6  -8    3.20    5.30
  -1  -6   8    4.70    4.20
  -1  -6   8    4.40    5.60
   1   6  -8    7.70    4.30
   1   6  -8    9.50    5.60
  -1   6   8    6.60    5.50
   0  -6   8    0.20    5.40
   0  -6   8    2.50    4.00
   0   6  -8   -0.40    5.10
   0   6   8    1.80    5.30
   0   6  -8    3.50    3.80
   1  -6   8  104.19    9.90
   1  -6   8   89.09    7.60
  -1  -6  -8   96.39    9.50
   1   6   8   79.89    8.60
  -1   6  -8   93.79    7.20
  -1   6  -8  101.59   10.10
  -1   6  -8   97.89    9.20
  -2  -6  -8   51.39    6.80
   2  -6   8   50.99    7.20
  -2   6  -8   51.19    5.50
  -2   6  -8   63.79    7.80
   2   6   8   61.19    7.80
  -2   6  -8   37.30    6.80
   3  -6   8    1.80    6.30
  -3  -6  -8    0.50    5.30
   3  -6   8    0.00    3.70
   3   6   8    5.10    6.70
  -3   6  -8    0.50    2.90
  -3   6  -8   -0.20    5.60
  -3   6  -8   -0.50    5.30
   4  -6   8    3.80    4.10
   4  -6   8    1.00    6.00
  -4  -6  -8   -1.10    5.40
   4   6   8    2.80    6.80
  -4   6  -8    3.00    6.30
  -4   6  -8    0.40    2.20
  -4   6  -8   -3.10    6.00
  -5  -6  -8   16.00    6.00
   5  -6   8   25.10    4.90
   5   6   8   24.30    7.30
  -5   6  -8   23.80    7.10
  -5   6  -8   20.80    7.20
   6  -6   8  103.69    8.30
  -6  -6  -8   88.79    9.50
  -6   6  -8  102.39   10.60
   6   6   8  101.19   11.10
   7  -6   8    0.40    4.60
  -7  -6  -8    2.00    5.70
   7   6   8   -0.90    8.80
  -7   6  -8   -0.20    7.40
  -2   7   8    4.90    7.80
  -1   7   8    4.10    9.20
   1  -7   8   31.20    6.80
   1  -7   8   33.10    9.90
  -1   7  -8   33.80   10.10
 -14   0   9   -2.20    7.50
 -14   0   9    1.80    5.50
  14   0  -9   -4.30    8.40
 -13   0   9   -1.30    5.40
 -13   0   9   -1.20    4.80
  13   0  -9    2.10    7.90
  12   0  -9   -4.30    5.80
 -12   0   9   -0.80    5.00
 -12   0   9    1.70    4.40
 -11   0   9   -0.60    3.90
 -11   0   9    1.50    5.00
  11   0  -9   -2.20    5.20
 -10   0   9   -1.40    3.60
 -10   0   9    1.90    4.20
  10   0  -9    0.50    4.60
  -9   0   9    1.00    3.40
   9   0  -9    0.00    4.00
  -9   0   9   -0.10    3.20
   8   0  -9   -0.90    3.30
   8   0  -9   -0.40    2.50
   8   0  -9   -2.90    3.50
  -8   0   9   -1.30    2.90
  -8   0   9   -0.40    2.60
  -7   0   9    0.50    2.50
  -7   0   9   -0.60    1.90
  -7   0   9    1.10    2.20
   7   0  -9    0.20    2.20
   7   0  -9   -1.50    3.10
   7   0  -9    1.00    2.10
   7   0  -9    1.30    2.90
  -7   0   9   -0.10    2.70
  -6   0   9   -1.10    2.20
   6   0  -9    0.80    2.50
   6   0  -9    0.80    1.80
  -6   0   9    0.00    1.70
   6   0  -9    0.30    1.80
   6   0  -9    1.70    2.80
  -6   0   9   -0.20    1.80
  -6   0   9   -0.20    2.30
  -5   0   9    0.70    2.20
   5   0  -9   -0.10    1.60
   5   0  -9    1.20    2.30
  -5   0   9    0.10    2.20
  -5   0   9   -1.90    1.50
  -5   0   9   -0.80    1.50
   5   0  -9   -0.90    1.60
   5   0  -9   -0.20    2.10
  -4   0   9    0.40    1.80
   4   0  -9   -0.90    2.10
  -4   0   9   -0.20    2.10
  -4   0   9   -0.80    1.20
   4   0  -9   -0.60    1.30
   4   0  -9   -0.30    1.50
   4   0  -9   -0.30    1.70
   3   0  -9    0.10    1.40
   3   0  -9    0.30    1.40
  -3   0   9   -0.30    1.10
  -3   0   9   -0.60    1.80
  -3   0   9    0.00    1.70
   3   0  -9    0.60    1.90
   3   0  -9   -0.20    1.30
   2   0  -9   -0.60    1.80
   2   0  -9    0.00    1.30
  -2   0   9    0.00    0.90
   2   0  -9   -0.20    1.10
  -2   0   9    0.60    1.60
  -1   0   9    0.90    1.50
   1   0  -9    0.00    1.10
  -1   0   9   -0.70    0.80
   1   0  -9    1.00    1.30
   1   0  -9   -0.90    1.30
   1   0  -9    0.10    0.80
   0   0   9   -2.30    0.60
   0   0  -9   -1.70    0.50
   0   0  -9   -2.10    1.30
   0   0  -9   -1.60    0.60
   0   0   9   -1.80    0.70
   0   0   9   -2.30    1.30
   0   0  -9   -1.80    1.30
   1   0   9   -0.20    1.20
  -1   0  -9    1.40    1.40
   1   0   9   -0.10    0.50
  -1   0  -9   -0.80    1.30
   1   0   9    0.10    0.60
   1   0   9    0.40    1.30
  -2   0  -9    0.20    1.60
  -2   0  -9    0.60    1.40
   2   0   9   -0.20    0.30
   2   0   9   -0.40    1.20
   2   0   9   -0.50    1.50
   2   0   9   -0.30    0.40
  -2   0  -9   -0.60    1.50
  -3   0  -9    0.60    1.60
   3   0   9   -0.20    1.40
  -3   0  -9    0.80    1.80
  -3   0  -9   -0.20    1.40
  -4   0  -9    0.00    1.70
   4   0   9   -0.10    0.50
   4   0   9    0.10    0.40
  -4   0  -9    0.10    1.60
  -4   0  -9   -1.50    2.20
   4   0   9    0.30    1.60
  -5   0  -9   -1.90    2.40
  -5   0  -9    0.90    1.90
   5   0   9   -0.40    1.90
   5   0   9   -0.30    0.60
  -5   0  -9   -0.20    1.80
   5   0   9    0.50    0.80
   5   0   9    0.70    1.60
   6   0   9    0.10    0.80
   6   0   9    1.10    1.90
   6   0   9   -0.30    1.10
  -6   0  -9   -0.80    2.60
  -6   0  -9    0.50    2.20
   6   0   9   -0.60    2.20
   7   0   9    0.60    2.60
   7   0   9    0.20    1.00
  -7   0  -9   -1.10    2.60
  -8   0  -9    0.70    2.90
   8   0   9   -0.80    1.20
   8   0   9    0.20    3.40
   9   0   9   -1.20    1.60
   9   0   9    0.50    3.60
  -9   0  -9   -1.00    3.70
  10   0   9   -0.10    1.80
  10   0   9    0.90    4.30
  11   0   9   -0.10    2.10
  11   0   9    2.70    5.10
  12   0   9    5.10    6.70
  12   0   9    2.80    2.80
  13   0   9   -0.80    3.20
  13   0   9   -2.40    7.80
 -14  -1   9  247.48   15.30
  14  -1  -9  277.17   18.60
 -14  -1   9  220.38   16.80
 -14   1   9  278.47   15.20
  13  -1  -9   22.90    8.40
 -13  -1   9   19.00    6.00
 -13  -1   9   10.70    7.30
 -13   1   9   21.20    5.90
  13   1  -9    9.10    7.70
 -13   1   9   12.10    6.60
 -12  -1   9  150.48   10.80
  12  -1  -9  132.89   12.00
 -12  -1   9  146.09   10.30
  12   1  -9  139.09   12.10
 -12   1   9  153.88   10.20
 -12   1   9  142.19   11.30
 -11  -1   9  117.49    8.70
 -11  -1   9  110.99    8.60
  11  -1  -9  101.19    9.90
 -11   1   9  109.19    8.10
 -11   1   9  118.39    8.80
  11   1  -9   99.29    9.80
  10  -1  -9  109.99    9.10
 -10  -1   9   98.99    7.90
 -10  -1   9   89.89    7.70
 -10   1   9  101.69    7.70
 -10   1   9   98.89    7.60
  10   1  -9   88.89    8.80
   9  -1  -9   -1.90    4.00
  -9  -1   9   -0.80    3.60
  -9  -1   9    2.10    3.10
  -9   1   9   -0.40    3.50
  -9   1   9    1.90    3.20
   9   1  -9    1.70    4.60
   8  -1  -9   21.10    5.20
   8  -1  -9   27.60    3.50
  -8  -1   9   18.60    4.10
  -8  -1   9   20.20    4.40
   8  -1  -9   30.60    5.40
  -8   1   9   17.00    3.80
  -8   1   9   18.60    3.70
   8   1  -9   11.50    4.20
   8   1  -9   18.90    4.10
  -7  -1   9    1.30    2.30
  -7  -1   9    1.50    3.40
   7  -1  -9    3.00    3.30
   7  -1  -9    0.00    2.10
  -7  -1   9    2.70    2.80
   7  -1  -9   -0.70    3.10
  -7   1   9    3.50    2.90
   7   1  -9    0.80    3.20
   7   1  -9   -0.50    2.20
   7   1  -9    0.80    2.80
  -7   1   9    2.60    2.80
   6  -1  -9  106.29    7.30
  -6  -1   9  116.19    7.00
  -6  -1   9  119.59    7.10
  -6  -1   9  141.39    6.40
   6  -1  -9  124.09    6.20
   6  -1  -9  106.99    7.10
   6   1  -9  125.69    7.80
  -6   1   9  118.79    6.80
   6   1  -9  113.39    6.30
  -6   1   9  120.69    6.10
  -6   1   9  120.39    6.00
   6   1  -9  112.99    7.00
  -6   1   9  117.99    6.80
   6   1  -9  127.49    6.20
  -5  -1   9   43.70    4.20
  -5  -1   9   47.80    3.40
   5  -1  -9   36.20    4.20
   5  -1  -9   44.80    3.40
  -5  -1   9   48.50    4.40
  -5   1   9   50.89    3.50
   5   1  -9   43.10    4.00
  -5   1   9   43.60    4.00
   5   1  -9   39.80    4.30
  -5   1   9   46.60    3.20
   5   1  -9   50.19    3.20
   5   1  -9   40.70    3.70
  -5   1   9   38.20    4.10
   4  -1  -9   86.99    4.30
  -4  -1   9   76.29    5.10
   4  -1  -9   71.19    5.20
  -4  -1   9   75.79    4.20
  -4  -1   9   73.99    5.00
   4  -1  -9   77.19    4.70
  -4   1   9   80.99    4.40
   4   1  -9   88.59    4.30
   4   1  -9   74.29    4.70
   4   1  -9   75.89    5.20
  -4   1   9   76.59    4.20
  -4   1   9   63.39    4.70
  -4   1   9   73.99    4.90
   4   1  -9   76.29    4.50
  -3  -1   9  217.88    9.10
  -3  -1   9  207.78    9.90
   3  -1  -9  213.08    9.00
   3  -1  -9  206.18    9.90
  -3  -1   9  222.08    9.80
   3  -1  -9  217.38    9.60
   3   1  -9  208.88    9.50
   3   1  -9  199.68    9.40
   3   1  -9  206.38    9.80
  -3   1   9  208.98    9.70
  -3   1   9  215.48    9.40
  -3   1   9  210.98    9.10
  -3   1   9  204.08    9.60
  -2  -1   9  453.55   19.00
   2  -1  -9  421.46   18.70
  -2  -1   9  449.36   18.30
   2  -1  -9  459.45   19.10
   2   1  -9  450.85   19.00
   2   1  -9  448.76   18.80
  -2   1   9  462.75   18.90
  -2   1   9  460.65   18.80
  -2   1   9  460.75   18.70
   2   1  -9  452.35   18.60
  -2   1   9  457.55   18.30
   1  -1  -9  568.54   23.50
  -1  -1   9  587.14   22.60
   1  -1  -9  546.15   23.00
  -1  -1   9  544.65   23.30
  -1   1   9  582.84   23.20
   1   1  -9  548.25   23.20
  -1   1   9  587.24   23.00
   1   1  -9  579.54   22.70
   1   1  -9  563.24   23.20
  -1   1   9  556.14   22.70
   1   1  -9  560.54   22.70
   0  -1  -9  405.96   17.00
   0  -1   9  392.96   16.70
   0  -1   9  382.26   16.00
   0  -1  -9  416.86   16.40
   0  -1  -9  407.16   16.30
   0   1   9  396.36   16.70
   0   1   9  398.96   16.30
   0   1  -9  394.16   16.70
   0   1  -9  403.76   16.80
   0   1   9  404.66   16.10
   1  -1   9  344.57   15.10
  -1  -1  -9  389.56   14.70
  -1  -1  -9  364.46   14.60
   1  -1   9  356.56   14.30
  -1  -1  -9  340.77   15.50
   1  -1   9  353.56   14.30
   1   1   9  364.96   14.60
  -1   1  -9  373.36   15.30
   1   1   9  347.97   14.60
   1   1   9  360.76   14.70
  -1   1  -9  345.37   15.20
  -1   1  -9  365.46   15.10
   1   1   9  379.76   15.30
  -2  -1  -9  812.02   31.40
   2  -1   9  766.12   32.10
  -2  -1  -9  826.02   32.60
  -2  -1  -9  812.42   31.40
   2   1   9  766.82   31.50
   2   1   9  779.32   32.20
   2   1   9  828.22   31.60
  -2   1  -9  780.82   32.30
  -2   1  -9  787.62   32.30
   2   1   9  795.72   31.60
  -2   1  -9  808.62   32.20
  -3  -1  -9    1.90    2.00
  -3  -1  -9    1.40    1.20
   3   1   9    0.50    1.00
   3   1   9    1.90    1.10
  -3   1  -9    0.30    1.70
   3   1   9    1.30    1.60
  -3   1  -9    0.80    1.50
  -3   1  -9    1.80    1.90
   3   1   9    1.20    0.80
   4  -1   9   20.50    2.60
  -4  -1  -9   20.70    1.90
  -4  -1  -9   20.50    3.00
  -4   1  -9   16.50    2.60
  -4   1  -9   18.40    2.40
   4   1   9   16.70    1.50
  -4   1  -9   17.80    2.70
   4   1   9   16.70    2.30
   4   1   9   19.10    1.70
  -5  -1  -9  816.82   31.80
   5  -1   9  824.62   31.10
  -5  -1  -9  776.92   33.00
   5  -1   9  773.72   32.40
   5  -1   9  767.62   31.10
   5   1   9  803.02   32.80
   5   1   9  783.62   32.20
  -5   1  -9  818.32   32.60
  -5   1  -9  805.22   32.20
  -5   1  -9  809.32   32.50
   5   1   9  761.32   31.50
   6  -1   9  255.37   12.10
   6  -1   9  251.27   10.60
   6  -1   9  258.47   10.70
  -6  -1  -9  255.97   12.70
   6  -1   9  261.07   11.60
  -6   1  -9  290.47   11.80
   6   1   9  262.77   11.00
   6   1   9  286.77   11.90
   6   1   9  265.67   12.50
  -6   1  -9  277.07   12.20
   7  -1   9   29.40    2.10
  -7  -1  -9   34.70    4.60
   7  -1   9   36.10    4.00
   7   1   9   37.40    4.40
   7   1   9   29.90    4.00
  -7   1  -9   37.40    4.30
   7   1   9   31.00    2.50
   8  -1   9    2.20    3.00
   8  -1   9   -0.40    1.30
   8   1   9    0.10    1.40
  -8   1  -9   -0.60    3.40
   8   1   9   -0.30    3.40
   9  -1   9   43.90    5.60
   9  -1   9   40.00    3.00
   9   1   9   32.90    5.20
  -9   1  -9   28.60    4.70
   9   1   9   38.10    3.30
  10  -1   9  126.49    9.60
  10  -1   9  123.69    6.10
  10   1   9  116.09    6.30
 -10   1  -9  120.19    8.90
  10   1   9  114.69    8.80
  11  -1   9  243.18   13.70
  11  -1   9  228.88   10.70
  11   1   9  237.18   13.90
  11   1   9  238.88   11.00
 -11   1  -9  251.07   13.10
  12  -1   9  199.78   14.30
  12  -1   9  224.78   10.40
  12   1   9  228.28   10.70
 -12   1  -9  195.88   13.50
  12   1   9  233.28   15.00
  13  -1   9   89.29    6.50
  13  -1   9   91.39   10.30
  13   1   9   70.29   10.80
  13   1   9   78.19    6.80
 -13  -2   9   28.20    7.80
  13  -2  -9   26.40    8.80
 -13  -2   9   27.30    6.60
  13   2  -9   30.30   10.10
 -13   2   9   26.90    7.50
 -13   2   9   26.00    6.10
  12  -2  -9    3.20    6.70
 -12  -2   9    0.10    5.70
 -12  -2   9    0.60    5.40
 -12   2   9   -1.50    4.70
 -12   2   9   -0.40    5.40
  12   2  -9    0.60    6.60
 -11  -2   9   23.30    5.50
 -11  -2   9   27.00    5.70
  11  -2  -9   32.20    7.60
 -11   2   9   25.90    5.20
 -11   2   9   17.50    5.40
  11   2  -9   26.70    7.40
  10  -2  -9    9.40    5.40
 -10  -2   9   -0.10    4.30
 -10  -2   9    7.90    4.70
 -10   2   9    4.20    4.30
  10   2  -9    6.20    5.20
 -10   2   9    4.30    4.00
  -9  -2   9   32.70    5.80
  -9  -2   9   31.40    5.20
   9  -2  -9   26.30    5.60
  -9   2   9   36.70    5.10
   9   2  -9   19.00    5.30
  -9   2   9   25.10    4.80
   9   2  -9   26.40    6.10
  -8  -2   9   13.30    4.30
   8  -2  -9    8.40    2.80
   8  -2  -9   23.40    5.30
  -8  -2   9    9.80    3.90
  -8   2   9   16.50    3.90
   8   2  -9   10.20    4.30
  -8   2   9   14.80    4.00
   8   2  -9   10.40    4.40
   7  -2  -9  100.69    7.40
   7  -2  -9  121.19    6.20
  -7  -2   9  116.39    7.50
  -7  -2   9  107.19    7.50
   7  -2  -9   96.09    7.70
  -7   2   9  113.69    7.10
   7   2  -9   97.09    7.30
   7   2  -9   97.19    8.00
   7   2  -9  104.89    6.60
  -7   2   9  102.09    7.10
   6  -2  -9  294.27   13.20
  -6  -2   9  269.37   13.00
   6  -2  -9  271.57   11.80
  -6  -2   9  285.87   13.20
  -6  -2   9  281.57   12.10
   6  -2  -9  248.08   12.90
  -6   2   9  276.67   11.90
   6   2  -9  278.57   13.20
   6   2  -9  257.57   12.20
  -6   2   9  253.27   12.60
  -6   2   9  245.48   12.50
   6   2  -9  259.07   12.80
   5  -2  -9  453.65   18.20
  -5  -2   9  414.36   19.10
   5  -2  -9  417.36   19.20
   5  -2  -9  444.16   19.10
  -5  -2   9  432.56   19.10
  -5  -2   9  423.56   18.20
  -5   2   9  461.75   18.20
  -5   2   9  442.76   18.40
   5   2  -9  431.26   19.00
   5   2  -9  445.86   19.30
  -5   2   9  428.96   18.80
  -5   2   9  440.56   19.00
   5   2  -9  426.96   18.70
   4  -2  -9    6.40    1.90
  -4  -2   9    4.90    1.80
  -4  -2   9    7.10    2.80
   4  -2  -9    6.80    2.70
   4  -2  -9    5.00    2.50
  -4  -2   9    4.90    2.70
   4   2  -9    7.30    2.60
   4   2  -9    5.60    2.30
  -4   2   9   10.30    2.30
  -4   2   9    6.50    2.70
   4   2  -9   10.20    3.00
  -4   2   9    5.60    2.50
  -4   2   9   11.70    2.10
  -3  -2   9  446.16   18.30
  -3  -2   9  437.26   19.10
  -3  -2   9  460.65   18.90
   3  -2  -9  444.66   19.00
   3  -2  -9  443.06   18.30
   3  -2  -9  446.16   19.00
  -3   2   9  455.15   18.30
  -3   2   9  438.26   18.60
   3   2  -9  437.46   18.90
  -3   2   9  435.96   18.70
   3   2  -9  458.65   18.90
  -3   2   9  429.96   19.00
   3   2  -9  433.96   18.70
  -2  -2   9   46.30    3.90
   2  -2  -9   52.69    3.10
   2  -2  -9   35.30    3.70
  -2  -2   9   38.10    4.30
   2  -2  -9   48.40    3.80
   2   2  -9   50.09    3.90
   2   2  -9   44.60    3.80
  -2   2   9   46.40    3.30
  -2   2   9   47.00    3.60
  -2   2   9   40.00    4.00
  -2   2   9   52.29    3.20
   2   2  -9   57.39    3.80
   2   2  -9   37.70    3.20
  -1  -2   9 1074.79   42.80
   1  -2  -9 1088.69   43.60
  -1  -2   9 1068.39   43.50
   1  -2  -9 1043.50   42.80
   1  -2  -9 1092.49   43.40
   1   2  -9 1084.19   42.90
  -1   2   9 1146.99   42.90
   1   2  -9 1042.50   42.90
   1   2  -9 1097.69   43.10
  -1   2   9 1089.09   42.90
  -1   2   9 1103.49   43.60
  -1   2   9 1059.79   43.40
   1   2  -9 1040.40   43.50
   0  -2   9    2.80    1.00
   0  -2   9    3.30    2.00
   0  -2  -9    4.20    1.70
   0  -2   9    5.30    1.30
   0  -2  -9    0.50    1.80
   0   2  -9    4.50    2.20
   0   2  -9    4.70    1.60
   0   2   9    3.90    1.30
   0   2   9    4.90    2.40
   0   2  -9    2.70    2.20
   0   2  -9    3.80    1.00
   0   2   9    5.10    1.40
   0   2   9    4.60    1.90
   0   2  -9    4.40    1.00
  -1  -2  -9  197.48    9.10
   1  -2   9  197.28    9.50
  -1  -2  -9  221.28    9.90
   1  -2   9  207.08    8.50
   1  -2   9  194.78    8.50
   1   2   9  197.78    9.50
  -1   2  -9  212.08    9.70
   1   2   9  194.68    8.80
  -1   2  -9  203.58    9.60
   1   2   9  220.38    8.40
  -1   2  -9  212.38    9.00
   2  -2   9  390.86   16.10
  -2  -2  -9  418.26   16.70
  -2  -2  -9  383.36   17.40
  -2  -2  -9  399.16   16.60
   2  -2   9  404.66   16.00
  -2   2  -9  419.66   16.60
  -2   2  -9  386.36   17.20
   2   2   9  401.96   16.40
  -2   2  -9  410.26   17.20
   2   2   9  398.86   17.20
   3  -2   9   33.70    2.00
   3  -2   9   34.20    2.00
   3  -2   9   32.20    2.80
  -3  -2  -9   33.50    2.70
  -3  -2  -9   35.00    3.90
  -3  -2  -9   36.00    3.10
   3   2   9   38.90    2.50
   3   2   9   31.10    3.30
  -3   2  -9   34.30    3.40
  -3   2  -9   43.10    3.20
  -3   2  -9   37.30    4.00
  -4  -2  -9   83.19    4.30
  -4  -2  -9   76.59    4.00
  -4  -2  -9   64.39    5.30
   4  -2   9   73.19    4.40
   4  -2   9   71.49    3.40
   4  -2   9   69.59    3.40
   4   2   9   71.69    3.90
   4   2   9   74.89    4.80
  -4   2  -9   75.89    5.00
  -4   2  -9   80.29    4.80
   4   2   9   76.99    5.20
  -4   2  -9   79.29    5.20
  -5  -2  -9  397.46   15.60
   5  -2   9  387.46   15.20
  -5  -2  -9  351.96   16.60
   5  -2   9  378.36   16.10
  -5  -2  -9  381.86   17.20
   5  -2   9  364.16   15.20
   5   2   9  376.16   16.50
   5   2   9  385.46   16.90
  -5   2  -9  387.26   16.30
   5   2   9  380.16   15.60
  -5   2  -9  372.86   16.80
  -6  -2  -9    3.70    3.30
   6  -2   9    2.10    2.60
   6  -2   9    3.80    1.20
  -6  -2  -9    2.40    1.30
   6   2   9   -0.40    2.60
  -6   2  -9    2.00    2.80
   6   2   9    2.40    1.60
   6   2   9    2.20    2.80
  -6   2  -9    0.40    2.40
   7  -2   9  279.37   12.90
  -7  -2  -9  278.77   13.90
  -7  -2  -9  269.57   11.30
   7  -2   9  272.27   11.40
   7   2   9  274.87   13.50
  -7   2  -9  274.17   13.30
   7   2   9  273.07   12.80
   7   2   9  286.97   11.90
   8  -2   9   -0.90    1.50
   8   2   9   -0.60    3.40
   8   2   9   -0.80    1.80
  -8   2  -9   -0.90    3.90
   9  -2   9   64.79    4.20
   9   2   9   76.09    7.10
  -9   2  -9   57.29    6.40
   9   2   9   75.39    4.70
  10  -2   9   20.50    2.70
  10   2   9   21.00    5.40
 -10   2  -9   16.40    5.00
  10   2   9   23.80    3.10
  11  -2   9   11.40    2.80
  11   2   9    9.70    3.00
  11   2   9   12.00    6.00
 -11   2  -9    7.30    6.00
  12  -2   9   20.90    3.50
  12   2   9   18.50    3.80
  12   2   9   19.80    7.30
 -12   2  -9   30.00    7.70
  13  -2   9    6.50    3.70
 -13   2  -9    4.30    7.10
  13   2   9    2.30    4.00
  13   2   9    4.90    7.80
 -13  -3   9  111.79   11.90
 -12  -3   9   71.09    9.00
 -12  -3   9   61.99    8.40
  12   3  -9   54.39    9.80
 -12   3   9   55.29    8.40
 -12   3   9   70.69    7.70
 -11  -3   9   57.79    7.60
 -11  -3   9   59.59    8.40
  11  -3  -9   83.99   15.50
  11   3  -9   70.39    9.10
 -11   3   9   77.29    8.20
 -11   3   9   73.59    8.80
  10  -3  -9   -0.90    6.20
 -10  -3   9   -0.40    4.70
 -10  -3   9   -1.50    5.20
 -10   3   9    1.10    4.20
 -10   3   9   -0.10    4.80
  10   3  -9   -0.70    5.40
  -9  -3   9    3.20    4.80
   9  -3  -9    2.00    4.90
   9   3  -9    5.20    5.30
  -9   3   9    3.20    4.00
   9   3  -9    1.40    5.00
  -9   3   9    2.60    4.50
   8  -3  -9   93.89    7.90
  -8  -3   9   67.89    7.40
  -8   3   9   89.59    7.30
  -8   3   9   89.79    7.90
   8   3  -9   81.39    7.90
   8   3  -9   96.19    8.10
   7  -3  -9   35.80    5.60
  -7  -3   9   24.50    5.30
   7   3  -9   27.90    5.10
   7   3  -9   42.60    5.10
   7   3  -9   33.70    5.10
  -7   3   9   48.90    5.60
  -7   3   9   38.90    5.10
   6  -3  -9   62.89    6.60
   6  -3  -9   63.29    6.60
  -6  -3   9   77.49    6.40
  -6  -3   9   57.59    5.40
   6   3  -9   77.39    5.90
  -6   3   9   71.49    5.80
   6   3  -9   72.69    6.20
  -6   3   9   75.49    6.40
  -6   3   9   79.79    5.70
   6   3  -9   74.29    6.90
   5  -3  -9    4.10    3.50
   5  -3  -9    4.90    3.40
  -5  -3   9    2.20    2.50
  -5  -3   9    0.50    3.70
  -5   3   9    3.00    2.90
   5   3  -9    1.00    2.70
  -5   3   9    1.60    2.70
   5   3  -9    2.60    3.40
   5   3  -9    1.70    3.20
  -5   3   9    2.40    3.10
  -4  -3   9   13.10    3.80
  -4  -3   9    9.10    2.40
   4  -3  -9    8.50    3.10
   4  -3  -9   13.00    3.50
  -4   3   9   10.40    3.50
   4   3  -9   11.50    3.40
   4   3  -9   10.20    2.70
   4   3  -9   10.00    3.00
  -4   3   9   11.50    2.80
  -4   3   9   16.20    3.30
  -4   3   9   16.90    2.60
   3  -3  -9  176.38    9.80
  -3  -3   9  201.08   10.00
  -3  -3   9  212.38    9.10
   3  -3  -9  183.68    9.90
  -3   3   9  198.78   10.30
  -3   3   9  214.08    9.50
  -3   3   9  202.98    9.70
   3   3  -9  176.48    9.80
   3   3  -9  210.08    9.70
   3   3  -9  188.08    9.60
  -3   3   9  207.48    9.10
  -2  -3   9  202.38    9.00
   2  -3  -9  206.88    9.90
   2  -3  -9  197.18    9.90
  -2  -3   9  177.88    9.80
   2   3  -9  202.88    9.30
  -2   3   9  198.28    9.70
  -2   3   9  193.28    9.20
  -2   3   9  214.18    9.10
   2   3  -9  187.38    9.40
   2   3  -9  210.38   10.00
  -1  -3   9    5.30    2.60
  -1  -3   9    1.80    1.60
   1  -3  -9   -0.30    2.40
   1  -3  -9    3.30    2.50
  -1   3   9    0.90    1.80
  -1   3   9    2.40    1.90
   1   3  -9    0.90    2.40
   1   3  -9    3.20    1.60
  -1   3   9    3.10    2.40
  -1   3   9    3.70    2.60
   0  -3  -9   61.49    4.80
   0  -3  -9   64.19    5.10
   0  -3   9   73.99    5.00
   0  -3   9   64.89    3.80
   0   3  -9   59.99    5.00
   0   3  -9   67.79    3.90
   0   3   9   65.09    5.60
   0   3   9   66.09    3.90
   0   3   9   62.89    4.80
   0   3  -9   79.99    5.10
  -1  -3  -9   28.90    3.90
  -1  -3  -9   33.00    3.70
   1  -3   9   36.90    3.90
   1  -3   9   34.00    2.60
  -1   3  -9   41.00    4.10
   1   3   9   37.30    3.90
   1   3   9   39.20    2.90
  -1   3  -9   37.10    2.40
  -1   3  -9   37.30    4.10
  -1   3  -9   36.40    2.40
  -2  -3  -9    0.60    1.80
  -2  -3  -9    0.60    2.80
   2  -3   9    0.10    2.40
   2  -3   9   -0.60    1.20
  -2   3  -9    0.70    2.60
   2   3   9   -0.50    1.60
   2   3   9    0.20    2.60
  -2   3  -9    1.20    2.40
  -3  -3  -9  849.02   34.60
   3  -3   9  843.72   33.90
  -3  -3  -9  864.01   35.40
   3   3   9  828.72   35.10
  -3   3  -9  858.41   34.90
  -3   3  -9  848.52   35.20
   3   3   9  856.31   34.20
  -4  -3  -9   41.70    4.70
   4  -3   9   37.30    2.80
  -4  -3  -9   36.00    3.70
   4   3   9   41.80    4.40
   4   3   9   40.00    4.50
  -4   3  -9   36.10    4.00
  -4   3  -9   34.70    4.40
   4   3   9   44.70    3.50
  -5  -3  -9   61.69    6.40
  -5  -3  -9   52.39    4.10
   5  -3   9   56.59    3.40
  -5   3  -9   57.59    5.50
   5   3   9   53.79    3.90
  -5   3  -9   50.29    5.20
   5   3   9   53.99    5.30
   5   3   9   60.29    5.80
  -6  -3  -9  160.68    9.90
  -6  -3  -9  161.98    8.10
   6  -3   9  160.78    7.40
  -6   3  -9  158.88    9.50
  -6   3  -9  171.78    8.90
   6   3   9  164.08    9.40
   6   3   9  173.18    8.00
   6   3   9  169.08    9.40
   7  -3   9   67.09    4.10
  -7  -3  -9   66.19    4.80
   7   3   9   72.09    7.00
  -7   3  -9   56.59    6.30
   7   3   9   66.79    6.10
   7   3   9   68.79    4.70
  -8  -3  -9    1.00    2.10
   8  -3   9    0.70    1.90
  -8   3  -9   -2.20    4.10
   8   3   9   -3.40    3.80
   8   3   9    0.70    2.40
   9  -3   9   12.70    2.50
  -9  -3  -9   11.80    2.60
   9   3   9    7.00    2.90
   9   3   9    4.90    5.30
  -9   3  -9   10.70    5.50
 -10  -3  -9   49.70    3.90
  10  -3   9   45.80    4.40
 -10   3  -9   62.49    7.50
  10   3   9   48.50    4.70
  10   3   9   48.80    7.20
  11  -3   9   19.80    3.30
  11   3   9   14.30    3.90
  11   3   9   17.30    7.70
 -11   3  -9   12.70    6.50
  12  -3   9  135.29    8.20
 -12   3  -9  141.29   13.50
  12   3   9  120.59   13.10
  12   3   9  154.78    9.20
 -11   4   9   69.49    8.00
 -11   4   9   74.89    9.20
  11   4  -9   80.69   11.30
 -10  -4   9    4.10    7.50
  10   4  -9    1.70    7.30
 -10   4   9    1.30    5.80
 -10   4   9    5.30    5.10
  -9  -4   9    1.30    6.60
   9   4  -9    2.10    7.30
  -9   4   9    2.20    4.40
  -9   4   9   -1.10    5.60
  -8  -4   9    7.60    5.40
  -8   4   9   10.90    5.50
   8   4  -9   11.50    6.10
  -8   4   9   10.20    4.70
   8   4  -9   12.90    5.50
  -7  -4   9  178.28   11.00
   7   4  -9  178.08   11.30
   7   4  -9  174.38   10.90
  -7   4   9  185.08   10.90
  -7   4   9  174.18   10.50
  -6  -4   9   49.20    6.30
   6   4  -9   51.79    6.30
  -6   4   9   54.19    5.90
   6   4  -9   65.09    6.70
  -6   4   9   64.69    6.10
  -6   4   9   57.39    6.70
  -5  -4   9  151.18    8.50
  -5  -4   9  137.69    9.30
  -5   4   9  165.78    9.50
   5   4  -9  153.88    9.40
  -5   4   9  145.59    9.10
   5   4  -9  167.98    9.70
  -5   4   9  138.69    8.70
  -4  -4   9   60.99    4.70
  -4  -4   9   60.59    6.10
   4  -4  -9   47.00    5.60
   4   4  -9   50.29    5.80
   4   4  -9   56.69    5.70
  -4   4   9   55.69    5.50
  -4   4   9   54.09    5.60
  -4   4   9   56.89    6.40
  -3  -4   9   57.99    6.00
   3  -4  -9   49.80    5.50
   3  -4  -9   56.79    6.00
  -3  -4   9   55.49    4.80
   3   4  -9   58.29    5.40
  -3   4   9   56.09    5.50
  -3   4   9   61.79    6.30
   3   4  -9   49.40    5.40
  -2  -4   9   29.20    3.50
  -2  -4   9   37.70    5.10
   2  -4  -9   37.80    4.90
   2  -4  -9   41.20    4.60
  -2   4   9   33.40    4.50
  -2   4   9   42.80    5.50
   2   4  -9   51.99    5.20
   2   4  -9   36.20    4.00
  -1  -4   9  288.07   12.60
   1  -4  -9  295.37   13.70
   1  -4  -9  284.27   13.50
  -1  -4   9  276.07   13.60
   1   4  -9  285.07   13.00
   1   4  -9  266.67   13.90
  -1   4   9  300.67   12.80
  -1   4   9  286.07   13.70
   0  -4   9   -1.20    3.40
   0  -4  -9   -1.70    2.70
   0  -4   9   -1.00    2.00
   0  -4  -9   -1.40    3.20
   0   4   9   -0.10    3.00
   0   4  -9    0.30    3.10
   0   4  -9   -0.50    3.00
   0   4   9   -0.80    2.30
   0   4  -9   -0.10    2.00
  -1  -4  -9   -0.40    3.20
   1  -4   9   -0.20    3.10
  -1  -4  -9   -0.30    2.80
  -1   4  -9   -1.30    3.00
   1   4   9   -0.80    2.10
  -1   4  -9    0.60    1.80
   1   4   9   -0.50    3.40
  -1   4  -9    0.60    3.30
  -2  -4  -9   91.89    7.10
   2  -4   9   87.39    5.10
  -2  -4  -9   93.39    6.40
   2  -4   9   88.89    6.60
  -2   4  -9   97.79    7.00
  -2   4  -9   87.09    7.00
   2   4   9   89.39    6.80
  -2   4  -9   93.49    4.70
   2   4   9   94.99    5.70
   3  -4   9    3.50    2.00
  -3  -4  -9    5.10    3.10
  -3  -4  -9   11.30    4.20
  -3   4  -9    3.40    3.60
  -3   4  -9    4.00    3.70
   3   4   9    2.80    2.40
   3   4   9    6.90    3.60
   3   4   9    6.70    3.60
   4  -4   9   82.79    5.00
  -4  -4  -9  100.29    6.50
  -4  -4  -9   85.59    7.10
  -4   4  -9   74.99    6.90
  -4   4  -9   93.29    7.30
   4   4   9  103.89    7.80
   4   4   9   90.79    6.70
   4   4   9   87.19    5.60
   5  -4   9  298.77   13.70
  -5  -4  -9  342.87   16.00
  -5  -4  -9  323.47   14.80
  -5   4  -9  317.57   15.30
   5   4   9  349.27   15.50
   5   4   9  321.57   15.80
   5   4   9  325.37   14.20
  -5   4  -9  283.07   15.40
  -6  -4  -9  110.59    8.60
  -6  -4  -9  103.29    6.80
   6  -4   9  107.19    5.90
   6   4   9  109.79    6.60
   6   4   9   92.79    8.30
   6   4   9  108.79    8.10
  -6   4  -9  100.19    8.10
  -7  -4  -9    9.30    3.20
   7  -4   9   10.20    2.60
   7   4   9   11.00    3.30
   7   4   9   11.80    4.70
   7   4   9   12.80    5.60
  -7   4  -9   11.20    5.10
   8  -4   9   41.80    3.90
  -8  -4  -9   34.40    4.50
  -8   4  -9   44.80    7.40
   8   4   9   51.79    6.90
   8   4   9   39.90    4.50
  -9  -4  -9   35.10    4.50
   9  -4   9   33.40    3.90
  -9   4  -9   36.50    7.20
   9   4   9   46.70    5.00
   9   4   9   36.70    7.70
  10  -4   9   -3.90    3.10
 -10  -4  -9    0.50    3.30
  10   4   9    2.30    7.50
  10   4   9    0.00    4.30
 -10   4  -9    0.40    6.60
  11  -4   9   39.40    5.00
 -11  -4  -9   28.50    4.40
 -11   4  -9   36.60    8.70
  11   4   9   30.90    5.70
  11   4   9   32.10    9.80
 -10   5   9    5.60    7.00
 -10   5   9    8.30    8.00
  -9   5   9   69.89    8.50
  -9   5   9   67.09    9.60
  -8   5   9    2.50    6.50
   8   5  -9    4.30    5.90
  -8   5   9    0.00    5.70
   8   5  -9    3.00    6.40
  -7  -5   9   19.50    7.00
   7   5  -9   16.50    5.80
  -7   5   9   17.70    5.70
   7   5  -9   13.80    5.70
  -7   5   9   13.30    5.70
  -6  -5   9   -0.20    5.40
  -6   5   9    1.50    5.00
   6   5  -9    0.60    4.60
   6   5  -9    1.20    4.90
  -5  -5   9   13.40    5.90
   5   5  -9   15.90    5.20
   5   5  -9   13.20    4.90
  -5   5   9   22.30    5.20
  -5   5   9   18.40    5.70
  -4  -5   9   19.20    6.10
  -4  -5   9   13.20    4.20
  -4   5   9   11.20    5.10
   4   5  -9   15.60    4.50
   4   5  -9   16.80    5.00
  -4   5   9   13.40    5.40
  -3  -5   9   86.79    8.30
  -3  -5   9   78.29    6.50
   3   5  -9   84.49    6.90
  -3   5   9   68.99    8.10
   3   5  -9   69.09    7.30
  -3   5   9   72.29    7.30
  -2  -5   9    2.30    3.30
  -2  -5   9    3.10    4.30
   2  -5  -9    4.20    4.50
   2   5  -9    0.50    3.10
  -2   5   9    1.30    4.10
   2   5  -9    0.80    3.90
  -1  -5   9    8.10    3.00
  -1  -5   9   13.70    4.60
   1  -5  -9    8.30    4.40
   1   5  -9    7.70    3.20
   1   5  -9   10.00    4.80
  -1   5   9   11.00    4.50
   0  -5   9   19.70    3.50
   0  -5   9   15.20    4.70
   0  -5  -9   14.90    4.70
   0   5   9   12.90    5.10
   0   5  -9   21.70    5.60
   0   5  -9   16.60    3.30
   0   5  -9   23.70    5.30
   1  -5   9    3.60    4.20
  -1  -5  -9    7.90    4.30
   1  -5   9    4.10    2.80
  -1   5  -9    5.20    4.40
  -1   5  -9    5.20    2.60
  -1   5  -9    4.70    4.10
   1   5   9    9.50    4.50
   2  -5   9   19.70    3.20
  -2  -5  -9   15.40    4.20
   2  -5   9   15.60    4.70
  -2   5  -9   12.30    5.00
  -2   5  -9   17.90    2.80
  -2   5  -9   19.10    5.00
   2   5   9   13.90    4.80
  -3  -5  -9   50.39    5.80
   3  -5   9   62.89    5.00
   3  -5   9   55.89    6.50
  -3   5  -9   65.89    6.70
   3   5   9   55.59    6.70
  -3   5  -9   60.09    3.70
  -3   5  -9   64.19    7.40
  -4  -5  -9   94.19    7.90
   4  -5   9   98.79    6.40
  -4   5  -9  113.99    8.30
  -4   5  -9   93.19    9.10
   4   5   9  113.29    8.80
   5  -5   9    6.90    3.00
  -5  -5  -9   15.10    7.10
  -5  -5  -9    8.40    4.00
   5   5   9    8.70    5.40
   5   5   9   15.70    6.10
  -5   5  -9   15.60    5.30
   5   5   9   10.10    4.40
  -5   5  -9   10.40    4.80
  -6  -5  -9    5.90    4.10
   6  -5   9    5.50    3.00
   6   5   9   10.90    4.00
   6   5   9    7.20    5.70
  -6   5  -9    7.30    5.50
   6   5   9   13.70    6.40
  -7  -5  -9   51.49    6.00
   7  -5   9   60.79    5.70
   7   5   9   66.59    6.30
  -7   5  -9   65.69    8.20
   7   5   9   61.09    8.20
   7   5   9   66.49    8.00
   8  -5   9    0.70    3.60
  -8  -5  -9    0.50    4.20
   8   5   9   -0.70    5.20
  -8   5  -9    2.50    6.30
   8   5   9   -1.00    6.40
   9  -5   9  113.59    8.00
  -9  -5  -9  112.29    9.20
  -9   5  -9   94.89   10.80
   9   5   9  119.49   13.20
  -7   6   9   34.20    8.00
   7   6  -9   28.30    9.00
   7   6  -9   17.70    7.30
   6   6  -9    4.50    7.60
   6   6  -9    2.40    6.30
  -6   6   9   -1.00    6.40
   5   6  -9   -0.20    5.50
  -5   6   9    4.10    6.30
   5   6  -9   -3.10    6.10
  -5   6   9   -0.70    6.30
  -4  -6   9   14.30    9.40
   4   6  -9   11.20    6.10
   4   6  -9    5.80    5.20
  -4   6   9   14.40    7.10
  -4   6   9   13.80    6.50
  -3  -6   9   12.40    6.80
   3   6  -9    5.20    5.70
  -3   6   9    5.50    5.90
   3   6  -9    8.90    4.80
  -2  -6   9   74.89    8.80
  -2  -6   9   71.79    6.90
   2   6  -9   74.79    7.60
   2   6  -9   75.59    8.40
  -2   6   9   70.09    8.20
  -1  -6   9    3.50    4.30
  -1  -6   9    5.50    6.40
  -1   6   9    5.60    5.80
   1   6  -9    2.00    5.50
   1   6  -9    5.20    4.00
   0  -6  -9  132.29   10.50
   0  -6   9  127.29    8.20
   0  -6   9  121.39    9.90
   0   6   9  110.49   10.90
   0   6  -9  108.69    9.80
   0   6  -9  104.49    8.00
   1  -6   9    3.40    4.20
   1  -6   9    0.70    5.60
  -1  -6  -9    4.80    5.30
  -1   6  -9    0.70    5.30
  -1   6  -9    1.60    3.40
  -1   6  -9    1.10    5.70
   1   6   9    3.40    5.80
   2  -6   9   77.99    8.30
   2  -6   9   73.49    6.80
  -2   6  -9   79.99    8.70
   2   6   9   64.99    8.20
  -2   6  -9   60.39    7.70
  -2   6  -9   62.49    5.70
   3  -6   9   79.99    8.70
   3  -6   9   85.89    7.10
  -3  -6  -9   86.59    9.20
  -3   6  -9   82.79    5.30
   3   6   9   83.99    9.10
  -3   6  -9   92.39    9.90
  -3   6  -9   70.49    8.30
  -4  -6  -9   81.49    8.40
   4  -6   9   72.89    8.80
   4  -6   9   72.49    6.40
  -4   6  -9   61.99    8.80
  -4   6  -9   78.59    8.70
   4   6   9   65.09    8.70
   5  -6   9   14.10    7.00
   5  -6   9   14.80    4.60
  -5  -6  -9   12.50    5.90
   5   6   9   13.30    7.30
  -5   6  -9   15.70    7.20
  -5   6  -9   17.10    7.50
  -6  -6  -9   18.40    5.70
   6  -6   9   27.60    5.20
  -6   6  -9   19.10    7.60
   6   6   9   28.30    8.20
 -14   0  10  283.57   16.10
 -14   0  10  272.67   17.00
  14   0 -10  292.57   19.20
  13   0 -10    1.90    7.30
 -13   0  10    3.70    6.40
 -13   0  10    2.50    5.10
  12   0 -10   37.70    7.90
 -12   0  10   27.30    5.60
 -12   0  10   30.40    6.90
 -11   0  10    4.70    4.40
  11   0 -10    2.70    5.50
 -11   0  10    3.00    4.60
 -10   0  10   36.00    5.70
  10   0 -10   42.80    6.50
 -10   0  10   38.60    5.30
  -9   0  10   -0.20    3.60
  -9   0  10    2.50    3.60
   9   0 -10   -2.60    4.00
   8   0 -10  128.19    8.90
  -8   0  10  126.79    8.10
   8   0 -10  142.19    8.70
  -8   0  10  131.39    8.20
   7   0 -10   55.89    4.10
  -7   0  10   46.90    5.20
  -7   0  10   58.99    4.20
  -7   0  10   60.19    4.60
   7   0 -10   65.59    6.00
  -7   0  10   55.19    5.20
   7   0 -10   56.39    5.60
  -6   0  10  366.96   14.60
  -6   0  10  358.86   14.60
  -6   0  10  330.17   15.40
   6   0 -10  316.27   15.70
   6   0 -10  333.77   14.70
   6   0 -10  326.37   15.30
   6   0 -10  356.66   14.60
  -6   0  10  333.87   15.50
  -5   0  10  160.78    8.40
  -5   0  10  163.18    7.60
  -5   0  10  165.28    8.40
   5   0 -10  163.68    7.80
   5   0 -10  160.78    8.70
   5   0 -10  156.98    8.30
   5   0 -10  164.28    7.50
  -5   0  10  163.18    7.70
  -4   0  10 1776.22   71.99
  -4   0  10 1818.22   71.69
  -4   0  10 1779.42   72.19
   4   0 -10 1899.11   71.49
   4   0 -10 1812.02   71.79
  -4   0  10 1805.42   71.49
   4   0 -10 1778.22   71.99
   3   0 -10  843.92   33.60
  -3   0  10  836.02   33.20
   3   0 -10  825.72   34.00
   3   0 -10  800.92   33.50
  -3   0  10  814.12   33.80
  -3   0  10  864.51   33.80
   2   0 -10  310.07   13.00
   2   0 -10  289.17   12.40
  -2   0  10  278.47   12.70
   2   0 -10  295.97   12.70
   1   0 -10  924.51   36.90
   1   0 -10  891.51   36.40
   1   0 -10  916.11   37.10
  -1   0  10  885.71   36.80
  -1   0  10  908.31   36.30
   1   0 -10  964.70   36.40
   0   0 -10   53.39    3.60
   0   0  10   52.79    2.70
   0   0  10   56.29    2.70
   0   0 -10   55.49    2.40
   0   0 -10   51.09    3.60
   0   0 -10   54.89    2.40
   0   0  10   47.40    3.40
   0   0  10   49.99    3.40
  -1   0 -10    2.90    1.70
   1   0  10    3.50    0.70
  -1   0 -10    4.10    1.60
   1   0  10    3.60    0.80
   1   0  10    3.40    1.50
   1   0  10    1.40    1.60
   2   0  10 1065.29   41.10
   2   0  10 1001.20   42.00
   2   0  10 1038.60   41.80
   2   0  10 1009.80   41.10
  -2   0 -10 1094.89   42.20
  -2   0 -10 1081.99   41.80
  -2   0 -10 1057.89   42.30
  -3   0 -10 2005.70   78.59
   3   0  10 1963.60   78.19
   3   0  10 1969.70   77.89
  -3   0 -10 2045.80   77.99
   3   0  10 1955.80   77.19
  -3   0 -10 1911.71   78.19
  -4   0 -10  271.77   11.90
  -4   0 -10  288.17   11.90
  -4   0 -10  284.57   12.50
   4   0  10  269.87   10.80
   4   0  10  264.57   11.90
   4   0  10  267.97   10.80
   5   0  10  396.76   16.10
  -5   0 -10  405.96   17.20
   5   0  10  408.66   16.10
   5   0  10  401.16   17.50
   5   0  10  399.56   17.00
  -5   0 -10  427.76   17.10
  -5   0 -10  401.26   17.70
   6   0  10  417.56   16.30
  -6   0 -10  425.16   18.20
   6   0  10  380.96   17.70
   6   0  10  398.46   16.20
   6   0  10  391.36   17.10
  -6   0 -10  419.96   17.30
   7   0  10  249.08   10.50
  -7   0 -10  259.37   11.90
  -7   0 -10  266.07   12.90
   7   0  10  262.97   12.40
   8   0  10  147.89    9.10
   8   0  10  152.58    6.70
  -8   0 -10  155.68    8.40
   9   0  10 1450.95   58.49
   9   0  10 1408.56   56.49
  10   0  10   33.40    3.00
  10   0  10   26.10    5.40
  11   0  10  230.58   10.70
  11   0  10  254.97   14.00
  12   0  10  212.78   14.40
  12   0  10  208.78   10.10
  13   0  10   44.60    8.80
  13   0  10   48.90    4.70
 -14  -1  10    2.70    7.50
 -14  -1  10   10.00    6.80
  14  -1 -10    8.00    9.40
 -14   1  10    8.10    7.30
 -13  -1  10    5.20    6.50
 -13  -1  10    3.90    5.70
  13  -1 -10    7.10    7.80
  13   1 -10    4.00    8.00
 -13   1  10    8.00    6.30
 -13   1  10    6.40    5.50
 -12  -1  10    2.00    4.80
  12  -1 -10    1.60    6.40
 -12  -1  10    0.00    6.20
 -12   1  10   -0.90    5.30
  12   1 -10    2.00    6.60
 -12   1  10    0.00    4.70
 -11  -1  10    2.00    4.30
  11  -1 -10    9.00    5.90
 -11  -1  10    1.50    4.70
 -11   1  10    3.00    4.70
 -11   1  10    3.60    4.30
  11   1 -10    6.30    6.40
 -10  -1  10   47.60    5.80
  10  -1 -10   37.00    6.60
 -10  -1  10   33.80    5.60
 -10   1  10   38.60    5.40
  10   1 -10   30.70    6.70
 -10   1  10   44.50    5.70
  -9  -1  10    5.30    3.90
  -9  -1  10    1.70    3.70
   9  -1 -10   -3.60    4.20
  -9   1  10   -0.40    3.70
   9   1 -10    4.60    4.40
   9   1 -10    1.00    4.30
  -9   1  10    1.40    3.50
   8  -1 -10   34.10    5.30
   8  -1 -10   29.20    5.10
  -8  -1  10   21.50    4.20
  -8  -1  10   22.40    4.40
   8   1 -10   26.10    5.00
  -8   1  10   39.00    4.80
  -8   1  10   35.00    4.70
   8   1 -10   19.80    4.30
  -7  -1  10   34.70    4.50
   7  -1 -10   34.50    4.80
  -7  -1  10   26.10    4.00
   7  -1 -10   39.40    5.10
  -7  -1  10   28.50    3.40
   7  -1 -10   49.90    5.90
   7   1 -10   29.10    4.70
   7   1 -10   23.50    4.00
  -7   1  10   33.30    4.30
  -7   1  10   23.80    3.80
   7   1 -10   30.70    3.60
  -6  -1  10   54.49    3.80
   6  -1 -10   39.30    4.90
  -6  -1  10   50.69    4.70
   6  -1 -10   57.79    4.80
  -6  -1  10   53.69    5.00
   6  -1 -10   58.29    4.10
  -6   1  10   55.09    4.10
  -6   1  10   65.29    4.00
   6   1 -10   44.50    5.10
  -6   1  10   54.09    5.00
   6   1 -10   44.30    4.80
   6   1 -10   55.69    4.30
  -6   1  10   41.10    4.60
  -5  -1  10   61.99    3.80
   5  -1 -10   58.09    3.80
  -5  -1  10   50.79    4.70
  -5  -1  10   63.89    4.80
   5  -1 -10   49.40    4.50
   5  -1 -10   40.60    4.60
   5   1 -10   53.29    4.20
  -5   1  10   55.29    4.40
  -5   1  10   55.79    3.70
  -5   1  10   52.69    3.90
   5   1 -10   52.69    4.80
   5   1 -10   44.80    4.30
  -5   1  10   44.30    4.20
  -4  -1  10   16.10    3.00
  -4  -1  10   26.90    2.40
   4  -1 -10   26.70    3.10
  -4  -1  10   24.40    3.20
   4  -1 -10   25.80    3.40
   4   1 -10   19.10    2.70
  -4   1  10   21.40    2.20
   4   1 -10   22.60    2.30
  -4   1  10   23.00    2.60
  -4   1  10   23.50    3.10
   4   1 -10   26.50    3.40
   4   1 -10   13.40    2.50
  -4   1  10   20.70    3.00
   3  -1 -10    1.00    2.40
   3  -1 -10    0.20    1.60
  -3  -1  10    1.30    2.10
   3  -1 -10    2.80    1.60
  -3  -1  10    0.50    2.10
  -3  -1  10   -1.10    1.20
  -3   1  10    0.20    1.20
  -3   1  10    0.80    1.60
  -3   1  10    1.10    2.00
   3   1 -10    0.60    1.50
   3   1 -10    0.70    1.80
   3   1 -10    0.40    1.90
  -3   1  10    0.40    1.80
   2  -1 -10   52.49    4.20
  -2  -1  10   70.19    3.30
  -2  -1  10   66.09    4.30
   2  -1 -10   61.19    3.80
  -2   1  10   57.59    3.30
  -2   1  10   66.09    3.90
   2   1 -10   59.59    3.60
   2   1 -10   67.89    3.90
   2   1 -10   48.10    3.90
  -2   1  10   63.69    4.20
   2   1 -10   61.69    4.30
  -2   1  10   57.99    3.80
   1  -1 -10    4.70    1.40
  -1  -1  10    3.00    1.10
   1  -1 -10    4.40    1.90
  -1  -1  10    4.40    1.80
  -1  -1  10    2.70    1.20
   1   1 -10    5.50    1.20
   1   1 -10    4.00    1.70
   1   1 -10    3.80    1.10
  -1   1  10    3.50    1.60
  -1   1  10    3.90    1.70
   1   1 -10    3.00    1.80
  -1   1  10    5.60    1.20
   0  -1 -10   57.39    3.10
   0  -1 -10   61.09    3.30
   0  -1  10   49.50    3.60
   0  -1  10   57.19    2.80
   0  -1 -10   55.99    4.00
   0  -1  10   54.69    2.80
   0   1  10   57.89    3.40
   0   1  10   59.49    3.00
   0   1 -10   58.69    3.80
   0   1  10   50.29    3.60
   0   1 -10   53.09    3.70
  -1  -1 -10  321.37   14.70
  -1  -1 -10  357.26   13.80
   1  -1  10  337.57   13.50
   1  -1  10  318.87   14.40
  -1  -1 -10  344.47   13.80
   1  -1  10  340.77   13.50
   1   1  10  323.67   14.50
  -1   1 -10  344.97   14.60
   1   1  10  337.97   13.80
   1   1  10  340.77   13.80
  -1   1 -10  359.06   14.50
   1   1  10  344.17   14.00
  -1   1 -10  325.37   14.60
  -2  -1 -10 1354.56   55.39
   2  -1  10 1380.76   54.99
   2   1  10 1373.76   54.39
   2   1  10 1413.46   54.49
   2   1  10 1402.96   54.39
  -2   1 -10 1409.46   55.19
  -2   1 -10 1366.36   54.99
   2   1  10 1337.77   55.09
  -2   1 -10 1387.66   55.19
  -3  -1 -10    5.90    2.40
  -3   1 -10   10.10    2.30
  -3   1 -10    4.90    2.00
   3   1  10    6.10    1.20
  -3   1 -10    9.40    2.30
   3   1  10    6.90    1.40
   3   1  10    6.30    1.00
   3   1  10    8.90    2.30
   4  -1  10   -0.60    1.60
  -4  -1 -10    0.10    1.50
  -4  -1 -10   -0.40    2.30
   4   1  10    0.60    1.20
  -4   1 -10   -0.70    2.10
  -4   1 -10   -1.50    1.80
   4   1  10   -0.40    0.80
  -4   1 -10   -0.90    1.90
   4   1  10   -0.10    1.40
   4   1  10    0.20    1.90
  -5  -1 -10  166.68    7.00
  -5  -1 -10  141.09    7.70
   5  -1  10  119.79    7.00
   5   1  10  114.89    7.40
  -5   1 -10  136.59    7.50
  -5   1 -10  150.48    7.10
   5   1  10  134.39    5.90
   5   1  10  127.09    7.00
  -5   1 -10  132.79    7.10
   6  -1  10    4.40    0.90
   6  -1  10    5.70    0.80
   6  -1  10    3.30    2.40
  -6  -1 -10    4.70    3.10
   6  -1  10    2.50    2.30
   6   1  10    2.40    2.40
  -6   1 -10    3.10    2.30
  -6   1 -10    4.50    2.60
   6   1  10    4.60    1.30
   6   1  10    5.70    2.80
  -6   1 -10    6.80    3.10
   7  -1  10    0.80    2.60
  -7  -1 -10    1.30    3.20
   7  -1  10    0.60    1.00
  -7   1 -10    1.40    2.80
   7   1  10    1.40    3.30
   7   1  10    1.70    1.30
   7   1  10   -0.10    3.00
   8  -1  10    8.30    1.50
   8  -1  10    6.90    3.80
   8   1  10    9.00    3.60
  -8   1 -10    6.80    3.90
   8   1  10    8.70    1.80
   9  -1  10    0.50    3.70
   9  -1  10    0.50    1.50
  -9   1 -10    0.80    3.90
   9   1  10    1.00    3.90
   9   1  10    1.10    1.80
  10  -1  10    8.90    2.00
  10  -1  10   10.90    5.30
  10   1  10   10.50    2.30
  10   1  10    9.70    4.80
 -10   1 -10    7.00    4.40
  11  -1  10    0.70    5.70
  11  -1  10    1.30    2.20
 -11   1 -10    3.50    5.50
  11   1  10    1.20    5.20
  11   1  10    2.60    2.50
  12  -1  10    0.60    2.70
  12  -1  10    1.10    6.00
  12   1  10    1.10    7.10
  12   1  10    0.80    3.10
  13  -1  10   10.00    3.50
  13  -1  10    7.30    7.80
  13   1  10    2.20    7.50
  13   1  10    8.30    4.00
 -13  -2  10   17.70    7.70
 -13  -2  10   10.90    6.50
  13  -2 -10   15.30    8.70
 -13   2  10   13.30    7.20
 -13   2  10   13.20    6.00
  13   2 -10   18.50    9.00
 -12  -2  10    9.00    6.80
  12  -2 -10    6.40    7.20
 -12  -2  10    6.30    5.80
 -12   2  10    2.50    6.10
 -12   2  10    6.60    5.40
  12   2 -10    9.20    7.10
  11  -2 -10    2.00    6.10
 -11  -2  10    3.40    4.60
 -11  -2  10    5.90    5.30
 -11   2  10    3.90    4.70
  11   2 -10    8.40    6.30
 -11   2  10    5.80    5.60
 -10  -2  10   85.99    8.00
  10  -2 -10   88.79    9.00
 -10   2  10   80.39    7.80
  10   2 -10   78.59    8.80
 -10   2  10   79.59    8.30
  -9  -2  10   28.10    5.40
  -9  -2  10   39.00    5.70
   9  -2 -10   32.50    6.30
  -9   2  10   25.20    5.00
   9   2 -10   28.40    5.60
  -9   2  10   31.50    5.00
   9   2 -10   25.40    5.60
   8  -2 -10  153.18   10.00
  -8  -2  10  139.39    9.10
  -8  -2  10  140.59    9.20
   8   2 -10  125.19    9.40
  -8   2  10  140.09    8.90
   8   2 -10  145.59    9.50
  -8   2  10  175.88    9.50
  -7  -2  10 1783.72   71.59
  -7  -2  10 1795.42   72.59
   7  -2 -10 1835.72   72.89
   7  -2 -10 1822.22   72.59
  -7  -2  10 1749.62   72.49
  -7   2  10 1793.92   72.39
   7   2 -10 1797.52   72.89
   7   2 -10 1795.42   72.59
  -7   2  10 1768.42   72.39
   7   2 -10 1824.72   71.79
   6  -2 -10  188.18   10.20
  -6  -2  10  194.28    9.10
  -6  -2  10  175.18    9.90
   6  -2 -10  180.08    9.90
  -6   2  10  166.88    9.80
   6   2 -10  191.88   10.00
   6   2 -10  178.08    9.40
  -6   2  10  195.18    9.00
   6   2 -10  187.38   10.20
  -6   2  10  198.88    9.90
  -5  -2  10  233.58   10.30
  -5  -2  10  228.58   11.30
   5  -2 -10  236.58   10.40
   5  -2 -10  212.08   11.20
   5  -2 -10  229.58   11.30
   5   2 -10  228.68   10.90
   5   2 -10  217.98   11.00
   5   2 -10  232.28   11.40
  -5   2  10  231.38   11.30
  -5   2  10  217.78   10.90
  -5   2  10  241.08   10.60
  -4  -2  10    1.70    2.50
   4  -2 -10    2.50    2.00
   4  -2 -10    0.60    2.60
  -4  -2  10    3.10    1.90
   4  -2 -10    1.40    2.20
   4   2 -10    1.00    2.10
   4   2 -10    1.70    2.30
  -4   2  10    2.00    2.00
  -4   2  10    1.80    1.80
  -4   2  10    2.30    2.20
  -4   2  10    0.40    2.70
   4   2 -10    1.60    2.70
   3  -2 -10   69.49    5.00
   3  -2 -10   66.69    4.80
  -3  -2  10   66.29    4.00
   3  -2 -10   76.99    4.40
  -3  -2  10   74.59    5.20
  -3   2  10   64.59    4.40
   3   2 -10   73.89    4.60
  -3   2  10   82.89    4.30
  -3   2  10   73.09    4.70
  -3   2  10   70.19    5.30
   3   2 -10   69.09    4.90
   3   2 -10   81.39    5.20
  -2  -2  10  194.58    9.80
  -2  -2  10  206.28    8.90
   2  -2 -10  202.08    9.60
   2  -2 -10  205.48    9.00
   2  -2 -10  190.48    9.90
   2   2 -10  230.28    9.60
   2   2 -10  203.78    9.50
  -2   2  10  215.98    9.10
  -2   2  10  189.68    9.20
   2   2 -10  199.28    9.80
   2   2 -10  192.68    9.20
  -2   2  10  218.28    9.70
  -2   2  10  219.38   10.00
   1  -2 -10   89.89    5.60
   1  -2 -10  109.99    6.10
  -1  -2  10   91.49    5.90
  -1  -2  10  111.59    5.00
   1   2 -10  108.19    5.70
  -1   2  10  112.99    5.20
  -1   2  10  106.39    5.30
   1   2 -10  120.09    5.30
   1   2 -10  115.69    5.20
   1   2 -10   90.89    5.90
  -1   2  10  110.29    5.90
  -1   2  10  104.29    6.20
   0  -2  10  516.95   20.50
   0  -2  10  497.45   21.40
   0  -2  10  496.35   20.50
   0  -2 -10  483.35   21.50
   0  -2 -10  500.45   21.00
   0   2 -10  508.55   21.50
   0   2  10  479.55   21.40
   0   2  10  518.75   20.60
   0   2 -10  536.05   21.00
   0   2  10  522.35   20.70
   0   2 -10  497.75   21.50
   0   2 -10  524.95   20.30
   0   2 -10  505.05   20.30
   0   2  10  550.94   21.60
  -1  -2 -10    2.80    1.50
  -1  -2 -10    1.00    1.90
   1  -2  10    2.90    1.10
  -1  -2 -10    3.40    2.30
   1  -2  10    1.80    2.00
  -1   2 -10    1.70    1.70
  -1   2 -10    0.60    2.00
   1   2  10    2.80    1.10
   1   2  10    2.30    2.10
  -1   2 -10    3.30    2.20
   1   2  10    1.70    1.20
  -2  -2 -10  430.26   16.90
  -2  -2 -10  398.66   17.60
   2  -2  10  393.56   17.30
  -2  -2 -10  396.96   16.70
   2  -2  10  392.36   16.20
   2  -2  10  404.86   16.20
  -2   2 -10  397.56   17.50
  -2   2 -10  419.66   16.90
   2   2  10  398.46   16.50
   2   2  10  382.26   17.30
  -2   2 -10  437.56   17.50
  -3  -2 -10  353.86   14.70
  -3  -2 -10  332.97   15.90
   3  -2  10  351.06   14.20
  -3  -2 -10  381.96   14.90
   3  -2  10  353.86   14.20
   3   2  10  355.76   15.60
  -3   2 -10  349.37   15.70
  -3   2 -10  368.46   15.10
  -3   2 -10  357.06   15.50
   3   2  10  348.87   14.60
  -4  -2 -10  625.04   25.00
   4  -2  10  630.34   24.60
   4  -2  10  606.24   24.60
  -4  -2 -10  637.94   25.00
   4  -2  10  636.24   25.50
  -4  -2 -10  608.04   26.40
   4   2  10  583.94   25.90
   4   2  10  613.14   25.00
  -4   2 -10  623.74   25.80
  -4   2 -10  619.34   26.10
  -4   2 -10  646.74   25.60
  -5  -2 -10 1639.14   63.09
  -5  -2 -10 1601.44   64.79
  -5  -2 -10 1616.64   63.09
   5  -2  10 1627.24   62.79
   5  -2  10 1545.95   62.79
   5  -2  10 1593.14   63.79
   5   2  10 1598.54   63.29
  -5   2 -10 1528.75   64.39
   5   2  10 1610.94   64.49
   5   2  10 1629.04   64.19
  -5   2 -10 1615.94   63.99
  -6  -2 -10 1286.27   50.19
   6  -2  10 1291.17   50.29
  -6  -2 -10 1255.17   50.19
  -6  -2 -10 1283.47   52.49
   6  -2  10 1287.57   51.39
   6   2  10 1295.37   52.19
   6   2  10 1250.27   50.69
   6   2  10 1287.07   51.49
  -6   2 -10 1228.48   51.89
  -6   2 -10 1301.47   51.29
  -7  -2 -10   -0.30    3.70
   7  -2  10   -0.20    4.50
   7  -2  10    2.10    1.30
  -7   2 -10   -0.40    3.20
   7   2  10   -0.30    3.20
   7   2  10    1.30    1.70
   7   2  10    1.80    3.20
   8  -2  10    1.40    1.50
  -8   2 -10    3.10    3.70
   8   2  10   -0.20    3.40
   8   2  10    1.90    2.00
   9  -2  10   95.29    5.00
   9   2  10  106.49    8.20
  -9   2 -10   80.59    8.10
   9   2  10   88.39    5.40
  10  -2  10  249.18   10.80
  10   2  10  243.58   11.20
 -10   2 -10  233.78   13.80
  10   2  10  240.88   13.90
  11  -2  10  117.99    6.60
  11   2  10  114.39   10.30
 -11   2 -10  125.89    9.80
  11   2  10  121.89    7.20
  12  -2  10  124.39    7.10
  12   2  10  125.49   11.60
 -12   2 -10  115.69   11.90
  12   2  10  115.69    7.70
 -13   2 -10    6.40    7.80
 -12  -3  10   23.40    7.40
 -12  -3  10   30.00    8.40
  12   3 -10   24.90    8.90
 -12   3  10   31.00    6.60
 -12   3  10   42.70    8.20
  11  -3 -10   95.79   10.50
 -11  -3  10   73.39    9.20
  11   3 -10   66.49    9.60
 -11   3  10   87.19    9.30
 -11   3  10   84.29    8.80
 -10  -3  10   30.20    6.70
  10  -3 -10   28.30    7.30
 -10   3  10   35.60    6.80
 -10   3  10   33.50    5.60
  10   3 -10   28.00    6.80
   9  -3 -10  163.18   11.80
  -9  -3  10  154.38   11.10
   9   3 -10  148.69   11.80
  -9   3  10  168.18   10.20
  -9   3  10  155.78   10.20
   9   3 -10  154.18   11.10
  -8  -3  10   91.29    8.90
   8  -3 -10  117.79    9.30
   8   3 -10   91.69    8.30
   8   3 -10   94.09    9.10
  -8   3  10   87.59    8.20
  -8   3  10   98.99    8.00
  -7  -3  10   -1.80    4.10
   7  -3 -10    1.70    4.50
   7   3 -10    0.70    3.50
  -7   3  10   -2.20    3.30
   7   3 -10   -0.30    3.30
  -7   3  10   -1.40    3.70
   7   3 -10    0.30    4.50
  -6  -3  10   21.80    4.60
  -6  -3  10   12.60    3.30
   6  -3 -10   17.40    4.40
   6  -3 -10   18.00    4.60
  -6   3  10   16.30    3.90
   6   3 -10   17.20    4.10
  -6   3  10   16.90    3.70
   6   3 -10   23.70    4.80
  -6   3  10   22.70    4.50
   6   3 -10   24.40    4.40
   5  -3 -10  121.59    8.00
  -5  -3  10  126.59    7.00
  -5  -3  10  117.29    8.00
   5  -3 -10  117.29    8.20
   5   3 -10  131.79    7.80
   5   3 -10  130.09    8.10
  -5   3  10  124.79    7.40
  -5   3  10  123.49    8.10
  -5   3  10  122.09    7.30
   5   3 -10  132.39    7.60
  -4  -3  10  190.28    9.30
   4  -3 -10  176.98   10.20
   4  -3 -10  208.18   10.50
  -4  -3  10  194.98   10.40
  -4   3  10  171.08   10.30
  -4   3  10  220.28    9.50
  -4   3  10  205.68   10.10
   4   3 -10  212.48   10.60
   4   3 -10  218.38   10.20
  -4   3  10  187.48    9.70
   4   3 -10  212.48   10.10
   3  -3 -10   25.10    3.70
  -3  -3  10   35.10    4.30
   3  -3 -10   32.20    4.10
  -3  -3  10   41.10    3.50
  -3   3  10   39.40    4.00
   3   3 -10   41.80    4.40
   3   3 -10   37.90    3.90
  -3   3  10   34.80    3.70
   3   3 -10   39.70    4.50
  -3   3  10   38.80    3.40
  -3   3  10   45.30    4.90
  -2  -3  10   48.60    4.70
  -2  -3  10   42.20    3.40
   2  -3 -10   48.50    4.90
   2  -3 -10   46.50    4.60
   2   3 -10   47.40    4.40
   2   3 -10   56.79    4.10
  -2   3  10   55.09    3.80
  -2   3  10   44.90    3.80
  -2   3  10   41.20    4.30
  -2   3  10   43.90    4.80
   2   3 -10   48.00    4.80
  -1  -3  10    7.20    2.90
   1  -3 -10    7.80    3.00
  -1  -3  10    8.00    1.80
   1  -3 -10    5.20    2.50
  -1   3  10    4.40    1.80
   1   3 -10   11.80    2.10
   1   3 -10    5.90    2.80
  -1   3  10    6.70    2.70
   0  -3 -10   90.09    6.10
   0  -3  10  107.39    6.40
   0  -3  10  106.39    5.20
   0  -3 -10   91.29    6.20
   0   3  10   99.19    6.50
   0   3 -10  109.29    5.20
   0   3  10  116.79    5.60
   0   3 -10  108.99    5.30
   0   3 -10  102.39    6.50
   0   3 -10   97.89    6.30
  -1  -3 -10   12.70    3.00
  -1  -3 -10   13.30    2.60
   1  -3  10   14.00    3.10
  -1   3 -10   18.80    3.40
   1   3  10   16.30    2.20
  -1   3 -10   18.00    3.20
   1   3  10    9.70    2.90
  -1   3 -10   15.00    1.20
   2  -3  10   20.10    2.00
   2  -3  10   22.50    3.50
  -2  -3 -10   19.10    3.70
  -2  -3 -10   15.40    2.70
  -2   3 -10   22.10    3.60
   2   3  10   22.00    2.50
  -2   3 -10   24.70    3.50
   2   3  10   16.60    3.30
   3  -3  10    5.40    1.40
  -3  -3 -10    5.90    2.20
  -3  -3 -10    2.50    3.00
   3   3  10    4.60    1.80
  -3   3 -10    7.80    2.90
  -3   3 -10    5.90    3.00
   3   3  10    7.10    3.00
  -4  -3 -10   11.70    2.40
  -4  -3 -10   13.60    4.10
   4  -3  10   11.40    1.70
  -4   3 -10    9.90    3.40
   4   3  10   16.70    3.50
  -4   3 -10   10.30    3.30
   4   3  10   11.40    2.20
   4   3  10   16.30    3.70
  -5  -3 -10  267.37   13.50
  -5  -3 -10  264.37   11.90
   5  -3  10  262.47   11.20
   5   3  10  258.67   11.70
   5   3  10  271.77   13.10
  -5   3 -10  261.87   12.70
  -5   3 -10  261.77   13.10
   5   3  10  298.77   13.00
  -6  -3 -10   50.39    6.00
  -6  -3 -10   42.60    3.90
   6  -3  10   46.00    3.20
  -6   3 -10   42.40    5.40
   6   3  10   41.90    5.20
  -6   3 -10   55.09    5.40
   6   3  10   52.99    5.50
   6   3  10   45.20    4.00
  -7  -3 -10  261.47   14.00
   7  -3  10  262.67   11.20
  -7  -3 -10  259.07   11.60
   7   3  10  257.67   13.40
   7   3  10  278.67   13.30
  -7   3 -10  244.38   13.30
   7   3  10  254.37   11.60
   8  -3  10    0.60    1.90
  -8  -3 -10    1.10    2.00
   8   3  10    0.40    2.40
   8   3  10   -0.60    4.00
  -8   3 -10    0.70    4.40
  -9  -3 -10   55.69    3.80
   9  -3  10   48.20    4.10
  -9   3 -10   44.20    6.50
   9   3  10   45.80    6.60
   9   3  10   51.19    4.70
  10  -3  10   30.00    3.20
 -10   3 -10   23.70    7.00
  10   3  10   32.10    4.20
  10   3  10   30.30    6.90
  11  -3  10   25.80    3.70
  11   3  10   33.10    8.50
  11   3  10   28.90    4.40
 -11   3 -10   24.20    7.00
  12  -3  10   47.70    5.20
  12   3  10   53.49    9.80
 -12   3 -10   64.39    9.60
  12   3  10   64.79    6.00
 -11   4  10   -0.70    5.70
  11   4 -10   -2.40    8.10
 -11   4  10   -3.00    6.70
 -10  -4  10   49.50    9.00
 -10   4  10   44.00    7.60
 -10   4  10   39.70    6.70
  -9  -4  10   66.09    8.20
   9   4 -10   48.80    7.70
  -9   4  10   43.10    6.70
  -9   4  10   60.59    7.50
  -8  -4  10    0.00    5.40
  -8   4  10    0.60    4.70
   8   4 -10    0.80    5.20
   8   4 -10    2.80    5.10
  -8   4  10    0.10    4.80
  -7  -4  10    0.10    4.70
   7   4 -10    0.90    4.90
   7   4 -10    5.50    4.50
  -7   4  10    5.20    4.50
  -7   4  10    4.80    5.10
  -6  -4  10   14.90    4.80
  -6   4  10    9.70    4.40
   6   4 -10   12.10    4.50
  -6   4  10   10.30    4.60
   6   4 -10   20.40    5.20
  -6   4  10   14.70    4.30
  -5  -4  10  189.78    9.60
  -5  -4  10  163.08   10.50
  -5   4  10  182.48    9.80
  -5   4  10  165.48    9.80
   5   4 -10  166.98   10.10
  -5   4  10  180.38   10.70
   5   4 -10  199.18   10.80
   4  -4 -10  340.27   16.40
  -4  -4  10  359.96   16.90
   4  -4 -10  361.56   16.70
  -4  -4  10  332.67   15.40
  -4   4  10  360.66   16.70
  -4   4  10  340.37   15.90
  -4   4  10  304.17   15.80
   4   4 -10  354.66   16.10
   4   4 -10  353.16   16.60
   3  -4 -10   46.30    5.10
  -3  -4  10   41.50    4.10
  -3  -4  10   48.80    5.50
   3  -4 -10   43.80    5.10
  -3   4  10   31.60    5.20
   3   4 -10   49.50    4.90
  -3   4  10   40.60    4.90
   3   4 -10   39.70    5.10
   2  -4 -10   24.60    4.20
   2  -4 -10   25.50    4.20
  -2  -4  10   25.80    4.40
  -2  -4  10   20.10    3.20
   2   4 -10   33.90    3.70
   2   4 -10   30.90    4.60
  -2   4  10   26.60    4.60
  -1  -4  10  227.58   10.00
   1  -4 -10  224.58   11.20
   1  -4 -10  209.68   11.10
  -1  -4  10  205.98   11.20
   1   4 -10  202.18   11.20
  -1   4  10  226.68   10.20
   1   4 -10  210.78   10.20
  -1   4  10  213.88   11.10
   0  -4  10   31.90    4.40
   0  -4 -10   28.70    4.00
   0  -4  10   18.10    2.70
   0  -4 -10   15.90    3.90
   0   4 -10   21.00    2.60
   0   4 -10   30.60    4.60
   0   4  10   20.20    4.30
   0   4 -10   22.30    4.10
   0   4  10   22.00    3.00
  -1  -4 -10   15.40    3.80
   1  -4  10   20.60    4.10
   1  -4  10   20.30    2.60
  -1  -4 -10   17.90    3.50
  -1   4 -10   15.80    2.10
  -1   4 -10   15.70    3.80
   1   4  10   15.30    4.00
  -1   4 -10   22.10    4.20
   1   4  10   15.30    2.80
  -2  -4 -10  255.47   12.70
   2  -4  10  212.98   12.00
   2  -4  10  235.98   10.70
  -2  -4 -10  254.17   11.90
  -2   4 -10  244.18   12.40
   2   4  10  247.38   12.30
  -2   4 -10  236.28   12.20
   2   4  10  247.18   11.10
  -3  -4 -10  235.98   11.80
  -3  -4 -10  255.57   12.60
   3  -4  10  234.28   10.70
   3  -4  10  244.38   12.30
   3   4  10  258.77   12.20
  -3   4 -10  238.88   12.60
  -3   4 -10  217.38   12.10
   3   4  10  245.28   12.50
   3   4  10  250.37   11.20
  -4  -4 -10  246.88   13.20
   4  -4  10  257.07   10.80
  -4  -4 -10  251.37   12.00
   4   4  10  250.47   12.70
   4   4  10  231.28   11.20
  -4   4 -10  234.88   12.50
   4   4  10  236.08   12.60
  -4   4 -10  239.38   12.70
   5  -4  10    6.90    2.10
  -5  -4 -10   12.20    3.30
  -5  -4 -10   11.30    5.20
  -5   4 -10    8.10    4.40
   5   4  10    6.40    4.20
   5   4  10    9.50    2.90
   5   4  10    9.10    4.60
  -5   4 -10    5.00    4.00
   6  -4  10    9.70    2.50
  -6  -4 -10    4.60    4.90
  -6  -4 -10    8.60    3.10
  -6   4 -10    8.60    4.70
   6   4  10   11.00    4.50
   6   4  10    7.90    3.10
   6   4  10   13.30    4.70
  -7  -4 -10  162.88    9.10
   7  -4  10  176.88    8.30
   7   4  10  187.28   11.50
   7   4  10  172.38    9.10
  -7   4 -10  164.18   10.90
   7   4  10  184.98   11.50
   8  -4  10  313.57   13.70
  -8  -4 -10  305.47   14.30
   8   4  10  310.57   14.30
  -8   4 -10  298.47   16.40
   8   4  10  321.97   16.80
  -9  -4 -10  111.39    7.50
   9  -4  10  133.89    7.30
  -9   4 -10  145.89   11.00
   9   4  10  130.79   10.80
   9   4  10  131.49    8.20
  10  -4  10    7.20    3.40
 -10  -4 -10    3.70    3.30
 -10   4 -10    7.00    7.10
  10   4  10    2.60    4.30
  10   4  10    4.70    7.50
 -11  -4 -10   10.60    3.30
  11   4  10   10.90    9.20
  11   4  10   13.20    5.20
  -9   5  10    1.60    6.50
  -9   5  10    0.70    7.60
   9   5 -10    3.60    6.90
   8   5 -10   91.49   10.10
   8   5 -10   96.79   10.60
  -8   5  10  114.69   11.00
  -8   5  10   97.59   10.60
  -7  -5  10    1.70    6.00
   7   5 -10    2.50    6.00
  -7   5  10    1.90    5.70
   7   5 -10    0.20    5.00
  -6  -5  10   11.50    6.80
   6   5 -10   14.50    5.50
  -6   5  10    7.20    5.40
   6   5 -10    9.70    5.10
  -5  -5  10   27.00    6.20
   5   5 -10   38.60    6.60
  -5   5  10   35.20    6.50
  -5   5  10   43.40    6.60
   5   5 -10   29.80    5.50
  -4  -5  10    0.10    4.90
  -4  -5  10    1.30    3.40
   4   5 -10    0.60    3.60
  -4   5  10    2.00    4.40
   4   5 -10    0.30    4.90
  -4   5  10    2.60    5.40
   3  -5 -10    2.80    5.10
  -3  -5  10    8.40    5.30
  -3  -5  10    6.20    3.70
   3   5 -10    6.10    4.40
  -3   5  10    0.50    4.70
   3   5 -10    2.00    3.50
  -2  -5  10   25.10    4.10
   2  -5 -10   28.40    5.60
  -2  -5  10   27.30    5.30
   2   5 -10   26.50    4.30
  -2   5  10   24.70    5.30
   2   5 -10   33.60    5.50
  -1  -5  10    0.60    3.10
   1  -5 -10    4.20    4.30
  -1  -5  10    2.80    4.40
   1   5 -10    1.20    2.80
   1   5 -10    4.40    4.20
  -1   5  10    0.30    4.20
   0  -5  10  129.39    7.50
   0  -5 -10  133.09    9.20
   0  -5  10  139.59    9.20
   0   5 -10  129.39    9.10
   0   5 -10  130.69    7.40
   0   5 -10  121.89    9.20
   0   5  10  126.29    9.00
  -1  -5 -10    4.10    4.30
   1  -5  10    8.20    5.00
   1  -5  10    6.90    2.90
  -1   5 -10    9.00    5.20
  -1   5 -10    5.90    2.40
  -1   5 -10    6.40    4.40
   1   5  10    5.40    4.50
  -2  -5 -10  176.68   10.50
   2  -5  10  193.78   10.80
   2   5  10  183.68   11.00
  -2   5 -10  178.98   10.80
  -2   5 -10  172.88   11.00
  -2   5 -10  175.28    8.10
  -3  -5 -10    5.90    4.00
   3  -5  10    4.40    2.70
   3  -5  10    4.70    4.60
   3   5  10    4.30    4.70
  -3   5 -10    5.80    4.90
  -3   5 -10    3.90    4.80
   4  -5  10   19.70    3.30
  -4  -5 -10   20.40    4.60
   4  -5  10   18.90    5.30
   4   5  10   24.90    6.20
  -4   5 -10   14.40    5.40
   4   5  10   27.20    5.30
   4   5  10   21.50    4.30
  -4   5 -10   16.40    5.50
   5  -5  10    0.30    2.80
  -5  -5 -10    2.00    3.90
  -5  -5 -10    1.90    6.10
   5   5  10   -0.20    5.20
   5   5  10    1.70    3.60
  -5   5 -10    2.80    5.20
  -5   5 -10   -1.40    5.00
   5   5  10   -1.50    5.30
   6  -5  10    1.90    3.10
  -6  -5 -10    1.70    3.90
   6   5  10    4.50    5.70
   6   5  10    1.40    4.00
  -6   5 -10    2.00    5.60
   6   5  10    0.90    6.20
   7  -5  10   17.10    3.70
  -7  -5 -10   19.90    4.70
  -7   5 -10   15.40    7.10
   7   5  10   21.90    7.10
   7   5  10   13.60    4.80
   7   5  10   19.00    6.60
   8  -5  10   39.10    4.80
  -8  -5 -10   34.40    5.40
  -8   5 -10   26.00    7.50
   8   5  10   39.10    8.70
   8   5  10   35.90    5.60
  -9  -5 -10   45.30    6.60
   9  -5  10   45.90    5.90
   9   5  10   47.40    6.50
  -9   5 -10   40.00   10.00
   9   5  10   45.20    9.70
  -7   6  10   18.80    7.50
   7   6 -10   28.00    7.70
   7   6 -10   40.20    8.70
   6   6 -10    9.60    7.20
  -6   6  10    3.30    6.70
   6   6 -10    4.10    6.20
   5   6 -10    5.70    5.50
  -5   6  10    5.80    6.50
   5   6 -10    8.30    6.70
  -5   6  10    9.70    6.80
  -4  -6  10   19.70    7.30
   4   6 -10   23.40    5.90
  -4   6  10   17.30    6.70
   4   6 -10   15.50    6.60
  -3  -6  10    0.80    6.80
   3   6 -10   -2.60    5.70
  -3   6  10    2.40    6.80
   3   6 -10   -0.70    4.40
  -2  -6  10    7.40    6.20
  -2  -6  10    4.20    4.80
   2   6 -10    5.40    4.20
  -2   6  10    9.10    6.70
   2   6 -10    9.60    5.90
  -1  -6  10  140.49   11.00
   1  -6 -10  149.59   11.50
  -1  -6  10  137.49    9.20
   1   6 -10  137.79   11.00
  -1   6  10  145.99   12.00
   1   6 -10  126.89    9.10
   0  -6 -10    9.40    5.60
   0  -6  10   12.00    6.30
   0  -6  10   12.60    4.40
   0   6  10   15.20    6.40
   0   6 -10   13.30    3.90
   0   6 -10   19.40    6.20
   1  -6  10   16.50    4.40
   1  -6  10   15.00    6.40
  -1  -6 -10   16.80    6.00
  -1   6 -10   14.90    3.50
  -1   6 -10   21.50    6.70
   1   6  10   13.00    7.10
  -1   6 -10    7.70    6.00
   2  -6  10   30.70    6.80
   2  -6  10   22.60    4.70
  -2  -6 -10   36.20    6.50
  -2   6 -10   29.60    6.80
   2   6  10   22.80    6.70
  -2   6 -10   12.80    6.80
  -2   6 -10   29.40    3.50
  -3  -6 -10    2.10    5.50
   3  -6  10    2.20    6.00
  -3   6 -10    0.90    6.40
  -3   6 -10   -2.20    5.70
   3   6  10    1.00    6.30
  -4  -6 -10   29.60    6.30
   4  -6  10   33.50    7.50
   4  -6  10   11.70    4.40
  -4   6 -10   33.50    7.80
  -4   6 -10   23.40    6.90
   4   6  10   31.60    7.60
   5  -6  10   58.99    8.90
  -5  -6 -10   65.79    7.70
   5  -6  10   65.79    6.30
  -5   6 -10   52.89    8.90
  -5   6 -10   68.19    9.50
   5   6  10   63.19    9.80
  -6  -6 -10   31.60    6.70
   6  -6  10   51.09    5.80
   6  -6  10   45.30    8.70
   6   6  10   40.00    9.00
  -6   6 -10   30.60    8.10
 -14   0  11    0.50    6.30
 -13   0  11   -1.50    6.40
 -13   0  11    1.40    5.40
  13   0 -11   -2.00    7.50
 -12   0  11    1.20    5.40
 -12   0  11    2.70    4.80
  12   0 -11   -1.60    6.40
  11   0 -11   -2.10    5.40
 -11   0  11    0.00    4.50
 -11   0  11   -0.60    4.70
 -10   0  11    0.60    4.20
  10   0 -11    0.10    4.80
 -10   0  11    0.60    4.20
   9   0 -11    1.20    3.90
  -9   0  11   -0.10    3.70
  -9   0  11    4.60    3.90
   9   0 -11   -0.70    4.40
  -8   0  11   -0.90    3.40
   8   0 -11    0.50    3.90
   8   0 -11   -0.20    3.50
  -8   0  11    0.90    3.40
   7   0 -11    0.20    3.30
  -7   0  11    0.50    2.40
  -7   0  11   -1.10    2.40
   7   0 -11   -0.40    2.50
  -7   0  11    0.40    2.80
  -7   0  11    1.40    3.10
   7   0 -11   -0.80    3.10
   6   0 -11    0.30    2.30
  -6   0  11    0.50    2.80
   6   0 -11   -0.40    2.50
   6   0 -11    1.70    3.10
  -6   0  11    1.50    2.10
  -6   0  11   -1.40    2.60
  -6   0  11   -1.80    2.00
  -5   0  11   -0.70    1.60
   5   0 -11    0.70    2.80
  -5   0  11   -0.90    2.50
   5   0 -11    0.70    2.30
  -5   0  11   -0.80    2.60
  -5   0  11   -0.40    1.70
   5   0 -11    0.20    1.80
   4   0 -11   -1.10    2.30
   4   0 -11   -0.40    1.90
  -4   0  11    0.50    2.30
  -4   0  11    0.10    1.30
   4   0 -11    0.40    1.90
  -4   0  11    0.10    1.90
  -4   0  11    0.10    2.00
   3   0 -11   -0.30    1.90
  -3   0  11    0.30    1.30
  -3   0  11   -0.90    2.10
   3   0 -11   -0.50    1.50
  -3   0  11    1.40    2.00
  -3   0  11   -0.50    1.80
   3   0 -11   -0.50    2.00
   2   0 -11   -0.50    1.20
  -2   0  11    0.10    1.90
   2   0 -11   -0.20    1.60
  -2   0  11    0.40    1.10
  -2   0  11   -0.10    1.60
   2   0 -11    0.30    1.90
   2   0 -11    0.30    1.60
  -1   0  11    2.50    1.90
   1   0 -11   -0.60    0.90
   1   0 -11   -0.90    1.70
   1   0 -11    0.10    1.80
  -1   0  11    0.20    0.90
   1   0 -11    0.30    1.10
  -1   0  11   -1.50    1.50
   0   0  11    0.00    0.80
   0   0 -11   -0.30    1.60
   0   0  11    0.40    0.90
   0   0 -11    0.00    1.60
   0   0  11   -0.10    1.60
   0   0  11   -1.00    1.50
   1   0  11    0.10    0.70
   1   0  11   -0.20    1.60
   1   0  11   -0.30    0.80
  -1   0 -11   -0.30    1.80
   1   0  11   -0.10    1.60
  -1   0 -11   -0.70    1.70
   2   0  11   -0.20    1.60
   2   0  11    0.20    1.50
   2   0  11    0.20    0.60
   2   0  11    0.00    0.60
  -2   0 -11   -0.90    1.90
  -2   0 -11    0.50    1.70
  -2   0 -11   -0.20    1.60
   3   0  11    0.70    1.70
   3   0  11   -0.30    0.50
  -3   0 -11    0.00    1.70
   3   0  11   -1.20    1.60
  -3   0 -11    0.60    2.00
   3   0  11   -0.10    0.50
  -3   0 -11    0.80    1.80
  -4   0 -11   -0.80    2.30
   4   0  11   -0.30    0.60
   4   0  11   -0.30    1.90
  -4   0 -11    0.80    1.90
   4   0  11   -0.30    0.50
  -4   0 -11    0.20    1.80
   5   0  11    0.00    0.80
  -5   0 -11   -0.80    2.00
   5   0  11    0.00    1.80
  -5   0 -11    0.80    2.50
   5   0  11    0.30    2.20
   5   0  11    0.10    0.60
  -5   0 -11    0.20    2.30
  -6   0 -11   -0.30    2.50
  -6   0 -11   -0.40    2.80
   6   0  11    1.20    2.20
   6   0  11    0.30    1.10
   6   0  11    0.00    2.50
   6   0  11    0.80    0.80
  -7   0 -11    0.60    2.90
   7   0  11    0.70    1.00
  -7   0 -11   -2.10    3.20
   7   0  11   -0.10    2.90
   8   0  11    0.40    1.30
[truncated: 321,860 more chars]
