# Supplementary material for: Crystal structure of 4-benzyl-2H-benzo[b][1,4]thia­zin-3(4H)-one
Source: Acta Crystallogr E Crystallogr Commun. 2015 Nov 28;71(Pt 12):o999. doi: 10.1107/S2056989015022276 (PMC4719943; doi:10.1107/S2056989015022276)
Supplement: Supplementary file 2 [file e-71-0o999-Isup2.hkl]

data_I                                                                          
_shelx_title ' JTM541_0m_a.res in P2(1)/c'                                      
_shelx_refln_list_code          4                                               
_shelx_F_calc_maximum      127.26                                               
_exptl_crystal_F_000       536.00                                               
_reflns_d_resolution_high  0.7308                                               
                                                                                
loop_                                                                           
 _space_group_symop_operation_xyz                                               
 'x, y, z'                                                                      
 '-x, y+1/2, -z+1/2'                                                            
 '-x, -y, -z'                                                                   
 'x, -y-1/2, z-1/2'                                                             
                                                                                
_cell_length_a    10.8711                                                       
_cell_length_b     5.3815                                                       
_cell_length_c    21.1997                                                       
_cell_angle_alpha  90.000                                                       
_cell_angle_beta   93.128                                                       
_cell_angle_gamma  90.000                                                       
                                                                                
_shelx_F_squared_multiplier     1.000                                           
                                                                                
loop_                                                                           
 _refln_index_h                                                                 
 _refln_index_k                                                                 
 _refln_index_l                                                                 
 _refln_F_squared_calc                                                          
 _refln_F_squared_meas                                                          
 _refln_F_squared_sigma                                                         
 _refln_observed_status                                                         
   1   0   0        763.03        812.47        16.02 o                         
   2   0   0        326.07        349.73         7.20 o                         
   3   0   0         83.64         54.93         1.80 o                         
   4   0   0       1225.09       1279.83        25.65 o                         
   5   0   0         79.73         53.91         4.84 o                         
   6   0   0       2638.02       2702.88        48.07 o                         
   7   0   0        411.19        395.15         9.20 o                         
   8   0   0        185.78        161.27         4.91 o                         
   9   0   0       1053.92       1006.70        21.32 o                         
  10   0   0       1450.55       1498.11        31.12 o                         
  11   0   0        653.21        634.78        14.75 o                         
  12   0   0        308.70        296.87         8.87 o                         
  13   0   0        564.20        627.46        15.29 o                         
  14   0   0         34.22         33.04         4.84 o                         
   1   1   0        386.70        402.76         4.97 o                         
   2   1   0          3.62          4.53         0.45 o                         
   3   1   0        531.44        568.90         6.75 o                         
   4   1   0       1881.14       2095.61        25.07 o                         
   5   1   0        402.84        471.21         5.84 o                         
   6   1   0         19.23         19.06         1.17 o                         
   7   1   0        586.51        600.42         9.20 o                         
   8   1   0        415.42        380.90         6.41 o                         
   9   1   0        417.88        403.29         6.93 o                         
  10   1   0          1.79          2.02         1.77 o                         
  11   1   0          0.35          0.71         2.01 o                         
  12   1   0         27.09         26.98         2.69 o                         
  13   1   0          1.35          2.66         2.77 o                         
  14   1   0         16.70         10.31         3.27 o                         
   0   2   0       2628.45       2780.14        38.77 o                         
   1   2   0       1561.91       1616.61        16.63 o                         
   2   2   0        727.50        706.06         8.05 o                         
   3   2   0       5405.12       5878.27        66.57 o                         
   4   2   0        279.11        246.28         3.39 o                         
   5   2   0         10.28         20.02         1.17 o                         
   6   2   0        933.31        924.43        11.63 o                         
   7   2   0       1027.52       1051.67        14.60 o                         
   8   2   0          4.07          3.01         1.55 o                         
   9   2   0       1231.56       1187.78        17.68 o                         
  10   2   0        430.72        446.24         7.86 o                         
  11   2   0        287.89        269.66         6.24 o                         
  12   2   0          1.62          0.38         2.58 o                         
  13   2   0         16.56         18.15         3.25 o                         
  14   2   0         33.57         34.97         5.10 o                         
   1   3   0        437.25        485.35         5.83 o                         
   2   3   0          3.99          6.90         0.89 o                         
   3   3   0        654.37        761.83         9.77 o                         
   4   3   0        158.98        186.34         3.55 o                         
   5   3   0          0.55          0.41         1.20 o                         
   6   3   0        136.83        130.24         3.08 o                         
   7   3   0        359.64        319.08         7.24 o                         
   8   3   0         45.94         35.74         2.56 o                         
   9   3   0        129.82        106.82         4.05 o                         
  10   3   0          0.49          1.14         2.41 o                         
  11   3   0          0.03          0.26         2.59 o                         
  12   3   0        132.58        119.97         5.79 o                         
  13   3   0          1.07          0.28         5.04 o                         
   0   4   0       1226.52       1250.74        21.21 o                         
   1   4   0       1073.48       1089.48        14.45 o                         
   2   4   0        423.00        441.93         7.88 o                         
   3   4   0         12.26          8.73         1.69 o                         
   4   4   0         96.80         98.62         3.25 o                         
   5   4   0        281.22        298.85         6.34 o                         
   6   4   0        266.72        289.22         6.16 o                         
   7   4   0         72.80         56.30         3.34 o                         
   8   4   0        191.93        180.06         7.39 o                         
   9   4   0         33.46         26.30         3.43 o                         
  10   4   0        180.40        174.22         6.41 o                         
  11   4   0         53.63         56.18         4.95 o                         
  12   4   0        324.89        393.65        12.87 o                         
   1   5   0        486.16        506.22        10.20 o                         
   2   5   0         14.18         17.14         2.85 o                         
   3   5   0         15.05          9.02         2.73 o                         
   4   5   0          1.49          0.52         2.57 o                         
   5   5   0         21.57         19.65         3.13 o                         
   6   5   0          3.66         -0.80         3.11 o                         
   7   5   0        382.40        377.01         9.55 o                         
   8   5   0          2.77          0.70         3.63 o                         
   9   5   0          0.60          2.29         4.24 o                         
  10   5   0         11.94          8.98         4.72 o                         
   0   6   0        466.92        494.47        18.93 o                         
   1   6   0        171.28        168.26         7.81 o                         
   2   6   0        215.09        221.07         9.47 o                         
   3   6   0        479.69        487.50        11.09 o                         
   4   6   0          5.00          3.65         4.07 o                         
   5   6   0         16.81         14.06         4.27 o                         
   6   6   0          1.78          4.32         4.72 o                         
   7   6   0         69.93         73.67         5.67 o                         
   8   6   0        111.79        112.64         7.08 o                         
   1   7   0          1.40         -3.12         6.05 o                         
   2   7   0          3.29          1.02         6.28 o                         
   3   7   0          3.80          2.53         6.44 o                         
   4   7   0        148.87        129.08        13.62 o                         
 -14   1   1        349.53        398.58        13.69 o                         
 -13   1   1        128.73        135.55         9.13 o                         
 -12   1   1        204.73        200.31         5.22 o                         
 -11   1   1        259.93        253.76         5.57 o                         
 -10   1   1       1347.16       1277.07        19.06 o                         
  -9   1   1        210.62        209.95         4.45 o                         
  -8   1   1       2872.17       2895.79        40.98 o                         
  -7   1   1       1630.13       1674.89        24.02 o                         
  -6   1   1        267.54        198.91         3.16 o                         
  -5   1   1        219.52        191.31         2.69 o                         
  -4   1   1         94.03        127.60         2.09 o                         
  -3   1   1        142.07        134.71         1.94 o                         
  -2   1   1         48.67         47.56         1.04 o                         
  -1   1   1       5772.53       6417.59        69.62 o                         
   0   1   1       2457.29       2673.25        31.66 o                         
   1   1   1       6407.99       6847.85        77.31 o                         
   2   1   1        171.54        152.12         2.22 o                         
   3   1   1       1390.39       1528.53        17.53 o                         
   4   1   1       2389.39       2632.16        30.00 o                         
   5   1   1         53.37         42.99         1.15 o                         
   6   1   1        437.54        474.27         6.23 o                         
   7   1   1         91.12         81.13         2.30 o                         
   8   1   1         93.40         92.92         2.63 o                         
   9   1   1          2.99          2.45         1.51 o                         
  10   1   1        461.63        461.79         7.83 o                         
  11   1   1         28.00         22.67         2.24 o                         
  12   1   1         82.97         68.08         4.15 o                         
  13   1   1         26.16         20.24         3.22 o                         
  14   1   1          0.15         -3.70         3.75 o                         
 -14   2   1         27.08         18.03         4.28 o                         
 -13   2   1         24.49         25.20         3.50 o                         
 -12   2   1        159.58        138.24         4.97 o                         
 -11   2   1          9.51          4.41         2.81 o                         
 -10   2   1         32.38         34.09         2.81 o                         
  -9   2   1         52.07         42.27         2.39 o                         
  -8   2   1        161.69        161.91         3.84 o                         
  -7   2   1        123.99        107.11         2.75 o                         
  -6   2   1          3.34          3.88         1.05 o                         
  -5   2   1        183.64        172.19         2.96 o                         
  -4   2   1          3.06          0.46         0.75 o                         
  -3   2   1        161.56        186.75         2.59 o                         
  -2   2   1        373.50        409.41         4.68 o                         
  -1   2   1       1531.96       1613.46        16.58 o                         
   0   2   1         62.48         59.22         1.41 o                         
   1   2   1        192.69        183.05         2.33 o                         
   2   2   1        119.40        123.80         2.05 o                         
   3   2   1        812.94       1028.72        11.59 o                         
   4   2   1         89.40         77.58         1.65 o                         
   5   2   1         11.81          8.50         0.87 o                         
   6   2   1        883.83        954.78        12.50 o                         
   7   2   1        234.85        224.80         4.04 o                         
   8   2   1          0.53          0.25         1.43 o                         
   9   2   1          4.10          4.04         1.69 o                         
  10   2   1        180.93        172.30         4.51 o                         
  11   2   1         75.51         72.83         3.31 o                         
  12   2   1          9.66          9.42         2.46 o                         
  13   2   1          4.27          0.92         3.79 o                         
  14   2   1          2.12         -0.30         4.50 o                         
 -13   3   1         88.31         82.41         5.49 o                         
 -12   3   1         48.16         47.08         4.20 o                         
 -11   3   1        236.45        268.97         7.65 o                         
 -10   3   1        235.22        238.77         6.30 o                         
  -9   3   1        436.65        384.05        10.16 o                         
  -8   3   1        495.46        446.50         8.85 o                         
  -7   3   1       1460.82       1479.50        21.60 o                         
  -6   3   1        126.41        117.97         2.75 o                         
  -5   3   1        263.46        249.22         3.98 o                         
  -4   3   1        624.28        661.55         8.21 o                         
  -3   3   1         57.55         56.82         1.89 o                         
  -2   3   1         90.94         72.85         1.77 o                         
  -1   3   1        877.69        923.39        10.19 o                         
   0   3   1        173.65        151.50         3.01 o                         
   1   3   1        334.53        345.10         4.05 o                         
   2   3   1        669.72        680.15         8.33 o                         
   3   3   1        232.53        228.36         3.80 o                         
   4   3   1        155.85        142.13         3.46 o                         
   5   3   1         74.99         76.19         2.20 o                         
   6   3   1        124.57        136.79         3.10 o                         
   7   3   1        200.87        164.07         4.03 o                         
   8   3   1         90.37         83.85         3.43 o                         
   9   3   1          3.43          1.33         2.06 o                         
  10   3   1          4.69          5.69         2.32 o                         
  11   3   1          8.18          7.68         2.53 o                         
  12   3   1          2.57          2.18         3.77 o                         
  13   3   1          1.93         -0.09         5.05 o                         
 -12   4   1         40.35         37.72         4.80 o                         
 -11   4   1          0.69         -0.16         3.87 o                         
 -10   4   1         18.44         16.22         3.66 o                         
  -9   4   1         46.63         39.04         3.75 o                         
  -8   4   1         11.67         10.31         2.98 o                         
  -7   4   1        395.97        391.94         8.45 o                         
  -6   4   1          7.94          5.36         2.25 o                         
  -5   4   1        114.24        108.96         4.52 o                         
  -4   4   1         12.55          6.71         1.78 o                         
  -3   4   1         50.01         57.17         3.08 o                         
  -2   4   1          7.04          3.91         1.53 o                         
  -1   4   1         33.88         31.57         1.76 o                         
   0   4   1        142.35        127.15         2.95 o                         
   1   4   1         24.81         24.81         1.76 o                         
   2   4   1        542.40        581.87         8.25 o                         
   3   4   1         93.20         98.68         2.93 o                         
   4   4   1         40.54         37.48         2.36 o                         
   5   4   1        254.83        271.25         5.34 o                         
   6   4   1        492.60        461.83         7.96 o                         
   7   4   1        212.71        219.70         5.52 o                         
   8   4   1         13.98         16.09         2.92 o                         
   9   4   1         53.85         41.55         3.59 o                         
  10   4   1         79.62         79.97         4.54 o                         
  11   4   1         63.67         58.30         4.25 o                         
  12   4   1         12.32         12.92         5.75 o                         
 -10   5   1         91.78         89.07         6.29 o                         
  -9   5   1         58.40         57.55         5.26 o                         
  -8   5   1         82.44         87.58         5.63 o                         
  -7   5   1        139.85        149.31         6.18 o                         
  -6   5   1        169.17        163.90         6.27 o                         
  -5   5   1         34.95         33.61         3.19 o                         
  -4   5   1          1.68          1.91         2.82 o                         
  -3   5   1          0.03         -0.24         2.68 o                         
  -2   5   1        443.86        454.17         9.44 o                         
  -1   5   1        405.41        399.01         6.85 o                         
   0   5   1         55.73         55.27         2.76 o                         
   1   5   1         91.18         92.08         3.69 o                         
   2   5   1       1164.02       1202.42        21.05 o                         
   3   5   1         13.24         14.56         2.68 o                         
   4   5   1         20.66         16.16         2.83 o                         
   5   5   1         14.12         16.11         3.04 o                         
   6   5   1          3.32          3.32         3.04 o                         
   7   5   1         15.29         15.40         3.49 o                         
   8   5   1          7.75          2.00         3.72 o                         
   9   5   1          4.98          5.39         4.09 o                         
  10   5   1        131.18        147.49         7.03 o                         
  -8   6   1         26.48         21.03         5.73 o                         
  -7   6   1          0.36          0.77         5.10 o                         
  -6   6   1        116.78        138.09         7.48 o                         
  -5   6   1         59.17         62.39         5.40 o                         
  -4   6   1         35.73         28.38         4.83 o                         
  -3   6   1          5.35          2.42         4.50 o                         
  -2   6   1         35.49         38.65         5.13 o                         
  -1   6   1        306.89        324.97        10.54 o                         
   0   6   1        151.53        173.88         7.92 o                         
   1   6   1          3.99          1.06         4.28 o                         
   2   6   1         45.55         46.85         3.91 o                         
   3   6   1         18.98         16.42         3.74 o                         
   4   6   1        148.46        143.71         6.33 o                         
   5   6   1        181.88        188.43         7.85 o                         
   6   6   1         31.68         36.91         4.82 o                         
   7   6   1         78.88         92.57         5.77 o                         
   8   6   1         48.89         40.07         5.68 o                         
  -4   7   1        289.98        306.24        16.43 o                         
  -3   7   1          3.97          1.73         6.25 o                         
  -2   7   1         16.74          9.85         6.50 o                         
  -1   7   1          9.42         10.25         6.18 o                         
   0   7   1          7.47          4.61         6.14 o                         
   1   7   1         21.03         21.50         6.41 o                         
   2   7   1         51.16         61.39         7.83 o                         
   3   7   1          4.68          6.37         7.01 o                         
   4   7   1         57.36         49.12        11.65 o                         
 -14   0   2         13.15         10.41         4.99 o                         
 -13   0   2         67.54         68.15         5.29 o                         
 -12   0   2          0.11          0.09         3.26 o                         
 -11   0   2         48.94         35.39         4.23 o                         
 -10   0   2        146.70        153.77         5.65 o                         
  -9   0   2        883.02        859.17        18.64 o                         
  -8   0   2        864.12        800.13        20.10 o                         
  -7   0   2        284.67        301.67         7.41 o                         
  -6   0   2          0.01          0.24         1.32 o                         
  -5   0   2       2506.69       3000.47        53.21 o                         
  -4   0   2       1409.00       1548.80        23.34 o                         
  -3   0   2       1625.38       1673.60        25.06 o                         
  -2   0   2      12581.44      12922.02       206.77 o                         
  -1   0   2       3188.40       3421.33        59.96 o                         
   0   0   2        382.60        414.54         8.43 o                         
   1   0   2       5558.32       5823.87       114.22 o                         
   2   0   2        560.29        613.05         8.13 o                         
   3   0   2         45.08         45.55         1.06 o                         
   4   0   2        568.26        582.49         9.71 o                         
   5   0   2        878.32        855.02        14.19 o                         
   6   0   2       1345.22       1484.44        26.69 o                         
   7   0   2        374.99        340.42         9.54 o                         
   8   0   2       1175.15       1108.46        22.98 o                         
   9   0   2        554.90        522.58        11.90 o                         
  10   0   2         26.36         27.24         2.80 o                         
  11   0   2        130.78        137.52         5.37 o                         
  12   0   2        810.10        762.00        17.36 o                         
  13   0   2        169.71        180.55         6.85 o                         
  14   0   2         66.82         65.59        10.87 o                         
 -14   1   2         36.37         38.69         3.97 o                         
 -13   1   2          3.63          1.01         2.87 o                         
 -12   1   2        119.45        124.34         4.69 o                         
 -11   1   2         68.92         55.95         2.92 o                         
 -10   1   2        453.89        428.64         7.59 o                         
  -9   1   2          4.91          0.68         1.68 o                         
  -8   1   2         35.13         33.13         1.89 o                         
  -7   1   2        389.70        408.52         6.35 o                         
  -6   1   2          2.79          6.54         0.82 o                         
  -5   1   2        648.94        758.55         8.75 o                         
  -4   1   2        643.25        706.29         8.08 o                         
  -3   1   2       1571.95       1718.13        18.95 o                         
  -2   1   2      11741.52      12440.01       129.86 o                         
  -1   1   2       3490.61       3871.20        42.17 o                         
   0   1   2       4661.79       5093.14        60.14 o                         
   1   1   2        266.93        265.35         3.76 o                         
   2   1   2        390.37        425.32         4.83 o                         
   3   1   2        434.12        432.37         4.97 o                         
   4   1   2          2.40          1.38         0.49 o                         
   5   1   2        250.06        289.57         3.75 o                         
   6   1   2         47.62         52.26         1.28 o                         
   7   1   2         73.39         66.44         1.92 o                         
   8   1   2        120.01        111.44         3.14 o                         
   9   1   2         27.41         27.29         1.79 o                         
  10   1   2        258.03        269.95         5.77 o                         
  11   1   2        295.14        280.46         5.61 o                         
  12   1   2        111.69        107.46         3.73 o                         
  13   1   2        234.89        240.67         9.64 o                         
  14   1   2          0.82          1.94         3.64 o                         
 -14   2   2         57.57         51.03         6.09 o                         
 -13   2   2        165.14        158.89         6.32 o                         
 -12   2   2         11.72          7.74         3.32 o                         
 -11   2   2         93.15         86.01         3.65 o                         
 -10   2   2         17.91         25.19         2.49 o                         
  -9   2   2        678.80        616.29         9.99 o                         
  -8   2   2         94.14         74.05         2.75 o                         
  -7   2   2        339.96        334.66         5.51 o                         
  -6   2   2        367.11        369.28         5.39 o                         
  -5   2   2          8.57          3.05         0.91 o                         
  -4   2   2          1.89          0.42         0.79 o                         
  -3   2   2          2.71          5.30         0.71 o                         
  -2   2   2          0.02         -0.58         0.58 o                         
  -1   2   2       2809.68       3100.14        31.57 o                         
   0   2   2        226.67        209.84         2.84 o                         
   1   2   2       1539.55       1612.94        18.55 o                         
   2   2   2        609.49        645.15         7.38 o                         
   3   2   2        385.25        467.76         5.32 o                         
   4   2   2         92.55        137.79         3.46 o                         
   5   2   2        947.76        940.27        11.17 o                         
   6   2   2        787.04        809.03        10.18 o                         
   7   2   2         47.04         38.79         1.68 o                         
   8   2   2          9.93          6.42         1.43 o                         
   9   2   2       1269.12       1256.47        19.81 o                         
  10   2   2         65.86         68.90         4.02 o                         
  11   2   2        473.19        476.40         9.86 o                         
  12   2   2        235.99        246.25         7.36 o                         
  13   2   2        128.21        120.35         5.87 o                         
  14   2   2         81.43         84.53         5.69 o                         
 -13   3   2          0.87         -0.77         4.18 o                         
 -12   3   2        354.43        353.98        11.14 o                         
 -11   3   2         28.79         29.71         3.75 o                         
 -10   3   2         21.46         18.58         3.23 o                         
  -9   3   2         11.90         11.62         2.55 o                         
  -8   3   2        795.76        761.37        12.83 o                         
  -7   3   2        180.11        181.34         5.11 o                         
  -6   3   2        241.85        243.63         4.10 o                         
  -5   3   2        216.62        216.05         3.52 o                         
  -4   3   2        103.55         98.32         2.15 o                         
  -3   3   2         18.49         21.94         1.19 o                         
  -2   3   2        228.60        228.93         3.84 o                         
  -1   3   2          0.03          0.80         0.76 o                         
   0   3   2        379.06        401.09         4.61 o                         
   1   3   2         60.46         50.02         1.37 o                         
   2   3   2        346.01        358.97         4.58 o                         
   3   3   2        151.38        192.80         3.52 o                         
   4   3   2         25.00         20.42         1.44 o                         
   5   3   2         72.09         64.30         2.22 o                         
   6   3   2        102.63         97.33         2.82 o                         
   7   3   2         70.89         59.62         2.69 o                         
   8   3   2        345.43        321.40         6.75 o                         
   9   3   2          8.44         10.59         2.13 o                         
  10   3   2          9.59          8.39         2.19 o                         
  11   3   2         24.56         25.65         3.56 o                         
  12   3   2          0.91          1.86         3.77 o                         
  13   3   2          4.06          2.41         4.38 o                         
 -12   4   2        193.10        219.68         8.67 o                         
 -11   4   2         28.32         23.95         4.43 o                         
 -10   4   2         45.89         43.89         4.27 o                         
  -9   4   2         62.95         59.16         4.26 o                         
  -8   4   2        151.54        162.45         5.93 o                         
  -7   4   2         46.53         45.90         3.26 o                         
  -6   4   2        350.58        340.18         6.53 o                         
  -5   4   2          1.11         -0.15         1.86 o                         
  -4   4   2        113.73        118.05         4.16 o                         
  -3   4   2          2.70          1.66         1.61 o                         
  -2   4   2          6.35          6.91         1.62 o                         
  -1   4   2        324.72        298.37         4.89 o                         
   0   4   2        101.32         90.79         3.17 o                         
   1   4   2        420.84        436.40         6.88 o                         
   2   4   2        126.07        110.33         2.79 o                         
   3   4   2         15.02         13.76         1.70 o                         
   4   4   2         64.63         70.95         2.55 o                         
   5   4   2         89.17         86.95         3.06 o                         
   6   4   2        451.60        429.27         7.44 o                         
   7   4   2          0.49          1.73         2.12 o                         
   8   4   2        626.25        637.61        12.03 o                         
   9   4   2          8.13         14.00         2.92 o                         
  10   4   2        114.68        124.68         6.84 o                         
  11   4   2         92.45         81.97         6.18 o                         
  12   4   2        168.29        172.80         8.90 o                         
 -10   5   2          0.12          0.62         4.95 o                         
  -9   5   2         18.17         15.64         4.62 o                         
  -8   5   2         81.94         90.43         5.21 o                         
  -7   5   2        122.48        135.78         6.77 o                         
  -6   5   2         28.85         31.93         3.74 o                         
  -5   5   2          0.32         -0.35         2.88 o                         
  -4   5   2         85.01         80.23         4.75 o                         
  -3   5   2        683.61        726.46        13.67 o                         
  -2   5   2        738.54        771.94        13.22 o                         
  -1   5   2        847.02        881.91        13.08 o                         
   0   5   2         76.88         79.95         5.95 o                         
   1   5   2          2.84          1.43         2.38 o                         
   2   5   2         45.85         41.36         3.03 o                         
   3   5   2        120.20        119.19         4.31 o                         
   4   5   2         48.28         48.99         4.32 o                         
   5   5   2         54.17         47.36         3.40 o                         
   6   5   2         22.12         14.51         3.21 o                         
   7   5   2          0.02          0.48         3.18 o                         
   8   5   2        241.52        228.91         7.88 o                         
   9   5   2         89.27         94.57         5.52 o                         
  10   5   2        181.41        217.94        13.47 o                         
  -8   6   2          7.88          1.59         7.48 o                         
  -7   6   2          4.07          2.61         6.29 o                         
  -6   6   2         67.89         71.39         7.37 o                         
  -5   6   2        156.00        163.46         7.45 o                         
  -4   6   2        187.42        174.46         9.15 o                         
  -3   6   2         40.08         38.20         5.39 o                         
  -2   6   2        171.24        166.04         8.12 o                         
  -1   6   2          6.21         12.66         4.55 o                         
   0   6   2          7.91          9.71         4.49 o                         
   1   6   2         42.04         45.12         4.20 o                         
   2   6   2         35.84         34.78         3.58 o                         
   3   6   2         57.55         54.28         4.62 o                         
   4   6   2         32.36         26.61         4.30 o                         
   5   6   2         73.64         74.68         4.75 o                         
   6   6   2         11.62         12.60         4.35 o                         
   7   6   2         23.97         24.41         4.73 o                         
   8   6   2          5.87          6.15         4.97 o                         
  -4   7   2         89.88         99.00         8.71 o                         
  -3   7   2         15.52         17.95         6.77 o                         
  -2   7   2         16.58         15.54         6.38 o                         
  -1   7   2        100.36        106.40         8.03 o                         
   0   7   2         42.28         37.46         6.55 o                         
   1   7   2        127.54        127.20        12.73 o                         
   2   7   2         16.32         18.33         6.53 o                         
   3   7   2          9.24          7.69         6.70 o                         
   4   7   2         17.31         13.65        11.77 o                         
 -14   1   3          0.01         -3.42         3.87 o                         
 -13   1   3          0.05          0.48         2.92 o                         
 -12   1   3        237.32        234.15         5.76 o                         
 -11   1   3        180.05        165.61         4.65 o                         
 -10   1   3         32.68         29.46         2.42 o                         
  -9   1   3         17.20         18.56         1.97 o                         
  -8   1   3        858.77        861.14        14.76 o                         
  -7   1   3         80.77         72.94         2.26 o                         
  -6   1   3         58.09         46.50         1.44 o                         
  -5   1   3       1143.51       1276.32        13.82 o                         
  -4   1   3        243.32        279.38         3.40 o                         
  -3   1   3         73.07         68.03         1.40 o                         
  -2   1   3      13176.94      14351.14       149.93 o                         
  -1   1   3      14928.87      16228.46       183.31 o                         
   0   1   3       1992.35       2244.12        25.51 o                         
   1   1   3       3598.68       3654.91        43.20 o                         
   2   1   3       4054.25       4289.83        48.57 o                         
   3   1   3        352.70        351.83         4.49 o                         
   4   1   3       3047.80       3234.60        38.41 o                         
   5   1   3       4305.92       4662.09        50.79 o                         
   6   1   3          3.09          5.86         0.67 o                         
   7   1   3        181.58        177.48         3.10 o                         
   8   1   3       2945.92       2959.51        39.28 o                         
   9   1   3        354.26        347.10         5.57 o                         
  10   1   3        761.86        734.60        12.36 o                         
  11   1   3        106.23        112.80         4.87 o                         
  12   1   3        266.10        258.42         6.67 o                         
  13   1   3         63.25         60.59         3.81 o                         
  14   1   3        343.05        373.10        16.03 o                         
 -14   2   3          3.05          3.33         4.56 o                         
 -13   2   3         17.05          4.67         4.59 o                         
 -12   2   3         62.36         58.68         3.93 o                         
 -11   2   3         55.35         55.97         3.16 o                         
 -10   2   3          3.57          3.27         2.21 o                         
  -9   2   3          0.53          0.76         1.94 o                         
  -8   2   3        282.87        256.03         6.32 o                         
  -7   2   3          4.01          6.81         1.43 o                         
  -6   2   3        644.61        669.54         8.35 o                         
  -5   2   3         16.42         25.02         1.14 o                         
  -4   2   3        360.64        387.87         4.65 o                         
  -3   2   3          0.05          0.37         0.67 o                         
  -2   2   3       2396.58       2719.91        28.78 o                         
  -1   2   3        133.25        145.43         1.92 o                         
   0   2   3        612.55        690.26         8.21 o                         
   1   2   3        405.97        416.47         4.96 o                         
   2   2   3        355.82        371.16         4.47 o                         
   3   2   3        508.50        563.19         6.31 o                         
   4   2   3       1710.99       2067.19        22.83 o                         
   5   2   3        163.47        167.85         3.00 o                         
   6   2   3        232.89        226.51         3.41 o                         
   7   2   3        165.43        171.43         3.04 o                         
   8   2   3         28.01         28.40         1.54 o                         
   9   2   3        128.29        126.19         4.16 o                         
  10   2   3         12.50          9.94         2.34 o                         
  11   2   3         44.54         36.10         3.02 o                         
  12   2   3         34.33         34.14         3.56 o                         
  13   2   3          6.80          4.61         3.58 o                         
  14   2   3          8.97         11.20         4.43 o                         
 -13   3   3          7.56          4.91         4.61 o                         
 -12   3   3         82.13         78.29         5.18 o                         
 -11   3   3        144.00        133.53         6.15 o                         
 -10   3   3         44.88         37.85         3.63 o                         
  -9   3   3        166.82        171.66         5.36 o                         
  -8   3   3        183.36        187.38         4.89 o                         
  -7   3   3          0.83          1.08         1.68 o                         
  -6   3   3        122.75        117.35         3.15 o                         
  -5   3   3         37.25         42.40         1.94 o                         
  -4   3   3        196.85        189.04         4.23 o                         
  -3   3   3         51.52         46.46         1.81 o                         
  -2   3   3        595.29        600.89         6.89 o                         
  -1   3   3       1396.78       1502.54        15.68 o                         
   0   3   3       1148.39       1201.51        13.62 o                         
   1   3   3       1851.09       1970.50        21.91 o                         
   2   3   3         71.86         55.86         1.51 o                         
   3   3   3        885.06        865.99        10.04 o                         
   4   3   3        908.66        904.07        11.98 o                         
   5   3   3        423.90        433.44         7.66 o                         
   6   3   3        173.58        176.44         3.89 o                         
   7   3   3        252.26        233.56         4.84 o                         
   8   3   3        297.36        256.50         5.70 o                         
   9   3   3        210.28        205.95         5.97 o                         
  10   3   3        220.49        215.27         6.83 o                         
  11   3   3        334.45        359.90         9.08 o                         
  12   3   3        107.98         94.21         6.56 o                         
  13   3   3        173.77        185.87         7.86 o                         
 -12   4   3          8.27          7.23         4.83 o                         
 -11   4   3         98.17        108.50         6.22 o                         
 -10   4   3         24.03         20.66         3.98 o                         
  -9   4   3         68.22         59.86         4.40 o                         
  -8   4   3        354.61        367.77         9.16 o                         
  -7   4   3         37.00         36.69         4.21 o                         
  -6   4   3         44.02         39.21         2.55 o                         
  -5   4   3         20.82         17.56         2.14 o                         
  -4   4   3          1.84          0.91         1.76 o                         
  -3   4   3         24.30         19.96         1.89 o                         
  -2   4   3        741.92        750.04        10.90 o                         
  -1   4   3         15.38         11.03         1.56 o                         
   0   4   3         70.29         70.83         2.31 o                         
   1   4   3        156.23        161.95         2.96 o                         
   2   4   3        153.28        156.71         3.30 o                         
   3   4   3        145.50        162.07         3.59 o                         
   4   4   3         41.23         40.31         2.19 o                         
   5   4   3        184.85        177.97         4.12 o                         
   6   4   3        214.95        216.07         4.69 o                         
   7   4   3        483.04        432.20         8.10 o                         
   8   4   3         17.22         14.96         2.40 o                         
   9   4   3         25.11         31.58         3.66 o                         
  10   4   3          5.69          6.02         3.84 o                         
  11   4   3          0.09         -0.21         4.67 o                         
  12   4   3         10.54         10.77         5.72 o                         
 -10   5   3          1.48         -0.73         5.28 o                         
  -9   5   3          9.33          7.53         4.79 o                         
  -8   5   3        182.40        189.34         7.47 o                         
  -7   5   3         12.84         14.25         3.88 o                         
  -6   5   3         20.25         17.07         3.68 o                         
  -5   5   3          0.44          2.36         2.97 o                         
  -4   5   3        240.81        253.49         6.74 o                         
  -3   5   3        678.24        699.16        16.31 o                         
  -2   5   3        321.91        342.20         6.66 o                         
  -1   5   3        282.24        302.37         6.63 o                         
   0   5   3        476.26        526.15        11.51 o                         
   1   5   3         56.60         58.17         3.06 o                         
   2   5   3        301.76        291.93         6.60 o                         
   3   5   3        104.65        109.38         4.76 o                         
   4   5   3        120.94        130.10         4.83 o                         
   5   5   3         45.24         42.56         3.29 o                         
   6   5   3        246.06        238.12         7.68 o                         
   7   5   3        632.78        669.93        14.17 o                         
   8   5   3          1.24         -0.53         3.32 o                         
   9   5   3         74.97         86.20         6.86 o                         
  10   5   3        144.40        159.84         8.68 o                         
  -8   6   3          1.02          8.05         7.45 o                         
  -7   6   3         18.80         17.25         7.17 o                         
  -6   6   3         45.05         38.86         6.78 o                         
  -5   6   3          0.29         -2.00         4.98 o                         
  -4   6   3         21.68         28.69         5.27 o                         
  -3   6   3        165.53        192.93         8.81 o                         
  -2   6   3        272.90        252.84        10.70 o                         
  -1   6   3         64.38         70.05         8.68 o                         
   0   6   3        299.99        319.60        16.79 o                         
   1   6   3        162.68        166.72         6.37 o                         
   2   6   3         10.35          5.71         3.46 o                         
   3   6   3         61.33         62.97         4.73 o                         
   4   6   3          0.17          2.32         3.58 o                         
   5   6   3         85.30         98.83         5.50 o                         
   6   6   3         77.09         74.89         5.17 o                         
   7   6   3          0.01         -0.12         4.24 o                         
   8   6   3         91.65         88.09         6.08 o                         
  -4   7   3          0.87         -0.87         7.15 o                         
  -3   7   3          0.22          0.05         6.42 o                         
  -2   7   3          9.84          6.20         6.37 o                         
  -1   7   3          0.11         -0.20         6.11 o                         
   0   7   3        204.58        192.86        11.23 o                         
   1   7   3        206.94        210.06        12.05 o                         
   2   7   3          0.01         -2.02         6.53 o                         
   3   7   3          0.55          0.13         6.86 o                         
   4   7   3         68.12         57.43        15.93 o                         
 -14   0   4        113.21        109.44         7.21 o                         
 -13   0   4        267.68        288.66        13.16 o                         
 -12   0   4          0.48         -1.05         3.65 o                         
 -11   0   4        234.53        238.39         7.77 o                         
 -10   0   4        961.93        934.83        20.54 o                         
  -9   0   4       2192.37       2194.66        44.68 o                         
  -8   0   4        745.57        721.96        15.84 o                         
  -7   0   4         58.04         91.41         4.10 o                         
  -6   0   4       1107.46       1155.30        17.10 o                         
  -5   0   4        511.33        462.27         7.58 o                         
  -4   0   4      16195.15      18052.06       266.86 o                         
  -3   0   4       3061.96       3248.08        48.42 o                         
  -2   0   4        268.75        321.65         5.24 o                         
  -1   0   4        128.15        116.82         2.56 o                         
   0   0   4       6467.00       6837.34       120.79 o                         
   1   0   4       3114.78       3378.51        76.67 o                         
   2   0   4      11870.27      12806.60       250.31 o                         
   3   0   4       2135.27       2256.64        33.63 o                         
   4   0   4         58.53         50.51         1.46 o                         
   5   0   4        260.63        258.08         7.15 o                         
   6   0   4        121.69        130.84         2.53 o                         
   7   0   4        678.43        678.51        12.68 o                         
   8   0   4        858.75        848.51        15.79 o                         
   9   0   4       4179.51       4169.60        73.78 o                         
  10   0   4       1130.53       1111.05        23.18 o                         
  11   0   4        370.52        378.87        11.74 o                         
  12   0   4         21.91         21.77         4.34 o                         
  13   0   4        235.94        242.69        17.32 o                         
  14   0   4          1.12          4.53         6.87 o                         
 -14   1   4         30.82         34.34         4.47 o                         
 -13   1   4         32.99         33.76         3.85 o                         
 -12   1   4         75.00         55.06         3.35 o                         
 -11   1   4          3.17          7.27         2.36 o                         
 -10   1   4         27.51         22.41         2.35 o                         
  -9   1   4          0.41          1.40         1.83 o                         
  -8   1   4        311.19        294.90         5.47 o                         
  -7   1   4          0.30          1.24         1.18 o                         
  -6   1   4          9.81          7.00         0.89 o                         
  -5   1   4        157.70        145.65         2.18 o                         
  -4   1   4        975.08       1112.99        12.08 o                         
  -3   1   4        677.44        744.93         8.20 o                         
  -2   1   4        919.35        958.94        10.32 o                         
  -1   1   4       1549.14       1658.23        19.03 o                         
   0   1   4       4425.78       4854.40        54.93 o                         
   1   1   4       4543.92       4956.16        64.73 o                         
   2   1   4        859.44        941.65        11.89 o                         
   3   1   4        460.14        466.90         5.60 o                         
   4   1   4         29.94         36.65         1.04 o                         
   5   1   4        933.29       1039.72        12.66 o                         
   6   1   4         23.61         17.05         0.92 o                         
   7   1   4         30.79         23.72         1.45 o                         
   8   1   4        131.69        129.52         3.26 o                         
   9   1   4        174.17        169.06         4.08 o                         
  10   1   4         17.89         17.79         2.01 o                         
  11   1   4          1.28          2.62         2.10 o                         
  12   1   4        105.38        105.76         4.16 o                         
  13   1   4         14.63         14.21         4.02 o                         
  14   1   4        170.72        183.81         8.46 o                         
 -14   2   4         22.89         20.61         5.81 o                         
 -13   2   4        122.65        143.82         6.53 o                         
 -12   2   4        155.40        179.15         6.02 o                         
 -11   2   4        615.29        622.52        11.56 o                         
 -10   2   4        300.55        295.30         6.18 o                         
  -9   2   4       1359.72       1322.42        21.10 o                         
  -8   2   4        103.05        112.16         3.92 o                         
  -7   2   4       2307.08       2352.94        30.04 o                         
  -6   2   4        635.83        635.75         7.76 o                         
  -5   2   4        125.12        112.74         2.41 o                         
  -4   2   4          3.95          1.01         0.78 o                         
  -3   2   4        467.79        419.47         5.33 o                         
  -2   2   4       3023.16       3322.22        35.07 o                         
  -1   2   4       1876.16       1895.17        20.93 o                         
   0   2   4       1942.46       2083.09        22.92 o                         
   1   2   4        114.24         90.75         2.37 o                         
   2   2   4       1944.88       2106.42        22.32 o                         
   3   2   4       3227.07       3618.31        38.11 o                         
   4   2   4         66.58         43.18         1.05 o                         
   5   2   4        429.01        435.16         6.03 o                         
   6   2   4       1092.69       1179.61        16.09 o                         
   7   2   4          1.26          1.11         1.34 o                         
   8   2   4         22.22         20.13         2.02 o                         
   9   2   4         92.84         83.56         3.38 o                         
  10   2   4         29.83         32.49         2.69 o                         
  11   2   4         40.98         44.13         3.27 o                         
  12   2   4        106.22        104.65         5.13 o                         
  13   2   4          1.07          1.45         3.38 o                         
  14   2   4          2.97          1.67         8.89 o                         
 -13   3   4        198.80        184.79         8.11 o                         
 -12   3   4         25.88         25.77         4.46 o                         
 -11   3   4         20.32         18.30         3.85 o                         
 -10   3   4          6.60          9.60         3.11 o                         
  -9   3   4        330.60        323.38         7.63 o                         
  -8   3   4         55.59         57.75         3.29 o                         
  -7   3   4         88.57         83.48         3.04 o                         
  -6   3   4        390.03        380.70         5.70 o                         
  -5   3   4          0.14          0.63         1.24 o                         
  -4   3   4         83.00         99.86         3.17 o                         
  -3   3   4         41.14         61.07         2.09 o                         
  -2   3   4       1155.57       1263.10        14.27 o                         
  -1   3   4         32.16         26.26         1.06 o                         
   0   3   4        500.59        583.04         6.97 o                         
   1   3   4        527.32        634.25         7.22 o                         
   2   3   4       1415.04       1677.89        18.77 o                         
   3   3   4        194.45        200.19         4.46 o                         
   4   3   4        383.64        393.78         5.71 o                         
   5   3   4        274.24        277.94         4.56 o                         
   6   3   4          0.41          0.04         1.11 o                         
   7   3   4         83.82         63.08         2.95 o                         
   8   3   4         23.55         25.85         2.65 o                         
   9   3   4         81.07         88.35         4.15 o                         
  10   3   4         81.80         80.20         4.10 o                         
  11   3   4         19.42         15.80         3.26 o                         
  12   3   4         40.81         36.07         4.14 o                         
  13   3   4          9.79          7.86         4.32 o                         
 -12   4   4        158.37        156.87         7.66 o                         
 -11   4   4          1.70          1.14         4.41 o                         
 -10   4   4        270.97        295.67         8.78 o                         
  -9   4   4        186.70        200.11         7.08 o                         
  -8   4   4        475.32        494.93        10.57 o                         
  -7   4   4         26.49         28.76         3.04 o                         
  -6   4   4        130.46        134.25         3.98 o                         
  -5   4   4        194.09        194.61         4.40 o                         
  -4   4   4       1122.68       1117.87        15.83 o                         
  -3   4   4       1267.65       1283.49        18.93 o                         
  -2   4   4          1.61          1.16         1.57 o                         
  -1   4   4         34.26         33.18         2.02 o                         
   0   4   4        297.50        309.88         5.03 o                         
   1   4   4        759.02        769.56        10.06 o                         
   2   4   4        112.90        111.99         2.86 o                         
   3   4   4        311.05        269.08         4.81 o                         
   4   4   4        156.10        154.47         4.19 o                         
   5   4   4         20.05         21.31         1.97 o                         
   6   4   4         76.06         97.61         3.19 o                         
   7   4   4        579.75        550.17         9.71 o                         
   8   4   4         46.49         46.87         3.60 o                         
   9   4   4         37.75         34.94         3.65 o                         
  10   4   4         24.84         27.94         3.89 o                         
  11   4   4         39.04         32.33         4.63 o                         
  12   4   4          4.68          4.08         7.67 o                         
 -10   5   4         54.96         60.18         7.67 o                         
  -9   5   4          3.25          2.51         5.08 o                         
  -8   5   4          0.78          1.18         4.43 o                         
  -7   5   4          1.12         -0.03         4.06 o                         
  -6   5   4         22.13         24.71         4.00 o                         
  -5   5   4          0.06         -0.95         2.88 o                         
  -4   5   4        140.60        138.89         5.32 o                         
  -3   5   4        465.46        472.99         9.92 o                         
  -2   5   4         14.98          8.82         2.78 o                         
  -1   5   4         69.51         77.27         5.18 o                         
   0   5   4        120.98        106.27         4.23 o                         
   1   5   4         10.79          9.27         2.38 o                         
   2   5   4        175.97        179.52         6.53 o                         
   3   5   4        366.34        379.64         8.28 o                         
   4   5   4         60.67         50.14         3.37 o                         
   5   5   4        134.29        128.36         4.82 o                         
   6   5   4         94.52        107.44         5.32 o                         
   7   5   4        173.24        188.34         7.23 o                         
   8   5   4         10.72          4.20         4.73 o                         
   9   5   4        103.21        102.99         9.75 o                         
  10   5   4         75.16         81.95         6.72 o                         
  -8   6   4         22.54         18.42         7.46 o                         
  -7   6   4        351.71        378.44        14.49 o                         
  -6   6   4         95.98        107.92        14.08 o                         
  -5   6   4         19.03         14.36         5.30 o                         
  -4   6   4          7.20          3.73         4.86 o                         
  -3   6   4        260.12        268.00        10.10 o                         
  -2   6   4          1.30          3.25         4.60 o                         
  -1   6   4        257.29        257.97         9.54 o                         
   0   6   4         40.88         44.63         3.82 o                         
   1   6   4        184.97        182.41         6.64 o                         
   2   6   4         14.91          7.09         3.58 o                         
   3   6   4         55.69         56.12         3.94 o                         
   4   6   4         89.81         92.63         4.90 o                         
   5   6   4          2.25          2.69         3.65 o                         
   6   6   4        204.35        205.28         8.29 o                         
   7   6   4         22.75         17.86         4.12 o                         
   8   6   4         27.72         23.40         6.96 o                         
  -4   7   4          0.87          1.19         7.90 o                         
  -3   7   4          8.01          9.20         6.75 o                         
  -2   7   4         52.98         46.77         6.98 o                         
  -1   7   4          7.21          8.65         6.15 o                         
   0   7   4          0.69         -1.57         6.15 o                         
   1   7   4         95.33         89.61        10.24 o                         
   2   7   4          0.04         -1.96         6.52 o                         
   3   7   4         17.69         15.53         7.51 o                         
 -14   1   5        392.77        470.39        11.67 o                         
 -13   1   5          3.27          1.17         3.59 o                         
 -12   1   5        130.72        142.57         5.39 o                         
 -11   1   5        353.05        354.22         7.09 o                         
 -10   1   5        854.54        757.12        12.21 o                         
  -9   1   5        111.21        116.25         3.53 o                         
  -8   1   5        394.33        362.43         6.45 o                         
  -7   1   5          4.52          8.59         1.28 o                         
  -6   1   5        223.70        193.24         3.82 o                         
  -5   1   5       4558.32       5088.55        53.61 o                         
  -4   1   5        570.13        559.09         6.34 o                         
  -3   1   5         10.05         11.02         0.74 o                         
  -2   1   5         84.92         70.51         2.02 o                         
  -1   1   5       2723.45       2949.01        33.52 o                         
   0   1   5        801.69        822.38         9.16 o                         
   1   1   5       2059.90       2226.56        29.29 o                         
   2   1   5        382.15        416.20         5.47 o                         
   3   1   5       1748.11       1963.00        21.59 o                         
   4   1   5        111.48         99.31         1.60 o                         
   5   1   5         32.11         32.42         1.05 o                         
   6   1   5        148.51        182.43         4.52 o                         
   7   1   5         23.99         21.71         1.58 o                         
   8   1   5          0.48          0.67         1.28 o                         
   9   1   5          5.02          5.04         1.52 o                         
  10   1   5        304.18        304.88         6.60 o                         
  11   1   5        285.29        275.27         6.54 o                         
  12   1   5         54.64         58.91         6.48 o                         
  13   1   5        157.60        159.87         6.72 o                         
  14   1   5        345.24        345.15        10.45 o                         
 -14   2   5        100.94         93.61         8.08 o                         
 -13   2   5        170.33        178.31         8.95 o                         
 -12   2   5         54.11         46.30         3.93 o                         
 -11   2   5         38.89         36.05         3.38 o                         
 -10   2   5        177.35        164.01         5.16 o                         
  -9   2   5        180.37        173.19         6.48 o                         
  -8   2   5        364.78        342.23         6.33 o                         
  -7   2   5        367.04        361.88         6.42 o                         
  -6   2   5        334.00        322.81         4.43 o                         
  -5   2   5         88.76         90.12         1.87 o                         
  -4   2   5       1803.07       2007.27        22.30 o                         
  -3   2   5       2032.94       2344.08        25.89 o                         
  -2   2   5        679.87        745.89         8.26 o                         
  -1   2   5         28.76         26.46         1.86 o                         
   0   2   5        305.35        323.29         3.83 o                         
   1   2   5         21.84         14.67         0.67 o                         
   2   2   5         70.51         57.49         1.37 o                         
   3   2   5         54.27         36.74         1.34 o                         
   4   2   5         17.91         18.36         1.29 o                         
   5   2   5          5.05          2.00         0.86 o                         
   6   2   5        394.05        396.60         6.40 o                         
   7   2   5        104.74         96.99         2.84 o                         
   8   2   5        194.96        184.16         4.74 o                         
   9   2   5          9.82          5.31         1.92 o                         
  10   2   5         12.82         12.74         2.33 o                         
  11   2   5         28.88         25.81         2.89 o                         
  12   2   5          0.51          2.00         2.80 o                         
  13   2   5         33.53         36.98         3.58 o                         
 -13   3   5         32.38         42.88         5.61 o                         
 -12   3   5         74.99         67.21         5.18 o                         
 -11   3   5        403.27        433.23        10.85 o                         
 -10   3   5        212.34        191.43         6.87 o                         
  -9   3   5         69.70         72.86         4.09 o                         
  -8   3   5        463.92        458.20         8.83 o                         
  -7   3   5        480.58        451.72         7.46 o                         
  -6   3   5         82.96         83.57         3.00 o                         
  -5   3   5        542.35        511.70         7.08 o                         
  -4   3   5        388.85        364.24         5.30 o                         
  -3   3   5          2.59          5.48         1.08 o                         
  -2   3   5         37.40         35.03         1.79 o                         
  -1   3   5         43.37         53.85         1.51 o                         
   0   3   5        119.71        117.32         2.13 o                         
   1   3   5          0.88          3.56         0.86 o                         
   2   3   5        542.24        558.29         6.97 o                         
   3   3   5        278.72        261.34         4.07 o                         
   4   3   5        116.98        124.47         4.33 o                         
   5   3   5         38.47         40.85         2.04 o                         
   6   3   5          0.69          0.42         1.60 o                         
   7   3   5        188.84        162.15         4.42 o                         
   8   3   5          9.79          8.34         2.29 o                         
   9   3   5        110.66        104.19         4.36 o                         
  10   3   5         95.65         93.17         4.42 o                         
  11   3   5         60.45         58.41         3.94 o                         
  12   3   5         64.50         48.67         4.92 o                         
  13   3   5        131.72        115.39         7.20 o                         
 -12   4   5          0.82         -0.75         6.05 o                         
 -11   4   5          1.48          1.28         4.55 o                         
 -10   4   5         81.13         76.79         5.31 o                         
  -9   4   5          1.26          0.80         3.80 o                         
  -8   4   5         23.74         17.41         3.48 o                         
  -7   4   5        110.50        118.75         4.24 o                         
  -6   4   5        156.51        140.08         4.17 o                         
  -5   4   5         43.07         38.37         2.78 o                         
  -4   4   5        559.47        561.02         9.21 o                         
  -3   4   5       1716.06       1843.06        25.21 o                         
  -2   4   5        247.94        226.33         4.39 o                         
  -1   4   5         35.50         42.16         2.35 o                         
   0   4   5        173.49        166.11         4.03 o                         
   1   4   5         26.89         27.33         2.48 o                         
   2   4   5        356.44        341.61         5.48 o                         
   3   4   5         30.93         29.67         1.89 o                         
   4   4   5         17.22         17.76         1.81 o                         
   5   4   5          8.75         11.75         1.80 o                         
   6   4   5        112.29         86.93         3.05 o                         
   7   4   5        376.26        383.18        10.71 o                         
   8   4   5         16.53         16.25         2.98 o                         
   9   4   5        206.63        213.95         6.82 o                         
  10   4   5        111.64        115.84         6.34 o                         
  11   4   5         19.59         24.60         4.37 o                         
  12   4   5         15.72         17.04        17.78 o                         
 -10   5   5          5.07          0.78         6.47 o                         
  -9   5   5          1.36          1.09         6.75 o                         
  -8   5   5         34.69         33.11         6.24 o                         
  -7   5   5        249.19        267.76        10.88 o                         
  -6   5   5        116.10        128.48         6.90 o                         
  -5   5   5          1.80          0.84         3.46 o                         
  -4   5   5        214.80        229.10         6.63 o                         
  -3   5   5         37.55         41.62         3.48 o                         
  -2   5   5        103.79         99.47         4.41 o                         
  -1   5   5        147.63        160.89         4.83 o                         
   0   5   5         32.75         29.84         2.67 o                         
   1   5   5        136.87        143.66         6.21 o                         
   2   5   5         78.92         71.69         3.91 o                         
   3   5   5          0.01          1.51         2.53 o                         
   4   5   5         34.16         32.35         2.99 o                         
   5   5   5         13.34          9.23         2.68 o                         
   6   5   5          2.78          1.00         2.58 o                         
   7   5   5         27.86         26.44         4.38 o                         
   8   5   5          3.43         -0.52         4.31 o                         
   9   5   5         50.68         59.88         8.01 o                         
  10   5   5        146.62        157.49         8.43 o                         
  -8   6   5         39.64         25.41         8.50 o                         
  -7   6   5          0.78          5.97         7.85 o                         
  -6   6   5          1.31          4.58         6.22 o                         
  -5   6   5        207.72        237.43        15.37 o                         
  -4   6   5        450.51        468.26        13.45 o                         
  -3   6   5         19.91         19.99         4.83 o                         
  -2   6   5         50.20         56.85         5.64 o                         
  -1   6   5         24.33         20.91         4.41 o                         
   0   6   5         66.67         67.17         4.23 o                         
   1   6   5          0.14         -1.39         3.32 o                         
   2   6   5         10.13         10.12         3.48 o                         
   3   6   5         73.89         83.42         4.91 o                         
   4   6   5          3.03          2.55         3.51 o                         
   5   6   5         15.30         13.84         3.82 o                         
   6   6   5        119.29        118.87         5.85 o                         
   7   6   5        202.69        218.82        11.00 o                         
   8   6   5        132.10        155.43        11.65 o                         
  -3   7   5         13.35         14.09         6.72 o                         
  -2   7   5         16.74         20.61         6.61 o                         
  -1   7   5         35.98         33.55         6.90 o                         
   0   7   5         33.96         33.27         7.46 o                         
   1   7   5          0.57          0.16         6.69 o                         
   2   7   5         20.53         14.56         6.97 o                         
   3   7   5         17.20         19.88         6.63 o                         
 -14   0   6         32.26         22.78         7.17 o                         
 -13   0   6         47.11         47.07         6.52 o                         
 -12   0   6         45.86         49.02         4.84 o                         
 -11   0   6          2.25          1.27         3.46 o                         
 -10   0   6        356.14        307.80         8.78 o                         
  -9   0   6         95.17         74.69         4.16 o                         
  -8   0   6         65.53         50.13         3.30 o                         
  -7   0   6         35.94         40.05         2.59 o                         
  -6   0   6        674.50        785.56        13.07 o                         
  -5   0   6        149.42        151.52         4.28 o                         
  -4   0   6         53.17         35.78         2.45 o                         
  -3   0   6          0.19         -0.04         0.79 o                         
  -2   0   6        871.51        900.00        18.36 o                         
  -1   0   6        570.20        627.60        12.85 o                         
   0   0   6       6837.98       7259.48       107.29 o                         
   1   0   6         55.26         61.96         1.62 o                         
   2   0   6       5939.28       6556.81       128.60 o                         
   3   0   6       8042.03       9038.45       177.01 o                         
   4   0   6       2624.23       3017.27        44.98 o                         
   5   0   6         15.95         20.41         1.31 o                         
   6   0   6        749.71        699.19        12.96 o                         
   7   0   6       2871.31       2854.58        65.65 o                         
   8   0   6         25.37         26.03         3.17 o                         
   9   0   6         73.17         63.37         4.12 o                         
  10   0   6         25.20         21.42         3.33 o                         
  11   0   6        371.58        359.14        11.46 o                         
  12   0   6       1094.44       1122.20        34.70 o                         
  13   0   6       1029.99       1114.72        52.98 o                         
  14   0   6        178.17        146.03        11.76 o                         
 -14   1   6         25.77         40.12         5.31 o                         
 -13   1   6          0.83          0.51         4.02 o                         
 -12   1   6         12.74         14.26         3.40 o                         
 -11   1   6         23.51         18.72         3.06 o                         
 -10   1   6         11.72         12.34         2.41 o                         
  -9   1   6          2.46          1.92         1.92 o                         
  -8   1   6        229.72        222.07         4.83 o                         
  -7   1   6        210.56        199.31         3.75 o                         
  -6   1   6        486.28        491.94         7.05 o                         
  -5   1   6        110.95        123.60         2.44 o                         
  -4   1   6        236.85        249.78         3.19 o                         
  -3   1   6        165.43        174.05         2.65 o                         
  -2   1   6         18.76         16.83         0.76 o                         
  -1   1   6       2784.29       3061.30        36.40 o                         
   0   1   6       2605.19       2759.04        30.13 o                         
   1   1   6          0.98          0.36         0.36 o                         
   2   1   6          3.24          2.10         0.67 o                         
   3   1   6        247.03        274.97         3.64 o                         
   4   1   6         90.74        102.68         1.81 o                         
   5   1   6          8.82          7.86         0.64 o                         
   6   1   6       1272.79       1357.01        16.47 o                         
   7   1   6        188.96        175.38         3.58 o                         
   8   1   6          1.13          1.33         1.16 o                         
   9   1   6        988.14       1017.16        19.37 o                         
  10   1   6         36.24         33.44         2.95 o                         
  11   1   6         90.14         87.25         4.32 o                         
  12   1   6          8.08          7.67         3.21 o                         
  13   1   6         29.08         26.48         4.15 o                         
  14   1   6         32.96         35.40         5.48 o                         
 -14   2   6         36.77         28.99        10.11 o                         
 -13   2   6         24.63         33.83         4.96 o                         
 -12   2   6         43.44         44.78         4.05 o                         
 -11   2   6         57.44         50.78         3.68 o                         
 -10   2   6        125.16        116.54         4.62 o                         
  -9   2   6         43.05         41.24         2.96 o                         
  -8   2   6         39.49         39.71         2.35 o                         
  -7   2   6        402.25        399.59         6.21 o                         
  -6   2   6        386.67        391.90         5.43 o                         
  -5   2   6          0.01          1.20         0.95 o                         
  -4   2   6        910.53        946.04        10.49 o                         
  -3   2   6       3423.14       3803.06        40.20 o                         
  -2   2   6        186.03        187.94         2.81 o                         
  -1   2   6        267.93        310.49         4.04 o                         
   0   2   6        858.73       1058.81        11.91 o                         
   1   2   6       1020.46       1085.46        12.62 o                         
   2   2   6       1357.77       1425.97        17.25 o                         
   3   2   6       2242.26       2384.93        29.98 o                         
   4   2   6        382.28        378.21         4.83 o                         
   5   2   6        221.98        213.49         3.43 o                         
   6   2   6        939.67        956.20        14.01 o                         
   7   2   6        412.40        375.72         6.70 o                         
   8   2   6        359.23        347.86         6.98 o                         
   9   2   6        467.93        481.60        11.40 o                         
  10   2   6        161.51        169.94         5.07 o                         
  11   2   6        236.21        224.34         7.32 o                         
  12   2   6         70.63         71.08         3.73 o                         
  13   2   6        224.09        213.91        11.55 o                         
 -13   3   6         81.85         85.78         7.27 o                         
 -12   3   6        168.84        182.06        11.62 o                         
 -11   3   6          4.26          2.85         4.05 o                         
 -10   3   6        214.80        212.85         6.53 o                         
  -9   3   6        218.03        225.18         7.42 o                         
  -8   3   6         24.27         21.36         2.84 o                         
  -7   3   6        451.88        440.15         7.39 o                         
  -6   3   6          0.02         -0.60         1.71 o                         
  -5   3   6        184.13        177.78         3.26 o                         
  -4   3   6        516.43        532.75         7.63 o                         
  -3   3   6       1835.27       2003.11        22.42 o                         
  -2   3   6        143.96        165.72         3.55 o                         
  -1   3   6          1.70          1.38         0.92 o                         
   0   3   6       1433.54       1594.99        18.62 o                         
   1   3   6        898.46        994.15        11.41 o                         
   2   3   6         58.21         63.65         1.83 o                         
   3   3   6         60.13         85.76         3.43 o                         
   4   3   6          1.37          1.92         1.30 o                         
   5   3   6         21.88         21.68         1.96 o                         
   6   3   6          0.22          0.03         1.60 o                         
   7   3   6         27.17         27.46         2.31 o                         
   8   3   6         13.88         11.16         2.28 o                         
   9   3   6        108.51        104.60         4.34 o                         
  10   3   6          5.41          7.26         2.67 o                         
  11   3   6         89.69         94.10         4.83 o                         
  12   3   6         72.03         60.00         4.34 o                         
  13   3   6          6.98         10.01         5.10 o                         
 -12   4   6         53.74         66.98         9.52 o                         
 -11   4   6          4.70          0.21         5.72 o                         
 -10   4   6         23.69         23.87         5.38 o                         
  -9   4   6          0.02          1.11         3.93 o                         
  -8   4   6         12.72         10.51         3.20 o                         
  -7   4   6          9.27          7.09         2.84 o                         
  -6   4   6        119.22        116.56         4.34 o                         
  -5   4   6        429.50        434.41         8.32 o                         
  -4   4   6         19.69         18.28         2.19 o                         
  -3   4   6        388.05        354.82         6.09 o                         
  -2   4   6          0.17         -0.04         1.69 o                         
  -1   4   6        336.41        338.14         6.68 o                         
   0   4   6        399.28        405.88         6.24 o                         
   1   4   6         71.04         66.39         2.35 o                         
   2   4   6        824.64        826.70        11.88 o                         
   3   4   6          9.08          9.38         1.65 o                         
   4   4   6        537.60        582.21         8.81 o                         
   5   4   6        640.01        705.51        10.94 o                         
   6   4   6        188.36        193.58         5.77 o                         
   7   4   6          1.41          0.19         2.37 o                         
   8   4   6        368.54        389.96         9.28 o                         
   9   4   6         16.54         19.93         3.36 o                         
  10   4   6          7.19          7.53         3.59 o                         
  11   4   6        114.03        121.05         9.11 o                         
 -10   5   6        174.59        199.46        13.52 o                         
  -9   5   6          2.22          2.76         7.47 o                         
  -8   5   6         17.12         20.62         5.94 o                         
  -7   5   6         14.97         17.00         4.90 o                         
  -6   5   6         34.08         40.28         5.03 o                         
  -5   5   6        107.83        117.61         5.25 o                         
  -4   5   6         12.99         17.17         3.63 o                         
  -3   5   6         92.81         96.54         5.02 o                         
  -2   5   6          0.32         -0.32         2.80 o                         
  -1   5   6        333.02        342.37         8.87 o                         
   0   5   6        176.44        175.46         5.24 o                         
   1   5   6        125.28        129.09         4.48 o                         
   2   5   6         22.40         19.95         2.67 o                         
   3   5   6         30.99         28.85         2.89 o                         
   4   5   6         71.06         51.90         3.40 o                         
   5   5   6          0.03         -0.22         2.34 o                         
   6   5   6        475.28        472.50        12.46 o                         
   7   5   6         10.44         11.17         3.78 o                         
   8   5   6         40.79         33.70         4.99 o                         
   9   5   6        131.93        125.17         7.88 o                         
  10   5   6         22.42         20.97         7.08 o                         
  -8   6   6          0.01          2.41        19.82 o                         
  -7   6   6         19.65         17.69         7.40 o                         
  -6   6   6         53.55         44.22         7.29 o                         
  -5   6   6          0.10          1.06         5.38 o                         
  -4   6   6         45.32         39.79         5.69 o                         
  -3   6   6          4.54          3.95         4.66 o                         
  -2   6   6          0.12         -0.39         4.36 o                         
  -1   6   6        256.10        277.12         9.41 o                         
   0   6   6          2.71          2.48         3.48 o                         
   1   6   6         22.78         18.64         3.68 o                         
   2   6   6         55.02         65.38         4.14 o                         
   3   6   6          8.48          6.20         3.31 o                         
   4   6   6          1.04         -1.96         3.50 o                         
   5   6   6        415.55        436.78        10.13 o                         
   6   6   6         26.04         25.70         5.39 o                         
   7   6   6         58.05         50.85         6.48 o                         
  -3   7   6          4.93          2.87         7.53 o                         
  -2   7   6         33.16         28.51         6.90 o                         
  -1   7   6        257.47        273.12        11.80 o                         
   0   7   6          1.28          0.53         6.72 o                         
   1   7   6         24.10         21.69         7.03 o                         
   2   7   6          0.06          0.41         5.31 o                         
   3   7   6         26.48         21.22         9.54 o                         
 -14   1   7          0.04          1.73         4.93 o                         
 -13   1   7          3.25          1.08         4.27 o                         
 -12   1   7        362.98        349.54         9.04 o                         
 -11   1   7        206.28        200.67         5.88 o                         
 -10   1   7        130.43        118.66         4.47 o                         
  -9   1   7         49.24         49.94         2.69 o                         
  -8   1   7        286.25        263.68         5.03 o                         
  -7   1   7        430.85        435.31         6.28 o                         
  -6   1   7       2517.90       2605.09        27.87 o                         
  -5   1   7       3458.21       3651.91        40.18 o                         
  -4   1   7        763.62        746.24         8.69 o                         
  -3   1   7       1597.04       1657.72        18.42 o                         
  -2   1   7        761.33        752.55         8.96 o                         
  -1   1   7        756.98        762.61         9.01 o                         
   0   1   7         93.33        114.69         1.64 o                         
   1   1   7       6351.26       6893.75        78.05 o                         
   2   1   7        125.43        110.27         1.82 o                         
   3   1   7        441.23        467.96         5.95 o                         
   4   1   7       4092.21       4627.82        48.62 o                         
   5   1   7       1053.84       1059.44        12.98 o                         
   6   1   7       1190.48       1150.78        14.84 o                         
   7   1   7       2301.47       2329.22        38.09 o                         
   8   1   7        491.43        472.15         9.69 o                         
   9   1   7        582.28        553.11        11.40 o                         
  10   1   7        399.04        378.20         8.70 o                         
  11   1   7        143.36        151.54         5.35 o                         
  12   1   7         28.02         28.56         3.62 o                         
  13   1   7        115.96        114.44         5.93 o                         
  14   1   7        238.16        296.92        30.20 o                         
 -14   2   7          0.00         -0.74        13.15 o                         
 -13   2   7         37.75         31.72         5.10 o                         
 -12   2   7          4.00          0.63         4.00 o                         
 -11   2   7         18.72         18.82         3.34 o                         
 -10   2   7         20.73         19.71         3.08 o                         
  -9   2   7         89.06         95.16         3.96 o                         
  -8   2   7        298.88        292.46         7.74 o                         
  -7   2   7         44.43         44.82         2.36 o                         
  -6   2   7          1.32          0.43         1.17 o                         
  -5   2   7        152.54        159.54         4.42 o                         
  -4   2   7         20.11         13.54         1.04 o                         
  -3   2   7         78.60         57.95         1.43 o                         
  -2   2   7         47.11         43.92         1.50 o                         
  -1   2   7        314.10        376.95         4.63 o                         
   0   2   7         51.63         67.88         1.33 o                         
   1   2   7        235.68        285.52         3.57 o                         
   2   2   7        565.45        626.98         8.32 o                         
   3   2   7          2.78          1.55         0.68 o                         
   4   2   7         15.99         20.46         1.15 o                         
   5   2   7        263.01        284.15         4.28 o                         
   6   2   7         77.05         77.32         2.21 o                         
   7   2   7         96.85         86.98         2.71 o                         
   8   2   7        268.86        238.95         5.32 o                         
   9   2   7         43.69         40.87         2.47 o                         
  10   2   7         47.15         46.86         4.18 o                         
  11   2   7          7.02          8.63         3.16 o                         
  12   2   7          1.26          0.80         3.69 o                         
  13   2   7        180.00        198.58         8.41 o                         
 -13   3   7         41.40         22.54         8.22 o                         
 -12   3   7         41.46         54.60         7.53 o                         
 -11   3   7         10.65         13.64         4.42 o                         
 -10   3   7         86.76         86.62         4.43 o                         
  -9   3   7        166.39        167.63         5.39 o                         
  -8   3   7         78.31         84.46         3.69 o                         
  -7   3   7         47.66         48.96         3.00 o                         
  -6   3   7        435.68        405.16         6.54 o                         
  -5   3   7       1528.77       1495.83        17.85 o                         
  -4   3   7       1239.99       1230.08        14.78 o                         
  -3   3   7        559.44        560.62         7.48 o                         
  -2   3   7        673.47        713.99         8.83 o                         
  -1   3   7         88.78         83.36         2.45 o                         
   0   3   7        463.48        429.00         5.60 o                         
   1   3   7        707.36        697.39         9.00 o                         
   2   3   7         91.32         69.96         2.58 o                         
   3   3   7        344.68        326.64         5.60 o                         
   4   3   7        652.56        623.16         9.70 o                         
   5   3   7       1011.31       1051.89        15.63 o                         
   6   3   7        349.90        343.25         6.14 o                         
   7   3   7        563.98        603.94        11.13 o                         
   8   3   7        576.93        542.49        11.25 o                         
   9   3   7         27.35         29.61         2.80 o                         
  10   3   7         50.51         54.15         4.87 o                         
  11   3   7         16.71         19.54         3.20 o                         
  12   3   7         26.11         15.40         3.51 o                         
 -12   4   7         31.78         36.53         9.77 o                         
 -11   4   7        144.92        154.31         9.11 o                         
 -10   4   7         59.78         60.47         6.31 o                         
  -9   4   7          3.15          1.10         4.80 o                         
  -8   4   7          8.03          8.68         3.76 o                         
  -7   4   7          9.53          5.03         3.32 o                         
  -6   4   7         82.09         80.38         4.22 o                         
  -5   4   7        432.27        437.57        10.93 o                         
  -4   4   7         84.03         81.49         4.58 o                         
  -3   4   7         26.44         22.56         2.22 o                         
  -2   4   7         82.87         79.52         3.18 o                         
  -1   4   7         82.69         91.97         2.81 o                         
   0   4   7        125.94        135.12         3.20 o                         
   1   4   7        152.25        143.95         3.39 o                         
   2   4   7        778.95        829.11        11.94 o                         
   3   4   7        108.71        106.40         2.94 o                         
   4   4   7         44.29         40.23         1.76 o                         
   5   4   7        109.69        108.21         3.56 o                         
   6   4   7         38.78         34.87         2.79 o                         
   7   4   7         31.46         25.57         2.77 o                         
   8   4   7        293.70        293.90         7.68 o                         
   9   4   7         23.25         23.41         3.45 o                         
  10   4   7         17.44         14.84         3.67 o                         
  11   4   7          0.07         -1.49         3.99 o                         
 -10   5   7          0.25          1.77         8.43 o                         
  -9   5   7         45.21         37.46         8.28 o                         
  -8   5   7        312.92        370.09        15.02 o                         
  -7   5   7         22.71         23.11         5.07 o                         
  -6   5   7        372.40        363.27        10.44 o                         
  -5   5   7         11.50         10.78         3.61 o                         
  -4   5   7         32.44         27.96         3.89 o                         
  -3   5   7         31.16         36.63         3.49 o                         
  -2   5   7        297.30        297.66         7.97 o                         
  -1   5   7         43.30         45.06         3.21 o                         
   0   5   7        250.24        261.24         6.15 o                         
   1   5   7        141.20        130.09         4.92 o                         
   2   5   7        285.69        268.49         6.23 o                         
   3   5   7         42.89         43.56         3.11 o                         
   4   5   7        219.01        231.45         6.04 o                         
   5   5   7        527.72        529.19        12.04 o                         
   6   5   7        120.75        123.60         6.04 o                         
   7   5   7         16.42         18.32         4.01 o                         
   8   5   7         70.77         71.79         5.59 o                         
   9   5   7        248.07        271.10        10.18 o                         
  10   5   7          0.64         -1.67        14.82 o                         
  -7   6   7          4.13          8.17         7.26 o                         
  -6   6   7         20.29         17.39         7.42 o                         
  -5   6   7         27.42         34.12         5.82 o                         
  -4   6   7          0.35          2.44         5.26 o                         
  -3   6   7          2.61          3.04         4.64 o                         
  -2   6   7          0.17         -0.56         4.18 o                         
  -1   6   7         59.24         61.27         4.91 o                         
   0   6   7        235.45        235.82         7.15 o                         
   1   6   7         80.80         96.19         6.73 o                         
   2   6   7         22.53         18.22         3.77 o                         
   3   6   7          3.75          1.54         3.15 o                         
   4   6   7         26.17         23.25         3.48 o                         
   5   6   7          2.87          2.48         4.49 o                         
   6   6   7          0.08          1.46         4.96 o                         
   7   6   7         12.01         14.66         5.70 o                         
  -3   7   7         29.61         40.94        15.93 o                         
  -2   7   7         77.82         78.44         9.53 o                         
  -1   7   7          0.36          3.89         7.22 o                         
   0   7   7        100.32         85.27        12.93 o                         
   1   7   7          4.79          3.14         7.05 o                         
   2   7   7         25.35         20.24         6.46 o                         
 -14   0   8        135.13        149.65        13.26 o                         
 -13   0   8        374.32        380.32        21.40 o                         
 -12   0   8        409.84        456.59        15.20 o                         
 -11   0   8        548.17        545.84        16.35 o                         
 -10   0   8          4.97         12.31         4.51 o                         
  -9   0   8        412.59        376.34         9.97 o                         
  -8   0   8        227.82        222.84         7.47 o                         
  -7   0   8       1332.99       1402.67        22.03 o                         
  -6   0   8       2165.57       2331.01        33.07 o                         
  -5   0   8          1.64          4.30         1.17 o                         
  -4   0   8       3039.66       3274.42        49.05 o                         
  -3   0   8        235.22        231.16         4.77 o                         
  -2   0   8       2218.05       2475.19        40.09 o                         
  -1   0   8       3397.84       3644.10        58.59 o                         
   0   0   8       1542.94       1642.89        24.58 o                         
   1   0   8       1652.90       1875.53        28.10 o                         
   2   0   8       1844.59       2113.43        37.59 o                         
   3   0   8       1935.53       2088.44        41.61 o                         
   4   0   8       1960.03       2193.32        32.94 o                         
   5   0   8       1944.23       2132.92        34.67 o                         
   6   0   8          3.57          0.50         1.02 o                         
   7   0   8          0.03         -0.18         1.60 o                         
   8   0   8         43.35         46.13         4.41 o                         
   9   0   8        528.44        532.45        14.13 o                         
  10   0   8        273.31        270.16         8.92 o                         
  11   0   8          8.48          1.81         4.08 o                         
  12   0   8        446.83        434.77        23.25 o                         
  13   0   8         47.75         44.59        13.06 o                         
  14   0   8          3.46         -2.59        16.86 o                         
 -14   1   8          2.67          4.39         5.10 o                         
 -13   1   8          0.57         -0.56         4.41 o                         
 -12   1   8        144.79        157.46         6.86 o                         
 -11   1   8         15.80          7.88         3.39 o                         
 -10   1   8        158.37        143.46         4.92 o                         
  -9   1   8         13.50          8.96         2.45 o                         
  -8   1   8        152.34        157.88         4.46 o                         
  -7   1   8         11.82         12.67         1.47 o                         
  -6   1   8        223.94        231.08         3.32 o                         
  -5   1   8          0.03          0.07         0.87 o                         
  -4   1   8        342.54        368.98         4.66 o                         
  -3   1   8         12.33         11.32         0.87 o                         
  -2   1   8       1404.35       1609.94        18.63 o                         
  -1   1   8        193.85        197.19         3.08 o                         
   0   1   8         49.81         51.31         1.56 o                         
   1   1   8       1923.34       2135.95        24.42 o                         
   2   1   8        360.51        370.51         5.02 o                         
   3   1   8        156.81        179.10         3.47 o                         
   4   1   8         41.17         46.05         1.68 o                         
   5   1   8        603.29        622.83         7.57 o                         
   6   1   8          5.02          4.38         0.84 o                         
   7   1   8        316.53        319.18         6.38 o                         
   8   1   8         44.48         42.70         2.36 o                         
   9   1   8         30.48         23.77         2.74 o                         
  10   1   8        412.26        420.62         9.42 o                         
  11   1   8         20.00         15.74         2.77 o                         
  12   1   8          4.38          2.50         3.19 o                         
  13   1   8          7.66          6.55         4.24 o                         
 -13   2   8        516.32        554.12        13.04 o                         
 -12   2   8        362.33        340.94         9.59 o                         
 -11   2   8        449.21        466.26        11.67 o                         
 -10   2   8        145.78        150.06         6.47 o                         
  -9   2   8          9.99          7.94         2.65 o                         
  -8   2   8         55.42         54.00         2.96 o                         
  -7   2   8        535.02        539.36         8.50 o                         
  -6   2   8       1818.50       1884.41        22.20 o                         
  -5   2   8        557.39        526.75         6.59 o                         
  -4   2   8        680.81        667.99         7.70 o                         
  -3   2   8       1686.76       1727.16        19.35 o                         
  -2   2   8       3248.79       3695.15        40.54 o                         
  -1   2   8        241.81        218.62         2.98 o                         
   0   2   8       1740.19       1846.42        19.72 o                         
   1   2   8       1306.89       1612.82        19.55 o                         
   2   2   8        119.51        116.82         2.99 o                         
   3   2   8          3.92          4.41         0.73 o                         
   4   2   8          5.40          7.40         0.82 o                         
   5   2   8         19.64         18.12         1.11 o                         
   6   2   8        612.46        640.98         9.28 o                         
   7   2   8        599.92        582.40         9.70 o                         
   8   2   8         50.50         52.68         2.91 o                         
   9   2   8         16.21         13.84         1.90 o                         
  10   2   8          2.01          1.41         2.60 o                         
  11   2   8         21.91         15.82         3.27 o                         
  12   2   8          4.36          3.95         3.78 o                         
  13   2   8        108.26         92.40         8.63 o                         
 -13   3   8        123.09        119.95        12.68 o                         
 -12   3   8          0.24          0.05         5.13 o                         
 -11   3   8         48.79         40.15         5.09 o                         
 -10   3   8         67.51         59.59         4.64 o                         
  -9   3   8         23.84         24.00         3.80 o                         
  -8   3   8         70.21         78.44         3.69 o                         
  -7   3   8       2131.64       2238.31        32.30 o                         
  -6   3   8       1031.01       1070.75        14.45 o                         
  -5   3   8       1850.82       1934.33        23.81 o                         
  -4   3   8        491.89        500.99         6.98 o                         
  -3   3   8        961.46       1020.28        12.34 o                         
  -2   3   8          4.44          1.97         1.10 o                         
  -1   3   8         20.79         22.78         1.28 o                         
   0   3   8        122.56        127.38         2.54 o                         
   1   3   8        524.03        498.90         6.69 o                         
   2   3   8          1.97          2.54         0.84 o                         
   3   3   8          7.96          7.67         1.46 o                         
   4   3   8          3.29          2.68         1.39 o                         
   5   3   8        336.42        340.74         6.06 o                         
   6   3   8         23.45         28.42         1.99 o                         
   7   3   8        349.98        321.87         7.97 o                         
   8   3   8         11.45         13.18         2.32 o                         
   9   3   8         85.95         64.61         3.44 o                         
  10   3   8         53.38         54.78         3.49 o                         
  11   3   8          0.09         -0.03         2.80 o                         
  12   3   8        231.86        258.30         9.39 o                         
 -12   4   8        173.79        220.43        24.64 o                         
 -11   4   8         31.77         33.37         7.82 o                         
 -10   4   8        151.37        143.59         9.69 o                         
  -9   4   8        406.39        424.16        12.49 o                         
  -8   4   8        133.78        148.43         6.33 o                         
  -7   4   8        153.36        161.75         6.52 o                         
  -6   4   8        124.82        124.17         5.06 o                         
  -5   4   8        162.33        153.20         4.76 o                         
  -4   4   8        248.61        239.77         5.61 o                         
  -3   4   8        893.37        916.31        13.37 o                         
  -2   4   8          1.11          0.24         1.86 o                         
  -1   4   8        174.42        155.02         4.42 o                         
   0   4   8         60.08         60.43         2.44 o                         
   1   4   8        459.68        484.10         7.60 o                         
   2   4   8        202.32        186.39         4.41 o                         
   3   4   8        159.02        137.35         3.58 o                         
   4   4   8        149.76        142.90         3.91 o                         
   5   4   8        218.29        220.81         4.94 o                         
   6   4   8         23.13         26.41         2.69 o                         
   7   4   8          2.44          4.78         2.49 o                         
   8   4   8         47.67         45.42         3.52 o                         
   9   4   8        108.93         90.55         4.64 o                         
  10   4   8         19.71         19.96         3.76 o                         
  11   4   8        109.90        109.90         5.86 o                         
 -10   5   8         43.50         56.28         9.92 o                         
  -9   5   8          0.10         -2.76         8.10 o                         
  -8   5   8         26.70         25.35         5.74 o                         
  -7   5   8         16.38         17.15         5.17 o                         
  -6   5   8         16.98         20.36         4.56 o                         
  -5   5   8         30.74         29.78         4.31 o                         
  -4   5   8          5.32          0.84         3.56 o                         
  -3   5   8         69.15         64.91         4.07 o                         
  -2   5   8         95.72         97.93         5.61 o                         
  -1   5   8        112.41        120.77         4.78 o                         
   0   5   8         28.66         26.00         2.84 o                         
   1   5   8        230.75        229.82         5.68 o                         
   2   5   8          3.69          0.98         2.30 o                         
   3   5   8         54.15         59.24         3.13 o                         
   4   5   8          8.80          7.85         3.25 o                         
   5   5   8        223.41        205.61         6.68 o                         
   6   5   8        100.42        104.68         5.17 o                         
   7   5   8         15.54         12.03         3.84 o                         
   8   5   8          0.24         -1.25         4.38 o                         
   9   5   8         15.47         19.12         5.10 o                         
  -7   6   8         25.87         22.57         7.93 o                         
  -6   6   8          6.77          6.16         7.06 o                         
  -5   6   8         62.24         57.71         6.58 o                         
  -4   6   8         55.93         65.37         6.53 o                         
  -3   6   8        134.44        120.21         6.65 o                         
  -2   6   8          0.40          1.35         4.05 o                         
  -1   6   8         12.82         12.10         4.07 o                         
   0   6   8          3.24          3.15         3.78 o                         
   1   6   8        181.94        174.61         6.07 o                         
   2   6   8        102.82         98.20         5.54 o                         
   3   6   8          0.19          1.48         3.17 o                         
   4   6   8          1.48          1.76         2.92 o                         
   5   6   8         38.77         41.81         5.19 o                         
   6   6   8        165.94        184.23         8.97 o                         
   7   6   8          0.09          0.89         5.61 o                         
  -2   7   8         11.67          9.08        14.45 o                         
  -1   7   8          3.43          7.60        17.04 o                         
   1   7   8         56.18         59.87         9.08 o                         
 -14   1   9        388.63        477.72        23.47 o                         
 -13   1   9         37.99         30.03         5.15 o                         
 -12   1   9        259.34        269.08         8.35 o                         
 -11   1   9        199.15        204.76         6.74 o                         
 -10   1   9        202.31        182.08         6.11 o                         
  -9   1   9          1.76          0.92         2.70 o                         
  -8   1   9         45.87         39.67         2.87 o                         
  -7   1   9          2.69          2.35         1.51 o                         
  -6   1   9        257.60        223.23         3.30 o                         
  -5   1   9         77.25         83.68         2.03 o                         
  -4   1   9        143.19        143.50         2.29 o                         
  -3   1   9        348.76        390.75         4.89 o                         
  -2   1   9        765.93        838.66        10.47 o                         
  -1   1   9        892.51       1049.22        12.85 o                         
   0   1   9        689.94        741.84         9.66 o                         
   1   1   9        625.59        668.95         7.63 o                         
   2   1   9       1330.76       1477.04        17.83 o                         
   3   1   9          2.58          2.23         0.77 o                         
   4   1   9         45.89         34.33         1.32 o                         
   5   1   9       1424.00       1472.95        17.92 o                         
   6   1   9        519.72        493.91         6.82 o                         
   7   1   9         66.08         60.04         2.47 o                         
   8   1   9          2.12          0.18         1.57 o                         
   9   1   9         63.76         70.26         4.18 o                         
  10   1   9        235.13        222.68         6.23 o                         
  11   1   9        431.59        442.83        10.15 o                         
  12   1   9        381.68        406.13        13.23 o                         
  13   1   9        153.18        155.42         8.61 o                         
 -13   2   9         50.25         50.51         5.67 o                         
 -12   2   9          0.19          0.53         4.25 o                         
 -11   2   9         46.80         47.00         4.48 o                         
 -10   2   9          8.41          9.43         3.46 o                         
  -9   2   9         58.44         54.30         3.76 o                         
  -8   2   9         22.08         24.96         2.59 o                         
  -7   2   9        200.30        198.43         4.61 o                         
  -6   2   9        519.12        498.48         7.27 o                         
  -5   2   9        826.00        808.30         9.65 o                         
  -4   2   9         14.74         13.91         1.22 o                         
  -3   2   9        736.61        822.28         9.63 o                         
  -2   2   9         88.34         87.15         2.74 o                         
  -1   2   9       1715.70       2000.97        22.18 o                         
   0   2   9          8.02          7.40         0.71 o                         
   1   2   9        344.88        381.04         5.08 o                         
   2   2   9        730.13        744.41         9.79 o                         
   3   2   9         73.53         65.50         1.55 o                         
   4   2   9        154.75        138.26         2.31 o                         
   5   2   9        708.11        702.06         9.02 o                         
   6   2   9          3.72          4.19         1.17 o                         
   7   2   9        528.76        511.43         8.20 o                         
   8   2   9          0.85         -1.52         1.95 o                         
   9   2   9        133.76        127.95         7.86 o                         
  10   2   9         42.79         39.60         3.30 o                         
  11   2   9         20.01         19.24         3.42 o                         
  12   2   9         40.96         39.23         4.29 o                         
  13   2   9         11.67          8.37         4.47 o                         
 -13   3   9        174.68        207.09        22.04 o                         
 -12   3   9        124.39        118.63         7.11 o                         
 -11   3   9        118.48        128.24         6.83 o                         
 -10   3   9          0.02         -0.63         3.76 o                         
  -9   3   9          5.61          5.40         3.55 o                         
  -8   3   9        158.11        161.42         6.34 o                         
  -7   3   9         68.20         69.41         4.97 o                         
  -6   3   9        154.47        133.13         3.60 o                         
  -5   3   9          7.64          4.37         1.78 o                         
  -4   3   9         26.54         22.91         1.68 o                         
  -3   3   9        371.66        368.21         6.71 o                         
  -2   3   9        390.90        369.94         5.57 o                         
  -1   3   9          5.62          4.37         1.21 o                         
   0   3   9        117.03        123.95         2.76 o                         
   1   3   9         85.47         67.41         1.85 o                         
   2   3   9          0.01          0.29         1.26 o                         
   3   3   9       1530.63       1574.46        24.33 o                         
   4   3   9         73.62         72.57         2.51 o                         
   5   3   9         97.24        102.71         3.04 o                         
   6   3   9        285.98        306.22         5.70 o                         
   7   3   9        129.72        123.60         3.94 o                         
   8   3   9          0.05         -0.28         2.06 o                         
   9   3   9         19.24         19.47         2.63 o                         
  10   3   9         93.69         92.35         4.15 o                         
  11   3   9         41.88         31.84         4.16 o                         
  12   3   9        265.55        261.06        10.75 o                         
 -11   4   9        139.70        137.17         9.86 o                         
 -10   4   9          9.67          5.92         5.72 o                         
  -9   4   9          0.12          2.10         5.23 o                         
  -8   4   9         13.43         19.60         4.46 o                         
  -7   4   9        317.28        329.79         9.04 o                         
  -6   4   9        102.95        106.62         4.77 o                         
  -5   4   9        269.32        281.13         7.16 o                         
  -4   4   9        117.91        103.45         3.68 o                         
  -3   4   9        113.86        103.17         3.64 o                         
  -2   4   9         75.63         71.22         3.38 o                         
  -1   4   9        484.92        529.78         8.73 o                         
   0   4   9          0.21         -1.32         1.60 o                         
   1   4   9          0.04         -0.47         1.72 o                         
   2   4   9        169.88        169.93         3.75 o                         
   3   4   9         12.93          9.37         1.96 o                         
   4   4   9        160.58        165.94         5.05 o                         
   5   4   9        573.98        594.08        10.66 o                         
   6   4   9        191.25        195.29         5.10 o                         
   7   4   9         19.13         19.95         2.75 o                         
   8   4   9         79.30         76.77         4.20 o                         
   9   4   9         72.22         70.20         4.24 o                         
  10   4   9          0.03         -1.20         3.44 o                         
  11   4   9         64.96         62.25         4.85 o                         
 -10   5   9         12.02         12.71         9.76 o                         
  -9   5   9        120.80        127.24        11.79 o                         
  -8   5   9          1.30          4.47         5.65 o                         
  -7   5   9         35.45         29.72         4.91 o                         
  -6   5   9          3.28          1.47         4.59 o                         
  -5   5   9         34.09         31.71         4.43 o                         
  -4   5   9         32.12         27.48         3.74 o                         
  -3   5   9        136.25        143.28         5.54 o                         
  -2   5   9          4.72          3.56         2.84 o                         
  -1   5   9         18.83         17.66         2.93 o                         
   0   5   9         35.20         33.61         3.05 o                         
   1   5   9         11.22         10.30         2.51 o                         
   2   5   9         38.49         31.90         2.76 o                         
   3   5   9        105.80        110.60         3.87 o                         
   4   5   9        184.80        190.52         8.14 o                         
   5   5   9         18.37         19.77         2.98 o                         
   6   5   9         13.29         14.82         3.27 o                         
   7   5   9        106.12        114.35         5.16 o                         
   8   5   9          0.10          0.76         3.95 o                         
   9   5   9        212.16        205.23         9.07 o                         
  -7   6   9         46.06         50.70         8.57 o                         
  -6   6   9          0.02          3.39         7.16 o                         
  -5   6   9          2.51         -0.01         5.58 o                         
  -4   6   9         17.61         21.10         5.38 o                         
  -3   6   9          8.94         14.61         5.25 o                         
  -2   6   9        136.09        135.88         6.54 o                         
  -1   6   9          9.69          8.03         4.10 o                         
   0   6   9        199.24        218.45         7.91 o                         
   1   6   9          4.32          4.16         3.34 o                         
   2   6   9        121.26        128.73         6.02 o                         
   3   6   9        149.41        154.11         5.41 o                         
   4   6   9        128.76        134.95         6.15 o                         
   5   6   9         21.06         26.91         4.75 o                         
   6   6   9         50.23         44.75         5.86 o                         
 -14   0  10        442.55        523.26        18.50 o                         
 -13   0  10         14.37          5.03         6.48 o                         
 -12   0  10         81.12         57.82         7.06 o                         
 -11   0  10          5.60          6.54         5.10 o                         
 -10   0  10         78.95         72.23         6.17 o                         
  -9   0  10          2.46         -0.03         3.98 o                         
  -8   0  10        281.21        244.96         7.83 o                         
  -7   0  10        123.44        106.18         3.40 o                         
  -6   0  10        666.66        633.64        11.04 o                         
  -5   0  10        323.75        300.90         5.25 o                         
  -4   0  10       3030.93       3354.66        50.27 o                         
  -3   0  10       1472.30       1540.08        25.45 o                         
  -2   0  10        584.92        543.92        11.76 o                         
  -1   0  10       1686.66       1696.76        27.71 o                         
   0   0  10         99.79         99.06         1.90 o                         
   1   0  10         14.21          6.16         0.81 o                         
   2   0  10       1690.01       1946.53        29.23 o                         
   3   0  10       3425.18       3660.87        58.99 o                         
   4   0  10        531.13        508.00         8.76 o                         
   5   0  10        766.76        752.21        11.85 o                         
   6   0  10        784.57        752.30        12.92 o                         
   7   0  10        480.07        478.88        10.95 o                         
   8   0  10        295.09        282.27         8.41 o                         
   9   0  10       2590.69       2647.83        75.27 o                         
  10   0  10         63.88         59.25         6.76 o                         
  11   0  10        414.70        444.88        22.59 o                         
  12   0  10        362.16        389.24        15.32 o                         
  13   0  10         95.97         88.94         7.68 o                         
 -14   1  10         10.65         13.41         7.03 o                         
 -13   1  10          8.25         10.69         4.87 o                         
 -12   1  10          6.83          1.37         4.17 o                         
 -11   1  10         12.81          7.26         3.69 o                         
 -10   1  10         81.32         73.95         4.47 o                         
  -9   1  10          3.95          2.63         2.74 o                         
  -8   1  10         60.45         54.31         4.18 o                         
  -7   1  10         59.68         58.93         3.30 o                         
  -6   1  10        103.17         99.43         3.02 o                         
  -5   1  10        111.77         99.48         2.78 o                         
  -4   1  10         36.08         42.12         1.68 o                         
  -3   1  10          3.36          1.12         0.85 o                         
  -2   1  10        112.27        114.50         2.74 o                         
  -1   1  10         12.04          7.77         0.74 o                         
   0   1  10        111.75        104.45         1.85 o                         
   1   1  10        554.12        627.79         7.24 o                         
   2   1  10       2308.30       2558.86        33.90 o                         
   3   1  10         15.13         12.99         1.08 o                         
   4   1  10          0.19         -0.59         0.84 o                         
   5   1  10        227.89        254.88         7.68 o                         
   6   1  10          8.76          8.73         0.86 o                         
   7   1  10          2.86          1.88         1.26 o                         
   8   1  10         13.10         15.25         1.89 o                         
   9   1  10          0.03          1.42         1.89 o                         
  10   1  10         16.93         17.56         2.45 o                         
  11   1  10          5.21          3.46         2.71 o                         
  12   1  10          6.71          1.52         3.45 o                         
  13   1  10         13.75         14.32         4.39 o                         
 -13   2  10         30.71         26.89         5.51 o                         
 -12   2  10         13.43         12.16         4.76 o                         
 -11   2  10          4.80          8.90         4.02 o                         
 -10   2  10        155.27        153.29         6.91 o                         
  -9   2  10         59.86         56.34         3.83 o                         
  -8   2  10        280.18        271.82         8.47 o                         
  -7   2  10       3179.34       3328.89        42.42 o                         
  -6   2  10        360.81        345.13         5.69 o                         
  -5   2  10        452.15        423.64         6.11 o                         
  -4   2  10          5.41          3.22         1.17 o                         
  -3   2  10        157.84        134.82         2.63 o                         
  -2   2  10        404.65        381.38         5.34 o                         
  -1   2  10        250.85        199.13         4.23 o                         
   0   2  10        948.17        946.16        10.38 o                         
   1   2  10          5.45          4.16         0.87 o                         
   2   2  10        710.95        750.75         9.46 o                         
   3   2  10        650.16        659.34         8.79 o                         
   4   2  10       1156.72       1151.51        14.18 o                         
   5   2  10       2838.48       2966.53        35.57 o                         
   6   2  10       2289.80       2365.58        29.99 o                         
   7   2  10          2.41          1.73         1.59 o                         
   8   2  10          1.27          2.85         2.00 o                         
   9   2  10        166.02        172.45         8.77 o                         
  10   2  10        435.00        450.26        11.28 o                         
  11   2  10        222.73        222.47         7.43 o                         
  12   2  10        226.58        223.51         8.19 o                         
  13   2  10         12.26         11.86        14.45 o                         
 -12   3  10         48.27         58.67         6.43 o                         
 -11   3  10        144.08        152.33         8.37 o                         
 -10   3  10         62.68         58.66         5.43 o                         
  -9   3  10        298.51        292.68         8.30 o                         
  -8   3  10        175.26        180.21         6.50 o                         
  -7   3  10          0.20         -0.93         2.63 o                         
  -6   3  10         33.42         35.48         2.43 o                         
  -5   3  10        250.29        231.72         4.52 o                         
  -4   3  10        369.52        372.49         8.29 o                         
  -3   3  10         74.19         69.91         2.32 o                         
  -2   3  10         81.89         88.95         2.37 o                         
  -1   3  10         21.02         14.23         1.51 o                         
   0   3  10        179.09        193.43         4.20 o                         
   1   3  10         31.00         27.92         1.62 o                         
   2   3  10         37.32         37.92         1.90 o                         
   3   3  10         12.39         10.22         1.52 o                         
   4   3  10         25.83         22.91         1.75 o                         
   5   3  10        499.19        497.01         8.16 o                         
   6   3  10         83.90         86.46         2.96 o                         
   7   3  10        484.34        481.59         8.75 o                         
   8   3  10          0.50          1.00         2.05 o                         
   9   3  10         91.78         94.13         3.94 o                         
  10   3  10         57.27         55.88         4.19 o                         
  11   3  10         55.17         50.87         4.65 o                         
  12   3  10        112.07        105.91         7.48 o                         
 -11   4  10          0.76         -3.58         7.09 o                         
 -10   4  10         71.63         81.15         8.13 o                         
  -9   4  10         86.21        102.08         9.30 o                         
  -8   4  10          1.00          1.59         4.16 o                         
  -7   4  10          7.10          6.17         3.91 o                         
  -6   4  10         23.15         25.65         3.48 o                         
  -5   4  10        349.58        331.43         8.36 o                         
  -4   4  10        641.83        639.90        10.04 o                         
  -3   4  10         77.94         80.17         3.23 o                         
  -2   4  10         65.04         50.28         2.82 o                         
  -1   4  10        374.52        400.29         7.03 o                         
   0   4  10         46.99         43.02         3.01 o                         
   1   4  10         34.57         32.64         1.95 o                         
   2   4  10        443.50        448.49         7.77 o                         
   3   4  10        472.55        449.45         7.38 o                         
   4   4  10        465.46        452.01         7.95 o                         
   5   4  10         16.66         15.84         2.23 o                         
   6   4  10         15.62         16.91         2.50 o                         
   7   4  10        306.90        322.80         7.43 o                         
   8   4  10        542.06        574.52        12.39 o                         
   9   4  10        244.48        239.95         7.80 o                         
  10   4  10         10.88          9.16         3.56 o                         
  11   4  10         23.79         21.21         4.94 o                         
  -9   5  10          0.46          3.70         7.44 o                         
  -8   5  10        161.61        185.99         9.78 o                         
  -7   5  10          5.54          2.81         5.21 o                         
  -6   5  10         19.00         19.73         5.19 o                         
  -5   5  10         62.75         65.25         5.16 o                         
  -4   5  10          3.00          2.08         3.21 o                         
  -3   5  10          6.56          7.88         3.25 o                         
  -2   5  10         49.99         50.92         3.71 o                         
  -1   5  10          5.12          3.85         2.76 o                         
   0   5  10        252.76        241.20         5.98 o                         
   1   5  10         15.49         11.92         2.56 o                         
   2   5  10        345.17        333.24         7.69 o                         
   3   5  10         11.78          8.91         3.02 o                         
   4   5  10         32.44         38.55         3.10 o                         
   5   5  10          0.70          1.36         2.77 o                         
   6   5  10          3.03          3.71         3.27 o                         
   7   5  10         35.32         32.84         3.91 o                         
   8   5  10         70.25         66.78         4.94 o                         
   9   5  10         90.09         84.33         5.98 o                         
  -7   6  10         54.77         55.57        10.22 o                         
  -6   6  10          8.14         10.25         7.13 o                         
  -5   6  10         22.41         13.47         5.84 o                         
  -4   6  10         27.93         36.03         6.08 o                         
  -3   6  10          0.02         -0.38         5.23 o                         
  -2   6  10          9.91         12.68         4.40 o                         
  -1   6  10        250.18        257.11         7.90 o                         
   0   6  10         27.66         25.05         3.91 o                         
   1   6  10         34.78         28.07         3.67 o                         
   2   6  10         46.47         51.40         4.32 o                         
   3   6  10          0.22          1.46         4.93 o                         
   4   6  10         49.21         49.87         5.42 o                         
   5   6  10        123.75        117.38         6.22 o                         
   6   6  10         73.56         78.86         6.81 o                         
 -13   1  11        353.50        384.56        10.85 o                         
 -12   1  11        296.27        328.51         9.43 o                         
 -11   1  11         11.42         11.07         3.87 o                         
 -10   1  11        130.08        128.89         5.75 o                         
  -9   1  11        176.77        198.61         5.82 o                         
  -8   1  11        389.96        378.00         9.31 o                         
  -7   1  11        633.92        660.08        10.09 o                         
  -6   1  11        455.10        414.85         6.50 o                         
  -5   1  11        487.86        469.88         6.29 o                         
  -4   1  11        679.72        681.37         8.52 o                         
  -3   1  11       4821.55       5287.12        57.83 o                         
  -2   1  11       1686.32       1748.26        20.32 o                         
  -1   1  11        406.00        367.21         4.52 o                         
   0   1  11        179.28        224.99         3.37 o                         
   1   1  11       1779.45       1920.34        21.22 o                         
   2   1  11        506.45        511.64         6.55 o                         
   3   1  11        964.72        959.65        13.20 o                         
   4   1  11        733.18        741.79        11.88 o                         
   5   1  11          0.78          0.13         1.20 o                         
   6   1  11        349.71        330.98         5.23 o                         
   7   1  11        394.35        366.97         6.80 o                         
   8   1  11        503.09        497.70        10.27 o                         
   9   1  11          4.32          1.18         1.96 o                         
  10   1  11        318.51        335.86         8.10 o                         
  11   1  11          1.15          1.39         2.74 o                         
  12   1  11         15.73         18.73         3.74 o                         
  13   1  11         52.58         46.37         5.15 o                         
 -13   2  11          0.31         -2.03         5.47 o                         
 -12   2  11         12.31         10.54         4.95 o                         
 -11   2  11          1.21          1.23         4.11 o                         
 -10   2  11         74.20         76.76         7.05 o                         
  -9   2  11          3.36          2.83         3.41 o                         
  -8   2  11        389.68        395.85         9.98 o                         
  -7   2  11        697.16        674.48        10.43 o                         
  -6   2  11         41.64         37.87         2.17 o                         
  -5   2  11         74.77         75.80         2.45 o                         
  -4   2  11        138.29        131.16         2.99 o                         
  -3   2  11         23.32         22.82         1.43 o                         
  -2   2  11          1.93          0.29         1.02 o                         
  -1   2  11        175.76        192.81         4.70 o                         
   0   2  11        606.37        618.10        10.26 o                         
   1   2  11        699.16        706.37         9.46 o                         
   2   2  11         88.81         90.03         2.40 o                         
   3   2  11        108.63         89.12         2.01 o                         
   4   2  11        331.25        316.12         4.43 o                         
   5   2  11         96.97         88.04         1.78 o                         
   6   2  11         16.80         16.08         1.56 o                         
   7   2  11          0.01          1.12         1.58 o                         
   8   2  11        223.34        211.65         6.10 o                         
   9   2  11          0.21          0.10         2.34 o                         
  10   2  11         17.87         21.36         3.11 o                         
  11   2  11        152.55        138.08         6.02 o                         
  12   2  11          0.03          1.58         3.85 o                         
 -12   3  11         42.77         38.78         7.14 o                         
 -11   3  11         37.90         37.57         5.85 o                         
 -10   3  11         83.04        101.83         6.41 o                         
  -9   3  11        101.71        125.58         9.26 o                         
  -8   3  11        734.00        784.48        15.24 o                         
  -7   3  11        144.73        138.57         5.05 o                         
  -6   3  11        266.86        266.12         5.22 o                         
  -5   3  11        846.04        859.09        12.67 o                         
  -4   3  11        552.10        551.14         8.19 o                         
  -3   3  11        348.62        304.84         4.81 o                         
  -2   3  11        536.66        536.00         7.69 o                         
  -1   3  11        255.90        243.00         4.62 o                         
   0   3  11        216.06        196.06         3.98 o                         
   1   3  11         93.60         93.52         2.79 o                         
   2   3  11        287.45        267.46         5.05 o                         
   3   3  11        323.85        323.68         5.77 o                         
   4   3  11        841.51        843.90        13.70 o                         
   5   3  11        336.64        340.51         6.42 o                         
   6   3  11          4.13          2.95         1.65 o                         
   7   3  11        131.10        132.37         5.57 o                         
   8   3  11        118.88        109.96         3.95 o                         
   9   3  11         42.81         58.57         4.09 o                         
  10   3  11         45.36         41.76         4.05 o                         
  11   3  11          0.16         -0.16         3.79 o                         
  12   3  11          0.37         -1.30         8.71 o                         
 -11   4  11          1.13          0.15         7.49 o                         
 -10   4  11          4.17          8.25         9.37 o                         
  -9   4  11          4.03          4.96         6.57 o                         
  -8   4  11         11.88          9.28         5.35 o                         
  -7   4  11        193.04        192.81         8.10 o                         
  -6   4  11         10.81         13.79         3.37 o                         
  -5   4  11        427.20        421.00         7.57 o                         
  -4   4  11        287.09        295.53         8.63 o                         
  -3   4  11         23.02         26.54         2.61 o                         
  -2   4  11          1.63          3.79         2.18 o                         
  -1   4  11        266.78        262.43         5.31 o                         
   0   4  11        297.71        291.71         5.28 o                         
   1   4  11          9.36          8.33         1.59 o                         
   2   4  11        156.40        154.53         4.04 o                         
   3   4  11          0.34          1.13         1.97 o                         
   4   4  11        583.21        639.39        10.50 o                         
   5   4  11         28.49         26.71         2.40 o                         
   6   4  11         70.44         67.10         4.02 o                         
   7   4  11         56.06         50.71         3.30 o                         
   8   4  11          1.21          0.90         2.87 o                         
   9   4  11         56.07         55.75         3.94 o                         
  10   4  11        116.53        109.40         7.25 o                         
  -9   5  11         34.98         40.62         8.67 o                         
  -8   5  11         10.75         16.98         6.54 o                         
  -7   5  11          4.70          3.20         5.71 o                         
  -6   5  11        161.66        199.02         9.13 o                         
  -5   5  11        217.47        244.13         8.38 o                         
  -4   5  11        316.50        301.85         8.67 o                         
  -3   5  11          1.59          2.20         3.04 o                         
  -2   5  11        272.00        278.80         9.39 o                         
  -1   5  11        120.87        132.96         5.07 o                         
   0   5  11        224.96        222.25         6.16 o                         
   1   5  11        249.50        237.01         5.86 o                         
   2   5  11         20.96         13.59         3.07 o                         
   3   5  11         29.37         32.31         3.08 o                         
   4   5  11          6.41          6.07         2.62 o                         
   5   5  11         83.02         81.72         3.92 o                         
   6   5  11         33.53         33.78         3.65 o                         
   7   5  11        119.53        123.60         8.44 o                         
   8   5  11          0.96          1.12         4.10 o                         
   9   5  11         46.73         57.64         9.66 o                         
  -6   6  11          9.98          8.87         7.35 o                         
  -5   6  11         82.58         98.08         7.90 o                         
  -4   6  11         45.06         47.48         6.59 o                         
  -3   6  11          0.13          0.15         5.08 o                         
  -2   6  11         19.21         19.79         4.56 o                         
  -1   6  11         55.83         57.18         4.62 o                         
   0   6  11          1.45          1.85         3.61 o                         
   1   6  11         84.69         92.98         4.82 o                         
   2   6  11         21.64         20.44         4.41 o                         
   3   6  11         28.53         29.87         4.58 o                         
   4   6  11          2.70          7.36         4.52 o                         
   5   6  11          1.08          2.59         4.83 o                         
   6   6  11          4.45          7.78        14.82 o                         
 -13   0  12        712.32        741.87        28.30 o                         
 -12   0  12        308.44        330.50        14.44 o                         
 -11   0  12        192.61        173.44        13.34 o                         
 -10   0  12         83.37        104.52         8.04 o                         
  -9   0  12        670.21        668.10        16.32 o                         
  -8   0  12         11.25          3.42         3.50 o                         
  -7   0  12        145.32        148.37         8.80 o                         
  -6   0  12         13.17         13.44         1.98 o                         
  -5   0  12          1.12          2.09         1.63 o                         
  -4   0  12       1261.52       1347.41        20.96 o                         
  -3   0  12       1277.50       1437.68        24.03 o                         
  -2   0  12        179.93        223.17         4.28 o                         
  -1   0  12        358.48        400.11         6.74 o                         
   0   0  12       1503.71       1629.20        26.73 o                         
   1   0  12        339.28        329.18         6.13 o                         
   2   0  12          6.77          5.35         0.91 o                         
   3   0  12          2.05          1.30         0.71 o                         
   4   0  12       1285.23       1474.43        22.45 o                         
   5   0  12         25.94         28.99         1.64 o                         
   6   0  12        130.35        139.70         4.76 o                         
   7   0  12          6.13         14.07         2.25 o                         
   8   0  12         22.12         19.68         2.72 o                         
   9   0  12         39.45         46.21         4.02 o                         
  10   0  12        235.08        240.78        10.10 o                         
  11   0  12          3.34          1.88         3.78 o                         
  12   0  12          3.58          6.74         4.94 o                         
  13   0  12          4.60          0.76         9.14 o                         
 -13   1  12          1.17         -1.32         5.30 o                         
 -12   1  12         34.36         32.59         5.12 o                         
 -11   1  12         10.30          9.70         4.03 o                         
 -10   1  12          0.61          0.71         3.62 o                         
  -9   1  12        145.33        137.93         5.72 o                         
  -8   1  12          4.45          4.73         2.75 o                         
  -7   1  12         38.07         36.59         2.31 o                         
  -6   1  12        515.02        542.12         7.90 o                         
  -5   1  12         37.73         40.39         2.16 o                         
  -4   1  12         77.03         78.06         2.16 o                         
  -3   1  12        372.77        365.24         5.21 o                         
  -2   1  12          6.84          4.00         0.94 o                         
  -1   1  12        581.03        671.15         7.84 o                         
   0   1  12        728.41        784.65         9.84 o                         
   1   1  12        105.87        113.30         1.86 o                         
   2   1  12        160.41        154.38         3.12 o                         
   3   1  12         45.12         50.57         1.74 o                         
   4   1  12          0.09          0.48         1.33 o                         
   5   1  12          9.26          9.02         1.44 o                         
   6   1  12        108.98         94.83         2.64 o                         
   7   1  12        206.81        189.67         4.31 o                         
   8   1  12          6.59          4.49         1.69 o                         
   9   1  12        129.48        111.73         4.11 o                         
  10   1  12        122.73        125.20         4.68 o                         
  11   1  12          5.87          4.27         2.87 o                         
  12   1  12         29.13         24.00         3.87 o                         
  13   1  12          0.56          2.04        16.49 o                         
 -13   2  12        140.90        169.56        12.28 o                         
 -12   2  12         35.93         29.19         6.05 o                         
 -11   2  12        271.66        268.64        10.31 o                         
 -10   2  12        432.65        462.80        13.32 o                         
  -9   2  12         38.04         43.00         4.16 o                         
  -8   2  12          6.75          8.65         3.09 o                         
  -7   2  12         94.12         97.67         3.52 o                         
  -6   2  12       1481.95       1529.44        20.19 o                         
  -5   2  12          8.69          5.18         1.53 o                         
  -4   2  12        601.41        609.42         8.70 o                         
  -3   2  12         80.59         70.17         2.21 o                         
  -2   2  12         14.36         15.07         1.30 o                         
  -1   2  12         56.03         60.47         1.69 o                         
   0   2  12         90.43         89.50         2.91 o                         
   1   2  12        208.79        214.49         4.23 o                         
   2   2  12        725.78        751.94        10.02 o                         
   3   2  12         87.18         75.61         1.93 o                         
   4   2  12        130.24        128.15         2.76 o                         
   5   2  12        143.06        136.09         2.79 o                         
   6   2  12         27.05         23.10         1.71 o                         
   7   2  12         69.51         59.12         2.69 o                         
   8   2  12        256.75        250.99         6.41 o                         
   9   2  12         44.76         41.34         3.07 o                         
  10   2  12        365.83        364.51         9.82 o                         
  11   2  12         31.06         41.65         4.07 o                         
  12   2  12          0.05          1.58         3.88 o                         
 -12   3  12          7.02          2.10         6.45 o                         
 -11   3  12        105.66        111.03         8.02 o                         
 -10   3  12        253.79        287.45        12.88 o                         
  -9   3  12        416.78        450.42        10.87 o                         
  -8   3  12        351.73        373.88        11.12 o                         
  -7   3  12         21.03         19.43         3.31 o                         
  -6   3  12        487.16        516.16         9.07 o                         
  -5   3  12        328.96        331.16         5.80 o                         
  -4   3  12         62.02         61.16         2.41 o                         
  -3   3  12        250.40        254.77         4.51 o                         
  -2   3  12         85.24         88.11         2.85 o                         
  -1   3  12          0.17          0.02         1.38 o                         
   0   3  12          3.51          3.30         1.04 o                         
   1   3  12        336.41        373.61         6.48 o                         
   2   3  12        212.52        214.33         4.37 o                         
   3   3  12       3922.70       4074.26        57.36 o                         
   4   3  12        809.49        814.26        13.34 o                         
   5   3  12        178.34        189.59         4.20 o                         
   6   3  12        947.09        963.55        14.67 o                         
   7   3  12         98.40         92.10         3.23 o                         
   8   3  12         31.38         35.26         3.19 o                         
   9   3  12         75.76         69.81         4.24 o                         
  10   3  12          3.92          2.89         3.39 o                         
  11   3  12          0.58         -2.81         4.02 o                         
 -11   4  12          4.84          4.05        10.71 o                         
 -10   4  12        140.93        155.48        10.92 o                         
  -9   4  12        143.58        145.43        16.82 o                         
  -8   4  12         10.48         13.00         5.18 o                         
  -7   4  12        164.72        186.65        12.01 o                         
  -6   4  12         78.95         78.96         4.96 o                         
  -5   4  12        153.18        159.05         5.25 o                         
  -4   4  12        192.19        187.35         5.31 o                         
  -3   4  12        226.56        212.12         5.43 o                         
  -2   4  12        146.09        116.71         4.09 o                         
  -1   4  12        348.58        356.08         7.78 o                         
   0   4  12        192.33        167.79         4.05 o                         
   1   4  12         38.68         30.14         2.36 o                         
   2   4  12        210.73        205.17         5.30 o                         
   3   4  12         71.94         62.81         3.42 o                         
   4   4  12         22.33         25.31         2.28 o                         
   5   4  12          2.92          2.62         2.17 o                         
   6   4  12         14.51         10.80         2.47 o                         
   7   4  12        168.22        191.77         6.75 o                         
   8   4  12         86.27         85.06         6.92 o                         
   9   4  12          4.26          5.11         3.09 o                         
  10   4  12         32.95         41.39         6.23 o                         
  -9   5  12         29.32         24.54         9.97 o                         
  -8   5  12         73.79         83.46         8.14 o                         
  -7   5  12         56.34         61.34         7.36 o                         
  -6   5  12        268.45        247.21        10.77 o                         
  -5   5  12          4.12          0.23         4.62 o                         
  -4   5  12          1.94         -1.71         3.40 o                         
  -3   5  12         54.45         47.45         3.86 o                         
  -2   5  12          0.04         -1.03         3.02 o                         
  -1   5  12         25.63         19.50         3.10 o                         
   0   5  12        124.42        113.80         4.62 o                         
   1   5  12        414.27        382.85         7.76 o                         
   2   5  12        116.70        117.00         5.06 o                         
   3   5  12        105.28        115.13         4.20 o                         
   4   5  12         62.21         72.77         3.61 o                         
   5   5  12          0.75          0.27         2.81 o                         
   6   5  12         71.90         86.77         4.44 o                         
   7   5  12          6.97          4.43         3.69 o                         
   8   5  12          5.43          4.13         3.98 o                         
  -6   6  12         36.86         34.70         9.92 o                         
  -5   6  12         68.74         78.46         7.56 o                         
  -4   6  12          0.86          3.21         5.95 o                         
  -3   6  12          0.83         -1.85         4.51 o                         
  -2   6  12          2.52         -0.41         4.02 o                         
  -1   6  12         76.20         73.66         5.00 o                         
   0   6  12         13.64         10.11         3.79 o                         
   1   6  12          0.00         -0.71         3.23 o                         
   2   6  12          7.53          5.43         4.33 o                         
   3   6  12          0.83          1.41         4.45 o                         
   4   6  12         28.64         25.77         6.09 o                         
   5   6  12         24.72         19.45         5.16 o                         
 -13   1  13          0.01          1.92         5.48 o                         
 -12   1  13         22.12         20.42         5.29 o                         
 -11   1  13        107.61        107.87         6.47 o                         
 -10   1  13         78.77         66.85         4.82 o                         
  -9   1  13        252.63        235.32         7.15 o                         
  -8   1  13         83.96         72.48         3.85 o                         
  -7   1  13         48.28         52.35         2.67 o                         
  -6   1  13         29.83         23.07         1.95 o                         
  -5   1  13         17.06         16.04         1.61 o                         
  -4   1  13        675.97        662.65         9.21 o                         
  -3   1  13        160.94        126.26         4.11 o                         
  -2   1  13        394.39        371.76         6.47 o                         
  -1   1  13         39.20         31.47         1.57 o                         
   0   1  13        287.46        309.09         4.69 o                         
   1   1  13        555.64        564.04         7.21 o                         
   2   1  13        306.80        275.31         5.13 o                         
   3   1  13        369.66        357.05         8.28 o                         
   4   1  13        329.04        326.00         7.62 o                         
   5   1  13        335.19        322.87         5.79 o                         
   6   1  13        218.19        237.41         4.87 o                         
   7   1  13        576.09        632.55        11.11 o                         
   8   1  13        524.64        583.09        11.00 o                         
   9   1  13        530.71        547.21        11.43 o                         
  10   1  13        593.99        587.45        13.72 o                         
  11   1  13        157.26        159.88         7.16 o                         
  12   1  13          9.80          5.08         3.76 o                         
 -13   2  13          2.24          8.71        13.34 o                         
 -12   2  13        105.46        129.54         8.98 o                         
 -11   2  13         22.29         27.05         5.55 o                         
 -10   2  13         15.26          9.85         4.25 o                         
  -9   2  13         14.66         16.11         3.90 o                         
  -8   2  13          6.99          4.11         3.13 o                         
  -7   2  13         88.18         88.98         3.43 o                         
  -6   2  13         32.12         34.76         2.51 o                         
  -5   2  13        602.75        621.48         9.95 o                         
  -4   2  13         95.96        110.48         2.89 o                         
  -3   2  13         33.80         34.04         1.72 o                         
  -2   2  13         22.71         25.44         1.51 o                         
  -1   2  13          8.22          6.55         0.95 o                         
   0   2  13         59.33         58.14         4.10 o                         
   1   2  13         38.17         37.76         1.62 o                         
   2   2  13          6.11          5.04         1.10 o                         
   3   2  13        100.70        102.40         2.07 o                         
   4   2  13        659.50        650.42         8.96 o                         
   5   2  13          8.20          5.08         1.25 o                         
   6   2  13         50.87         57.61         2.35 o                         
   7   2  13        100.68         96.75         3.79 o                         
   8   2  13         28.56         26.44         2.84 o                         
   9   2  13         56.94         50.18         3.58 o                         
  10   2  13          4.25          3.00         2.82 o                         
  11   2  13          0.14         -0.52         3.34 o                         
  12   2  13          0.78          1.34         4.16 o                         
 -12   3  13         24.39         18.17         7.09 o                         
 -11   3  13         30.57         25.07         6.19 o                         
 -10   3  13         47.87         46.62         5.29 o                         
  -9   3  13          0.41          1.14         4.19 o                         
  -8   3  13         19.59         18.27         3.84 o                         
  -7   3  13          4.66          4.41         2.80 o                         
  -6   3  13          0.59          1.99         2.28 o                         
  -5   3  13         12.32         13.52         2.26 o                         
  -4   3  13         10.78          9.63         1.83 o                         
  -3   3  13        278.58        239.08         4.67 o                         
  -2   3  13        230.11        223.41         4.58 o                         
  -1   3  13         99.66         87.17         3.29 o                         
   0   3  13        149.21        155.65         3.93 o                         
   1   3  13         97.87         93.37         2.95 o                         
   2   3  13        282.85        266.92         5.11 o                         
   3   3  13        467.25        473.61         7.93 o                         
   4   3  13          3.72          4.56         1.57 o                         
   5   3  13         38.78         44.26         2.22 o                         
   6   3  13         29.98         31.64         2.02 o                         
   7   3  13        416.38        427.25         9.01 o                         
   8   3  13        508.50        511.27        12.30 o                         
   9   3  13        245.09        267.37         8.12 o                         
  10   3  13        192.76        197.71        16.68 o                         
  11   3  13         42.81         34.75         4.57 o                         
 -10   4  13         96.86        111.46         8.38 o                         
  -9   4  13        131.39        136.00         8.45 o                         
  -8   4  13         20.55         17.41         5.10 o                         
  -7   4  13        376.65        399.01        12.02 o                         
  -6   4  13         63.02         58.85         4.03 o                         
  -5   4  13        128.55        151.78         5.37 o                         
  -4   4  13         80.02         72.26         4.67 o                         
  -3   4  13          9.88          7.97         2.49 o                         
  -2   4  13          6.05          3.04         2.15 o                         
  -1   4  13        196.06        164.22         4.52 o                         
   0   4  13         14.75         11.15         1.84 o                         
   1   4  13        233.80        219.13         4.98 o                         
   2   4  13        149.92        152.01         4.23 o                         
   3   4  13        173.07        166.49         4.44 o                         
   4   4  13         66.59         63.04         2.96 o                         
   5   4  13          1.73          2.02         2.08 o                         
   6   4  13          1.16          1.39         2.36 o                         
   7   4  13         88.84         92.38         4.10 o                         
   8   4  13          7.34          5.83         2.95 o                         
   9   4  13        111.32        118.24         7.41 o                         
  10   4  13         23.25         28.18         5.93 o                         
  -9   5  13         49.69         50.18        10.99 o                         
  -8   5  13          1.51          3.75         6.72 o                         
  -7   5  13         65.72         57.15         7.96 o                         
  -6   5  13        165.55        168.30        10.23 o                         
  -5   5  13          6.36          6.96         4.87 o                         
  -4   5  13          6.48          6.11         3.64 o                         
  -3   5  13         75.33         70.14         4.32 o                         
  -2   5  13          0.26          1.94         3.05 o                         
  -1   5  13         15.34         14.77         3.00 o                         
   0   5  13         12.39         12.12         2.68 o                         
   1   5  13        138.50        143.20         5.55 o                         
   2   5  13         10.76          6.56         3.23 o                         
   3   5  13         93.53        102.40         4.96 o                         
   4   5  13        100.18        106.94         4.18 o                         
   5   5  13         58.89         62.59         3.66 o                         
   6   5  13        238.09        278.92         8.06 o                         
   7   5  13         83.60         86.52         4.91 o                         
   8   5  13          0.15         -3.47         5.59 o                         
  -5   6  13         39.89         42.83         6.91 o                         
  -4   6  13        151.11        176.25         9.44 o                         
  -3   6  13          1.19          0.02         4.94 o                         
  -2   6  13          3.13          3.07         4.20 o                         
  -1   6  13         15.70         13.40         4.21 o                         
   0   6  13         82.34         71.10         4.59 o                         
   1   6  13         15.57         18.04         4.97 o                         
   2   6  13         24.86         16.50         4.64 o                         
   3   6  13          3.27          6.64         4.68 o                         
   4   6  13         61.41         57.23         5.46 o                         
 -13   0  14         11.41          9.41         8.06 o                         
 -12   0  14         17.55         26.13         7.98 o                         
 -11   0  14         65.97         69.14         9.57 o                         
 -10   0  14         10.32          4.56         6.41 o                         
  -9   0  14        513.91        525.42        20.93 o                         
  -8   0  14       1025.36       1182.78        45.34 o                         
  -7   0  14        303.97        294.90         6.86 o                         
  -6   0  14          0.21          0.31         2.07 o                         
  -5   0  14       1672.25       1666.56        27.95 o                         
  -4   0  14       1050.85       1045.48        17.96 o                         
  -3   0  14         15.23         24.39         2.21 o                         
  -2   0  14        436.44        411.79         8.66 o                         
  -1   0  14       2164.74       2251.85        34.09 o                         
   0   0  14        537.75        520.53        10.37 o                         
   1   0  14        992.95        946.11        16.02 o                         
   2   0  14        387.96        328.32         6.22 o                         
   3   0  14       1041.11       1055.95        16.45 o                         
   4   0  14         35.12         24.49         1.35 o                         
   5   0  14       1488.31       1475.86        22.69 o                         
   6   0  14        226.69        210.93         5.97 o                         
   7   0  14         59.20         83.76         5.75 o                         
   8   0  14        199.71        221.25         8.93 o                         
   9   0  14        891.10        915.51        38.35 o                         
  10   0  14         13.65         19.26         3.98 o                         
  11   0  14        701.35        712.83        23.31 o                         
  12   0  14        102.52        119.83         8.82 o                         
 -13   1  14         25.52         19.31         8.16 o                         
 -12   1  14         18.68         14.02         5.61 o                         
 -11   1  14          9.79          6.95         5.01 o                         
 -10   1  14         82.33         73.62         5.66 o                         
  -9   1  14        109.80        105.42         7.87 o                         
  -8   1  14        235.17        249.44         7.07 o                         
  -7   1  14         66.89         77.94         3.15 o                         
  -6   1  14        582.93        608.51         9.34 o                         
  -5   1  14          2.74          1.13         1.52 o                         
  -4   1  14        270.75        280.19         4.70 o                         
  -3   1  14          3.50          2.41         1.19 o                         
  -2   1  14         10.79         11.62         1.17 o                         
  -1   1  14         30.13         33.49         1.20 o                         
   0   1  14          2.44          3.06         0.96 o                         
   1   1  14        134.35        129.97         2.64 o                         
   2   1  14         49.57         32.02         1.53 o                         
   3   1  14         19.86         22.49         1.54 o                         
   4   1  14          0.09         -0.27         1.42 o                         
   5   1  14         79.18         74.16         2.66 o                         
   6   1  14         17.69         20.83         1.90 o                         
   7   1  14         79.50         64.93         2.45 o                         
   8   1  14          0.33          0.74         1.64 o                         
   9   1  14          3.50          5.61         2.17 o                         
  10   1  14         88.74         80.17         4.34 o                         
  11   1  14         89.42         93.12         8.76 o                         
  12   1  14         89.20         96.04         6.11 o                         
 -12   2  14         56.10         60.55         7.17 o                         
 -11   2  14        599.16        687.01        16.40 o                         
 -10   2  14        232.97        230.05         8.19 o                         
  -9   2  14         86.11         91.78         7.36 o                         
  -8   2  14        242.19        246.22         7.32 o                         
  -7   2  14          4.04          7.18         2.52 o                         
  -6   2  14         13.19         13.91         2.18 o                         
  -5   2  14        502.48        514.63         7.75 o                         
  -4   2  14        977.91        986.86        13.37 o                         
  -3   2  14        381.23        367.23         5.71 o                         
  -2   2  14        168.47        149.75         3.08 o                         
  -1   2  14        161.25        138.33         2.57 o                         
   0   2  14       2127.40       2188.68        31.21 o                         
   1   2  14       1559.13       1557.49        22.46 o                         
   2   2  14       3813.60       3945.84        52.22 o                         
   3   2  14         48.80         54.86         1.75 o                         
   4   2  14         81.86         78.38         2.46 o                         
   5   2  14         64.97         58.33         3.58 o                         
   6   2  14        684.34        672.92        11.39 o                         
   7   2  14        252.02        276.69         8.29 o                         
   8   2  14        180.21        189.04         5.53 o                         
   9   2  14        264.86        273.85         7.71 o                         
  10   2  14         82.75         85.23         4.59 o                         
  11   2  14        303.34        327.28        10.41 o                         
 -11   3  14         47.88         43.92         6.86 o                         
 -10   3  14          0.56          2.78         4.75 o                         
  -9   3  14          1.76         -0.27         4.24 o                         
  -8   3  14         26.87         23.25         4.43 o                         
  -7   3  14        151.78        151.69         5.62 o                         
  -6   3  14         50.59         56.15         3.09 o                         
  -5   3  14         82.21         84.29         3.24 o                         
  -4   3  14         12.67         11.57         1.98 o                         
  -3   3  14          0.19          0.94         1.78 o                         
  -2   3  14        384.82        340.61         6.17 o                         
  -1   3  14          8.32          4.66         1.53 o                         
   0   3  14        390.40        387.04         7.25 o                         
   1   3  14         82.21         76.46         2.77 o                         
   2   3  14        328.94        329.98         7.17 o                         
   3   3  14         71.98         71.21         2.71 o                         
   4   3  14        376.07        379.45         6.73 o                         
   5   3  14        127.37        125.16         3.34 o                         
   6   3  14          1.90          1.78         1.99 o                         
   7   3  14        227.56        231.34         6.00 o                         
   8   3  14          1.05          5.91         2.58 o                         
   9   3  14        113.18        110.78         5.46 o                         
  10   3  14          0.32          0.02         3.67 o                         
  11   3  14          0.03          1.02         5.47 o                         
 -10   4  14         56.71         63.62         7.88 o                         
  -9   4  14         96.45        108.69         7.76 o                         
  -8   4  14          0.16          1.13         5.80 o                         
  -7   4  14        450.58        468.03        15.42 o                         
  -6   4  14        181.54        182.94         6.10 o                         
  -5   4  14         99.25         89.92         7.88 o                         
  -4   4  14          2.93          5.37         2.72 o                         
  -3   4  14        132.29        133.63         4.61 o                         
  -2   4  14        315.85        282.94         5.90 o                         
  -1   4  14        833.48        780.36        12.31 o                         
   0   4  14        128.36        119.61         4.11 o                         
   1   4  14         16.97         18.61         2.32 o                         
   2   4  14         12.16          9.74         2.22 o                         
   3   4  14        442.08        446.22         8.80 o                         
   4   4  14        503.02        541.37         8.87 o                         
   5   4  14        177.27        174.91         4.45 o                         
   6   4  14          4.07          2.51         2.37 o                         
   7   4  14          8.37          6.95         2.56 o                         
   8   4  14        230.26        256.65        15.88 o                         
   9   4  14        121.69        128.64         9.01 o                         
  -8   5  14         43.80         32.73        10.15 o                         
  -7   5  14          7.16          9.21         6.89 o                         
  -6   5  14        234.18        221.82        11.44 o                         
  -5   5  14        132.96        145.43         6.79 o                         
  -4   5  14          5.60          4.68         3.63 o                         
  -3   5  14          7.45          5.41         3.28 o                         
  -2   5  14          0.39         -0.28         3.06 o                         
  -1   5  14         12.32         10.91         3.00 o                         
   0   5  14         53.50         51.01         3.16 o                         
   1   5  14          0.95          1.19         3.37 o                         
   2   5  14         51.29         60.82         3.66 o                         
   3   5  14         50.75         56.20         3.40 o                         
   4   5  14         31.20         23.31         3.05 o                         
   5   5  14          0.56          1.72         2.89 o                         
   6   5  14          0.01         -0.54         3.27 o                         
   7   5  14         10.69         10.67         3.73 o                         
  -5   6  14          0.16         -5.09         9.34 o                         
  -4   6  14         59.25         54.62         6.98 o                         
  -3   6  14         25.34         23.93         4.84 o                         
  -2   6  14         52.99         53.63         5.03 o                         
  -1   6  14         32.78         29.13         4.28 o                         
   0   6  14         12.79         18.44         5.26 o                         
   1   6  14         43.75         44.63         5.45 o                         
   2   6  14        127.06        121.29         6.37 o                         
   3   6  14         12.37         16.48         4.92 o                         
   4   6  14         42.43         29.74        11.39 o                         
 -12   1  15        295.04        299.64        15.30 o                         
 -11   1  15        174.30        181.60        12.03 o                         
 -10   1  15        155.48        172.15         8.13 o                         
  -9   1  15        224.77        245.02         7.68 o                         
  -8   1  15        892.61        922.17        17.38 o                         
  -7   1  15        697.73        770.21        11.76 o                         
  -6   1  15        106.69        112.75         3.48 o                         
  -5   1  15        969.36       1001.83        13.62 o                         
  -4   1  15         12.97         12.38         1.58 o                         
  -3   1  15         14.97         13.38         1.41 o                         
  -2   1  15         45.92         37.08         2.41 o                         
  -1   1  15        914.25        963.02        13.51 o                         
   0   1  15        154.82        136.12         3.64 o                         
   1   1  15       1195.99       1195.15        17.46 o                         
   2   1  15        413.85        363.34         5.97 o                         
   3   1  15         30.01         24.44         2.39 o                         
   4   1  15        151.03        129.41         5.19 o                         
   5   1  15         22.16         12.14         1.68 o                         
   6   1  15         99.76         92.48         3.01 o                         
   7   1  15        103.97         95.45         2.99 o                         
   8   1  15         50.67         39.99         3.13 o                         
   9   1  15        124.43        118.57         5.93 o                         
  10   1  15        295.50        308.22         8.55 o                         
  11   1  15          9.41         10.05         3.35 o                         
  12   1  15          6.11          5.70         5.24 o                         
 -12   2  15         11.67         16.65         6.75 o                         
 -11   2  15         60.15         67.49         6.88 o                         
 -10   2  15         23.20         18.68         5.12 o                         
  -9   2  15         27.40         27.06         4.72 o                         
  -8   2  15         42.01         45.17         4.33 o                         
  -7   2  15        152.25        146.95         4.75 o                         
  -6   2  15         70.60         62.22         2.96 o                         
  -5   2  15         40.18         41.60         2.29 o                         
  -4   2  15          1.86          2.34         1.64 o                         
  -3   2  15         58.71         60.53         2.24 o                         
  -2   2  15         27.11         26.95         1.64 o                         
  -1   2  15         86.26         89.66         2.96 o                         
   0   2  15          1.69          2.57         1.36 o                         
   1   2  15         75.19         77.62         2.46 o                         
   2   2  15       2297.18       2368.21        31.74 o                         
   3   2  15         20.11         18.50         2.15 o                         
   4   2  15         12.89         12.48         1.48 o                         
   5   2  15          7.74          8.64         1.42 o                         
   6   2  15         73.12         75.05         2.77 o                         
   7   2  15          0.47         -0.20         1.60 o                         
   8   2  15         64.76         59.19         3.24 o                         
   9   2  15          6.07          6.75         2.81 o                         
  10   2  15         76.38         74.14         4.45 o                         
  11   2  15         42.38         45.96         4.52 o                         
 -11   3  15        170.03        185.17        10.54 o                         
 -10   3  15         90.67         80.54         6.98 o                         
  -9   3  15        221.66        242.67        10.37 o                         
  -8   3  15        434.24        472.47        12.58 o                         
  -7   3  15          0.55          0.78         3.14 o                         
  -6   3  15        439.70        478.36         8.36 o                         
  -5   3  15        173.79        182.73         4.96 o                         
  -4   3  15          2.91          4.29         2.12 o                         
  -3   3  15          7.90         10.82         2.07 o                         
  -2   3  15        249.46        225.38         5.02 o                         
  -1   3  15        263.19        229.35         4.16 o                         
   0   3  15        311.23        302.90         6.11 o                         
   1   3  15        759.87        745.54        12.46 o                         
   2   3  15         42.21         36.09         2.13 o                         
   3   3  15          0.04          0.56         1.99 o                         
   4   3  15        349.80        333.11         6.16 o                         
   5   3  15         10.41          7.02         1.51 o                         
   6   3  15        104.82         95.08         3.65 o                         
   7   3  15          4.88          5.65         2.43 o                         
   8   3  15          0.55         -0.16         2.66 o                         
   9   3  15          1.32         -0.80         3.15 o                         
  10   3  15          4.02          0.16         3.72 o                         
 -10   4  15          2.19          5.83         8.44 o                         
  -9   4  15          7.06          5.26         7.66 o                         
  -8   4  15          0.03          2.62         7.83 o                         
  -7   4  15        129.33        143.78         8.04 o                         
  -6   4  15         13.62          4.45         3.31 o                         
  -5   4  15         52.01         46.09         3.61 o                         
  -4   4  15        165.83        160.83         5.58 o                         
  -3   4  15         14.30          7.44         2.67 o                         
  -2   4  15          0.16          1.25         2.18 o                         
  -1   4  15         92.83         79.17         3.12 o                         
   0   4  15         44.93         43.25         3.02 o                         
   1   4  15        147.32        154.31         4.66 o                         
   2   4  15        421.42        441.21         8.03 o                         
   3   4  15         46.40         39.81         2.92 o                         
   4   4  15         53.61         48.24         2.77 o                         
   5   4  15         54.28         53.04         3.27 o                         
   6   4  15        328.33        346.72         7.07 o                         
   7   4  15          6.77          9.25         2.49 o                         
   8   4  15         29.49         33.25         4.04 o                         
   9   4  15         28.64         26.73         4.59 o                         
  -8   5  15         16.80          9.80         9.69 o                         
  -7   5  15         69.96         76.54         9.13 o                         
  -6   5  15        283.10        308.87        13.54 o                         
  -5   5  15         60.61         68.85         7.37 o                         
  -4   5  15          0.27          1.71         3.71 o                         
  -3   5  15         92.33         98.11         5.02 o                         
  -2   5  15        410.46        364.22         8.65 o                         
  -1   5  15         31.66         29.25         3.27 o                         
   0   5  15          5.35          4.43         3.80 o                         
   1   5  15         26.85         27.62         3.81 o                         
   2   5  15         14.03         13.52         3.12 o                         
   3   5  15        162.39        164.63         5.17 o                         
   4   5  15         29.95         22.11         3.60 o                         
   5   5  15         34.13         25.54         3.38 o                         
   6   5  15         82.79         89.62         4.48 o                         
   7   5  15         74.42         86.47         5.41 o                         
  -4   6  15          6.61         10.66        11.39 o                         
  -3   6  15          0.02         -0.35         4.60 o                         
  -2   6  15          7.47          3.42         4.53 o                         
  -1   6  15         44.45         36.65         4.38 o                         
   0   6  15         35.37         43.46         5.80 o                         
   1   6  15         11.23         13.15         5.29 o                         
   2   6  15        132.85        139.94         7.27 o                         
   3   6  15         65.11         78.30        12.03 o                         
 -12   0  16         82.21         62.41        11.48 o                         
 -11   0  16          8.82         12.44         8.84 o                         
 -10   0  16        306.78        282.05        12.56 o                         
  -9   0  16         63.56         52.40         6.64 o                         
  -8   0  16        673.46        708.81        23.08 o                         
  -7   0  16        561.08        609.28        11.85 o                         
  -6   0  16        205.21        223.09         5.73 o                         
  -5   0  16          6.56          4.72         2.28 o                         
  -4   0  16         44.87         51.93         2.77 o                         
  -3   0  16        102.14         97.28         3.37 o                         
  -2   0  16        140.67        122.87         3.59 o                         
  -1   0  16        494.53        515.81         8.63 o                         
   0   0  16         13.17         23.30         2.13 o                         
   1   0  16        879.48        892.60        16.95 o                         
   2   0  16         14.24         18.73         2.17 o                         
   3   0  16          0.83          1.25         1.49 o                         
   4   0  16         13.16         18.88         1.79 o                         
   5   0  16        141.20        107.55         3.99 o                         
   6   0  16        134.27        172.78         8.95 o                         
   7   0  16        515.28        501.15        21.06 o                         
   8   0  16        823.62        783.03        20.32 o                         
   9   0  16        158.10        160.39         7.43 o                         
  10   0  16         88.41        101.05         8.42 o                         
  11   0  16        291.80        294.19        12.68 o                         
 -12   1  16          0.04          0.64         7.11 o                         
 -11   1  16         12.27         13.54         5.60 o                         
 -10   1  16         50.54         49.73         5.35 o                         
  -9   1  16          2.08          1.36         3.83 o                         
  -8   1  16        196.54        186.94         6.48 o                         
  -7   1  16          2.35          2.36         2.36 o                         
  -6   1  16        276.94        289.19         5.32 o                         
  -5   1  16        279.24        265.65         4.86 o                         
  -4   1  16         14.33         13.00         1.66 o                         
  -3   1  16         86.30         90.35         2.60 o                         
  -2   1  16         15.66         13.98         1.35 o                         
  -1   1  16        113.13        106.18         2.71 o                         
   0   1  16         43.91         40.29         1.53 o                         
   1   1  16         24.57         20.98         1.62 o                         
   2   1  16        546.43        550.09        10.08 o                         
   3   1  16        137.49        139.89         2.93 o                         
   4   1  16         17.98         14.59         1.79 o                         
   5   1  16         38.96         36.95         2.28 o                         
   6   1  16        105.89        103.07         3.14 o                         
   7   1  16          2.73          3.10         1.24 o                         
   8   1  16         20.85         19.69         2.62 o                         
   9   1  16         45.86         52.86         2.99 o                         
  10   1  16          7.71         13.03         2.88 o                         
  11   1  16         36.94         48.42         4.15 o                         
 -12   2  16          1.78          5.49         8.59 o                         
 -11   2  16         12.20          9.13         5.93 o                         
 -10   2  16        100.73        108.23         6.83 o                         
  -9   2  16        197.79        192.74         7.47 o                         
  -8   2  16        135.30        143.80         6.16 o                         
  -7   2  16         58.95         57.43         3.45 o                         
  -6   2  16         70.74         75.26         3.89 o                         
  -5   2  16        257.73        240.12         4.71 o                         
  -4   2  16         76.50         88.80         2.92 o                         
  -3   2  16         78.14         61.17         2.34 o                         
  -2   2  16          8.98          7.27         1.45 o                         
  -1   2  16         25.70         28.78         1.94 o                         
   0   2  16        385.09        383.60         6.60 o                         
   1   2  16         33.98         26.46         1.71 o                         
   2   2  16        155.22        147.44         3.68 o                         
   3   2  16        510.16        484.52         8.03 o                         
   4   2  16        285.17        310.96         6.15 o                         
   5   2  16        151.95        156.11         5.35 o                         
   6   2  16        354.08        366.85         6.73 o                         
   7   2  16        214.89        249.75         6.09 o                         
   8   2  16        384.22        414.50         9.45 o                         
   9   2  16         38.03         48.94         3.29 o                         
  10   2  16        313.91        339.69        10.41 o                         
  11   2  16          6.29          4.17         4.25 o                         
 -11   3  16          0.24          3.10         6.64 o                         
 -10   3  16         18.93         21.92         6.13 o                         
  -9   3  16         21.98         20.06         5.54 o                         
  -8   3  16          1.97          1.84         4.07 o                         
  -7   3  16         72.13         88.26         4.79 o                         
  -6   3  16        438.07        469.33         8.84 o                         
  -5   3  16         94.04        100.13         4.83 o                         
  -4   3  16        108.15         96.49         3.61 o                         
  -3   3  16          0.71         -0.57         1.99 o                         
  -2   3  16         15.59         20.55         2.03 o                         
  -1   3  16        961.88        934.35        15.37 o                         
   0   3  16        122.72        115.59         3.78 o                         
   1   3  16          1.79          4.07         1.83 o                         
   2   3  16        526.79        536.47         8.93 o                         
   3   3  16        483.19        468.00         8.00 o                         
   4   3  16         68.62         59.77         2.57 o                         
   5   3  16        169.39        165.53         4.91 o                         
   6   3  16        112.13        112.73         4.03 o                         
   7   3  16          1.74          2.84         2.40 o                         
   8   3  16          0.23          0.04         2.76 o                         
   9   3  16         41.13         36.93         3.89 o                         
  10   3  16         29.72         27.96         4.18 o                         
  -9   4  16          0.52         -0.28         8.99 o                         
  -8   4  16          1.53          4.48         7.87 o                         
  -7   4  16        216.09        217.87         8.79 o                         
  -6   4  16         26.86         21.58         3.76 o                         
  -5   4  16         73.81         72.99         4.40 o                         
  -4   4  16          4.34          3.89         2.94 o                         
  -3   4  16          0.14         -0.01         2.65 o                         
  -2   4  16        191.53        166.48         5.32 o                         
  -1   4  16          4.28          0.75         2.54 o                         
   0   4  16         14.94         13.10         2.59 o                         
   1   4  16         40.24         43.80         2.98 o                         
   2   4  16         83.10         85.74         3.51 o                         
   3   4  16         40.80         43.92         2.81 o                         
   4   4  16         13.71         11.70         2.84 o                         
   5   4  16          0.10         -1.21         2.24 o                         
   6   4  16          5.86          4.61         2.45 o                         
   7   4  16        291.49        298.34         7.54 o                         
   8   4  16         17.31         22.06         4.13 o                         
  -7   5  16         24.73         27.30         8.10 o                         
  -6   5  16        132.76        177.75        10.90 o                         
  -5   5  16          0.07         -0.91         4.33 o                         
  -4   5  16         51.50         53.36         4.70 o                         
  -3   5  16         39.34         35.87         4.05 o                         
  -2   5  16         17.67         19.58         3.50 o                         
  -1   5  16          0.29         -0.90         4.02 o                         
   0   5  16         10.02          6.24         3.85 o                         
   1   5  16         43.34         47.87         4.16 o                         
   2   5  16         68.74         66.31         3.90 o                         
   3   5  16         58.07         62.47         3.77 o                         
   4   5  16          6.82          6.17         3.17 o                         
   5   5  16          1.41          0.61         3.72 o                         
   6   5  16         86.31        108.89         5.19 o                         
  -3   6  16         61.72         47.85         7.55 o                         
  -2   6  16         16.87         17.50         4.89 o                         
  -1   6  16          0.30          2.92         5.78 o                         
   0   6  16          0.45         -2.64         5.32 o                         
   1   6  16          0.38         -0.28         5.55 o                         
 -12   1  17         36.83         35.40         7.94 o                         
 -11   1  17         13.99          7.30         6.20 o                         
 -10   1  17        444.51        511.96        15.02 o                         
  -9   1  17        202.35        187.58         7.16 o                         
  -8   1  17        105.94        104.32         7.34 o                         
  -7   1  17         32.07         31.98         2.86 o                         
  -6   1  17        572.43        595.48         9.02 o                         
  -5   1  17         93.41         99.29         3.07 o                         
  -4   1  17         54.78         47.20         2.18 o                         
  -3   1  17        303.47        278.81         4.76 o                         
  -2   1  17        325.34        314.39         5.06 o                         
  -1   1  17        714.15        660.34         9.95 o                         
   0   1  17       2882.46       2921.67        38.90 o                         
   1   1  17        822.02        786.27        12.92 o                         
   2   1  17         12.95         12.70         1.59 o                         
   3   1  17        250.49        250.31         5.12 o                         
   4   1  17        399.95        385.29         5.88 o                         
   5   1  17        199.60        208.60         4.75 o                         
   6   1  17         75.48         93.11         3.48 o                         
   7   1  17        281.61        296.65         7.91 o                         
   8   1  17        186.58        191.32         5.19 o                         
   9   1  17        292.96        329.65         8.18 o                         
  10   1  17        765.39        851.74        21.36 o                         
  11   1  17        147.33        165.60         9.00 o                         
 -11   2  17         31.34         38.48         6.93 o                         
 -10   2  17         18.86         19.55         5.62 o                         
  -9   2  17         47.09         45.03         4.97 o                         
  -8   2  17          8.86          8.16         3.85 o                         
  -7   2  17         49.88         51.25         3.50 o                         
  -6   2  17         16.68         14.20         2.47 o                         
  -5   2  17          9.76          6.38         2.02 o                         
  -4   2  17         32.45         30.06         2.15 o                         
  -3   2  17         66.87         50.68         2.37 o                         
  -2   2  17        193.44        196.14         3.98 o                         
  -1   2  17         40.75         38.73         2.19 o                         
   0   2  17         69.20         64.31         2.65 o                         
   1   2  17         12.03         12.16         1.54 o                         
   2   2  17         18.44         17.93         1.84 o                         
   3   2  17         13.15         11.52         1.74 o                         
   4   2  17         67.20         67.62         2.72 o                         
   5   2  17         23.75         22.91         2.22 o                         
   6   2  17         47.19         46.89         2.71 o                         
   7   2  17         14.45         14.10         1.84 o                         
   8   2  17          5.93          6.92         2.10 o                         
   9   2  17         41.18         38.44         3.11 o                         
  10   2  17          1.63          2.29         3.26 o                         
 -10   3  17         24.49         18.07         6.32 o                         
  -9   3  17          5.62          8.09         5.28 o                         
  -8   3  17         72.65         82.78         5.53 o                         
  -7   3  17         22.90         22.78         3.39 o                         
  -6   3  17        156.81        161.74         5.30 o                         
  -5   3  17          1.69          3.38         2.70 o                         
  -4   3  17         10.33          9.06         2.34 o                         
  -3   3  17        225.12        191.24         4.80 o                         
  -2   3  17        321.59        314.50         6.61 o                         
  -1   3  17        633.92        625.10        10.92 o                         
   0   3  17        266.27        264.89         5.79 o                         
   1   3  17         69.19         62.58         3.24 o                         
   2   3  17         73.39         71.42         2.95 o                         
   3   3  17        264.32        254.38         5.44 o                         
   4   3  17        265.22        263.00         5.99 o                         
   5   3  17         71.01         73.78         3.31 o                         
   6   3  17        125.25        144.73         4.55 o                         
   7   3  17        249.94        264.99         6.49 o                         
   8   3  17         89.61        102.72         5.04 o                         
   9   3  17        197.16        213.55         7.30 o                         
  -9   4  17         11.53          5.67         9.66 o                         
  -8   4  17          0.57          2.30         8.29 o                         
  -7   4  17        179.40        203.29         8.51 o                         
  -6   4  17         21.92         14.71         3.76 o                         
  -5   4  17          2.41          4.25         3.21 o                         
  -4   4  17          2.09         -0.01         2.97 o                         
  -3   4  17          7.61          7.59         2.83 o                         
  -2   4  17        344.22        351.56         6.95 o                         
  -1   4  17         54.60         47.88         3.24 o                         
   0   4  17          3.52          3.95         2.51 o                         
   1   4  17        167.16        174.13         5.10 o                         
   2   4  17         77.25         80.51         3.53 o                         
   3   4  17          9.18          9.11         2.36 o                         
   4   4  17         42.94         43.75         2.92 o                         
   5   4  17         15.55         10.16         2.41 o                         
   6   4  17         47.58         57.93         3.77 o                         
   7   4  17          0.02          0.20         3.33 o                         
   8   4  17          2.22          2.91         3.80 o                         
  -6   5  17         86.94         69.69         7.27 o                         
  -5   5  17         13.39         20.27         4.82 o                         
  -4   5  17         31.62         24.35         4.39 o                         
  -3   5  17         98.36        107.80         5.41 o                         
  -2   5  17         20.64         20.40         3.41 o                         
  -1   5  17         17.91         20.71         4.40 o                         
   0   5  17         28.59         24.74         4.13 o                         
   1   5  17        314.37        334.71         8.88 o                         
   2   5  17        155.67        158.45         5.78 o                         
   3   5  17        193.95        186.26         6.02 o                         
   4   5  17         55.22         48.74         3.78 o                         
   5   5  17          8.35          8.15         3.40 o                         
   6   5  17        165.51        177.32         8.57 o                         
 -11   0  18        139.01        127.03        11.75 o                         
 -10   0  18        581.65        605.73        23.93 o                         
  -9   0  18       1121.81       1209.45        31.79 o                         
  -8   0  18        202.80        208.27         9.96 o                         
  -7   0  18        224.22        228.57         6.43 o                         
  -6   0  18        101.00        124.15         4.96 o                         
  -5   0  18        490.61        517.97        10.25 o                         
  -4   0  18         35.31         43.11         2.90 o                         
  -3   0  18        138.96        133.85         4.79 o                         
  -2   0  18        277.35        265.93         5.92 o                         
  -1   0  18        422.63        393.76         8.72 o                         
   0   0  18       2626.91       2633.71        53.12 o                         
   1   0  18       1037.90       1039.47        19.79 o                         
   2   0  18        129.64        110.63         3.98 o                         
   3   0  18        408.16        382.05         9.46 o                         
   4   0  18        492.49        422.16        10.28 o                         
   5   0  18        332.65        332.54         9.72 o                         
   6   0  18        244.81        214.90         6.50 o                         
   7   0  18         20.52         24.96         4.66 o                         
   8   0  18        126.20        111.23         6.88 o                         
   9   0  18         55.25         49.20         5.87 o                         
  10   0  18         12.91         17.73         4.16 o                         
  11   0  18        109.07        120.16         8.47 o                         
 -11   1  18         31.34         36.41         6.80 o                         
 -10   1  18         20.18         23.26         5.00 o                         
  -9   1  18         40.66         34.15         4.73 o                         
  -8   1  18          5.42          6.91         3.78 o                         
  -7   1  18         60.77         57.67         3.36 o                         
  -6   1  18          4.72          4.82         2.17 o                         
  -5   1  18         43.76         43.06         2.38 o                         
  -4   1  18         46.42         44.77         2.23 o                         
  -3   1  18         28.86         28.23         1.87 o                         
  -2   1  18         82.27         80.65         2.63 o                         
  -1   1  18          4.32          2.02         1.46 o                         
   0   1  18        617.73        636.78        10.87 o                         
   1   1  18         94.13         95.40         3.11 o                         
   2   1  18         73.88         71.22         2.71 o                         
   3   1  18        462.80        448.52         7.65 o                         
   4   1  18         24.96         30.93         1.74 o                         
   5   1  18          3.28          4.76         2.03 o                         
   6   1  18        116.86         97.70         3.60 o                         
   7   1  18         28.47         28.69         3.13 o                         
   8   1  18          6.30          5.39         1.87 o                         
   9   1  18          2.09          2.22         2.34 o                         
  10   1  18         98.74        123.25         5.61 o                         
 -11   2  18         88.24         88.15         7.70 o                         
 -10   2  18        115.20        121.66         9.42 o                         
  -9   2  18        272.35        287.70         8.97 o                         
  -8   2  18        488.51        553.01        12.30 o                         
  -7   2  18        345.25        358.06         7.62 o                         
  -6   2  18        259.37        277.41         5.94 o                         
  -5   2  18         28.92         26.05         2.36 o                         
  -4   2  18        391.70        400.46         6.88 o                         
  -3   2  18        471.43        459.91         7.50 o                         
  -2   2  18        739.94        714.56        11.42 o                         
  -1   2  18        138.09        133.27         3.78 o                         
   0   2  18        118.19        112.73         3.37 o                         
   1   2  18        153.68        136.14         3.91 o                         
   2   2  18        611.19        582.26        10.99 o                         
   3   2  18        273.22        256.94         7.35 o                         
   4   2  18        276.74        273.85         8.94 o                         
   5   2  18         64.31         64.20         3.52 o                         
   6   2  18          8.48          6.68         2.69 o                         
   7   2  18         13.92         14.63         1.84 o                         
   8   2  18         31.38         41.31         2.66 o                         
   9   2  18        375.79        422.50        10.97 o                         
  10   2  18          8.07         15.39         3.41 o                         
 -10   3  18         11.41          6.16         6.65 o                         
  -9   3  18          9.51          7.48         5.60 o                         
  -8   3  18         25.56         22.77         4.81 o                         
  -7   3  18         56.40         55.24         4.52 o                         
  -6   3  18          6.75          6.94         3.15 o                         
  -5   3  18          4.02          2.25         2.84 o                         
  -4   3  18          3.61          1.62         2.32 o                         
  -3   3  18         69.38         65.29         3.11 o                         
  -2   3  18        113.01        105.55         4.03 o                         
  -1   3  18          6.68          5.89         2.25 o                         
   0   3  18         84.72         73.05         3.21 o                         
   1   3  18         50.52         44.07         2.57 o                         
   2   3  18        243.82        217.96         5.09 o                         
   3   3  18        410.36        406.68         7.36 o                         
   4   3  18         64.47         66.41         3.31 o                         
   5   3  18         99.41        106.61         4.93 o                         
   6   3  18         16.33         18.30         2.58 o                         
   7   3  18        175.63        184.84         5.45 o                         
   8   3  18         15.81         10.69         3.00 o                         
   9   3  18          8.92         11.70         3.54 o                         
  -8   4  18         47.63         56.63         8.88 o                         
  -7   4  18        315.39        331.38        11.90 o                         
  -6   4  18          0.03         -0.10         3.77 o                         
  -5   4  18        197.58        195.01         6.32 o                         
  -4   4  18         65.01         81.67         4.25 o                         
  -3   4  18          2.90         -0.68         2.72 o                         
  -2   4  18          4.27          5.06         2.93 o                         
  -1   4  18        541.20        584.24        10.92 o                         
   0   4  18        218.43        226.01         6.66 o                         
   1   4  18         41.16         42.94         3.56 o                         
   2   4  18        420.48        438.26         8.75 o                         
   3   4  18        129.59        126.94         4.33 o                         
   4   4  18          1.03          1.71         2.46 o                         
   5   4  18         10.62         11.26         3.03 o                         
   6   4  18        127.29        133.56         6.94 o                         
   7   4  18          1.77          1.38         3.63 o                         
  -6   5  18         54.40         56.23         8.84 o                         
  -5   5  18         18.24         13.23         4.77 o                         
  -4   5  18         53.73         60.55         5.11 o                         
  -3   5  18         18.58         17.55         4.01 o                         
  -2   5  18         22.20         26.91         5.01 o                         
  -1   5  18          0.43          0.10         4.16 o                         
   0   5  18        104.04        100.78         5.41 o                         
   1   5  18          9.20          7.24         3.87 o                         
   2   5  18          8.69          6.16         3.75 o                         
   3   5  18         47.55         42.09         3.94 o                         
   4   5  18         36.59         29.86         3.53 o                         
   5   5  18        184.24        198.15         7.69 o                         
 -11   1  19          6.84         10.37         5.99 o                         
 -10   1  19        351.00        356.62        10.54 o                         
  -9   1  19        398.66        426.19        10.81 o                         
  -8   1  19        218.57        229.04         7.60 o                         
  -7   1  19        109.49        112.88         3.94 o                         
  -6   1  19         26.76         28.69         2.39 o                         
  -5   1  19        258.75        269.77         6.06 o                         
  -4   1  19          0.96          0.83         1.79 o                         
  -3   1  19        251.99        261.38         5.50 o                         
  -2   1  19         21.84         16.42         1.84 o                         
  -1   1  19         69.38         56.89         2.38 o                         
   0   1  19         10.44          8.52         1.82 o                         
   1   1  19        654.85        668.56        11.41 o                         
   2   1  19         21.63         19.23         1.81 o                         
   3   1  19         34.01         37.18         2.06 o                         
   4   1  19        183.26        166.19         3.98 o                         
   5   1  19        150.55        153.32         4.11 o                         
   6   1  19         22.30         22.97         2.51 o                         
   7   1  19          5.15          3.64         2.84 o                         
   8   1  19          0.10          1.89         1.72 o                         
   9   1  19        253.11        262.26        10.61 o                         
  10   1  19          1.20          2.69         2.85 o                         
 -11   2  19         41.72         56.32        15.56 o                         
 -10   2  19         76.59         79.83         6.78 o                         
  -9   2  19          1.72          3.70         4.83 o                         
  -8   2  19         28.41         32.24         5.36 o                         
  -7   2  19         14.15         15.39         3.30 o                         
  -6   2  19         25.73         19.48         2.75 o                         
  -5   2  19          0.07          0.86         2.18 o                         
  -4   2  19         55.76         61.92         2.81 o                         
  -3   2  19         37.29         33.43         2.20 o                         
  -2   2  19        395.13        380.36         7.18 o                         
  -1   2  19         34.07         38.43         2.37 o                         
   0   2  19          0.01          0.16         1.68 o                         
   1   2  19         13.21         11.38         2.06 o                         
   2   2  19         91.91         98.27         4.03 o                         
   3   2  19        180.48        171.83         4.77 o                         
   4   2  19        140.11        143.33         4.14 o                         
   5   2  19          0.80         -0.10         1.69 o                         
   6   2  19          0.36         -0.37         2.55 o                         
   7   2  19         94.48        109.80         6.01 o                         
   8   2  19         81.22         84.80         3.87 o                         
   9   2  19          0.77          2.59         2.66 o                         
  -9   3  19        190.04        209.78        10.04 o                         
  -8   3  19         95.58        105.80         7.54 o                         
  -7   3  19         17.20         13.54         4.12 o                         
  -6   3  19        271.15        274.98         7.23 o                         
  -5   3  19        103.76         96.05         4.36 o                         
  -4   3  19         40.85         40.88         2.88 o                         
  -3   3  19         24.99         18.68         2.36 o                         
  -2   3  19         24.05         15.23         2.60 o                         
  -1   3  19         13.32          7.78         2.37 o                         
   0   3  19          9.25          7.26         2.28 o                         
   1   3  19        133.46        116.76         5.13 o                         
   2   3  19         59.91         53.84         3.86 o                         
   3   3  19         23.51         19.03         2.54 o                         
   4   3  19         21.89         18.61         2.50 o                         
   5   3  19         23.59         21.18         2.61 o                         
   6   3  19          6.63          5.30         3.71 o                         
   7   3  19         13.58         14.97         2.81 o                         
   8   3  19          6.43          6.22         3.07 o                         
  -8   4  19         42.56         40.77         7.79 o                         
  -7   4  19        108.73        113.98        13.62 o                         
  -6   4  19        123.06        118.19         5.61 o                         
  -5   4  19         53.11         57.70         4.34 o                         
  -4   4  19         94.87         83.49         4.36 o                         
  -3   4  19        229.16        237.30         6.29 o                         
  -2   4  19        188.46        186.61         5.90 o                         
  -1   4  19         19.68         12.65         3.13 o                         
   0   4  19          5.56          3.44         2.82 o                         
   1   4  19          2.13          3.72         2.76 o                         
   2   4  19        168.74        177.96         5.46 o                         
   3   4  19         11.65          8.19         2.64 o                         
   4   4  19         22.05         14.25         2.57 o                         
   5   4  19         64.08         74.79         4.12 o                         
   6   4  19          5.08          2.24         3.47 o                         
   7   4  19         95.42        101.40         5.30 o                         
  -5   5  19          1.39          0.36         4.98 o                         
  -4   5  19         20.67         17.62         4.60 o                         
  -3   5  19          2.17          4.64         3.73 o                         
  -2   5  19        102.46         99.81         7.79 o                         
  -1   5  19          5.00          7.63         4.65 o                         
   0   5  19          3.65         -0.83         4.08 o                         
   1   5  19          5.33          8.23         4.25 o                         
   2   5  19         78.52         84.06         4.80 o                         
   3   5  19         34.38         32.40         4.08 o                         
   4   5  19         11.02         11.19         4.66 o                         
 -11   0  20         15.38         11.59         9.23 o                         
 -10   0  20        145.76        159.80        10.96 o                         
  -9   0  20        111.27         95.58         8.36 o                         
  -8   0  20         52.21         56.11         6.73 o                         
  -7   0  20        189.08        202.47         8.29 o                         
  -6   0  20        198.99        206.04         6.21 o                         
  -5   0  20        475.08        507.83        10.35 o                         
  -4   0  20        328.53        350.50         7.81 o                         
  -3   0  20         75.49         66.00         3.41 o                         
  -2   0  20       1422.10       1465.11        27.09 o                         
  -1   0  20       1433.20       1456.74        27.31 o                         
   0   0  20        344.02        356.82         9.85 o                         
   1   0  20         54.05         52.61         4.20 o                         
   2   0  20        147.73        138.97         5.83 o                         
   3   0  20        725.88        696.15        15.75 o                         
   4   0  20        260.71        267.50        10.53 o                         
   5   0  20        149.40        147.73         5.87 o                         
   6   0  20        121.23        124.62         6.07 o                         
   7   0  20         66.33         61.62         4.40 o                         
   8   0  20        417.10        520.00        15.32 o                         
   9   0  20        147.92        176.08         7.82 o                         
  10   0  20        128.30        143.41        19.54 o                         
 -11   1  20         20.19         19.60         8.51 o                         
 -10   1  20          6.90          3.72         5.40 o                         
  -9   1  20         39.99         40.42         5.13 o                         
  -8   1  20         29.96         27.27         4.54 o                         
  -7   1  20          0.01          2.38         2.70 o                         
  -6   1  20          3.59          3.50         2.21 o                         
  -5   1  20        342.86        330.68         6.84 o                         
  -4   1  20         77.64         73.77         3.67 o                         
  -3   1  20         99.38         93.13         3.27 o                         
  -2   1  20        120.47        118.43         3.60 o                         
  -1   1  20         46.99         51.08         2.33 o                         
   0   1  20         25.61         24.54         2.26 o                         
   1   1  20        117.62        116.39         3.54 o                         
   2   1  20          4.61          8.08         1.76 o                         
   3   1  20         28.65         31.59         2.16 o                         
   4   1  20        221.28        212.93         5.14 o                         
   5   1  20         12.68          8.81         1.69 o                         
   6   1  20         12.23          8.87         2.47 o                         
   7   1  20          0.01          0.04         3.08 o                         
   8   1  20          5.72          8.72         3.79 o                         
   9   1  20         25.50         28.18         2.81 o                         
 -10   2  20          0.27         -0.90         5.79 o                         
  -9   2  20         10.23         10.78         5.23 o                         
  -8   2  20         78.97         75.64         5.48 o                         
  -7   2  20        111.67        106.43         4.67 o                         
  -6   2  20         75.72         66.36         3.60 o                         
  -5   2  20         54.55         49.39         2.97 o                         
  -4   2  20        109.33        110.14         4.63 o                         
  -3   2  20         21.78         19.22         2.01 o                         
  -2   2  20          7.17          6.44         2.10 o                         
  -1   2  20         24.67         25.24         2.32 o                         
   0   2  20         75.88         74.80         2.86 o                         
   1   2  20        317.68        308.62         6.95 o                         
   2   2  20        839.73        862.44        15.58 o                         
   3   2  20          9.29         11.11         2.18 o                         
   4   2  20        324.78        332.65         7.54 o                         
   5   2  20          3.74          4.97         1.86 o                         
   6   2  20        169.70        175.40         4.65 o                         
   7   2  20         35.13         34.32         4.86 o                         
   8   2  20        205.91        198.46         9.39 o                         
   9   2  20        163.69        155.53        15.62 o                         
  -9   3  20          6.63         11.90         6.91 o                         
  -8   3  20         71.89         87.78         7.66 o                         
  -7   3  20         21.86         19.41         4.42 o                         
  -6   3  20          3.85          1.03         3.43 o                         
  -5   3  20         20.70         18.87         3.25 o                         
  -4   3  20         33.56         28.07         2.81 o                         
  -3   3  20        265.28        249.65         5.54 o                         
  -2   3  20         39.57         32.52         2.98 o                         
  -1   3  20         30.48         24.61         2.74 o                         
   0   3  20          6.72          6.59         2.35 o                         
   1   3  20         42.07         49.51         3.24 o                         
   2   3  20          5.13          5.79         2.57 o                         
   3   3  20         48.70         44.31         4.42 o                         
   4   3  20        118.32        104.17         4.30 o                         
   5   3  20         68.66         72.19         3.68 o                         
   6   3  20         15.39         16.64         2.92 o                         
   7   3  20         79.44         93.77         6.14 o                         
   8   3  20        158.45        165.39         6.49 o                         
  -7   4  20          5.29          5.16         5.70 o                         
  -6   4  20          9.78          9.96         4.31 o                         
  -5   4  20          8.32          3.31         3.78 o                         
  -4   4  20         10.13          5.89         3.39 o                         
  -3   4  20         70.97         79.17         6.75 o                         
  -2   4  20        156.17        141.84         5.43 o                         
  -1   4  20         22.57         22.58         3.36 o                         
   0   4  20         22.36         20.48         3.17 o                         
   1   4  20         36.95         26.77         3.14 o                         
   2   4  20          3.42          4.52         2.82 o                         
   3   4  20         76.06         73.15         3.84 o                         
   4   4  20         72.54         84.27         4.46 o                         
   5   4  20        161.22        162.32         5.59 o                         
   6   4  20          5.93          3.44         3.77 o                         
  -4   5  20          1.22          2.89         4.75 o                         
  -3   5  20        167.60        168.05         8.16 o                         
  -2   5  20         93.78        108.57         6.88 o                         
  -1   5  20         16.72         16.18         4.80 o                         
   0   5  20         11.13          7.83         4.40 o                         
   1   5  20        134.64        141.35         6.51 o                         
   2   5  20          1.63          1.26         3.97 o                         
   3   5  20          2.80          3.37         6.45 o                         
 -10   1  21        255.63        305.65        11.47 o                         
  -9   1  21         33.28         30.75         5.29 o                         
  -8   1  21         68.34         64.78         5.23 o                         
  -7   1  21        125.90        134.67         4.50 o                         
  -6   1  21        120.14        128.18         3.95 o                         
  -5   1  21        120.72        124.23         3.70 o                         
  -4   1  21        812.11        870.33        12.28 o                         
  -3   1  21        164.16        160.00         3.75 o                         
  -2   1  21         93.95        101.37         3.32 o                         
  -1   1  21        510.58        520.36         9.05 o                         
   0   1  21        175.19        169.09         4.44 o                         
   1   1  21         16.59         13.84         2.10 o                         
   2   1  21        556.16        549.82        11.66 o                         
   3   1  21        721.31        708.99        11.51 o                         
   4   1  21         23.39         23.00         2.18 o                         
   5   1  21        212.24        221.56         5.37 o                         
   6   1  21        460.14        468.68         8.08 o                         
   7   1  21        168.01        172.81        11.31 o                         
   8   1  21        106.35        115.97         7.00 o                         
   9   1  21        144.67        172.67        14.53 o                         
 -10   2  21          0.36          2.92        11.10 o                         
  -9   2  21          4.30          1.29         5.18 o                         
  -8   2  21         12.44          9.35         4.84 o                         
  -7   2  21         11.75         13.22         3.55 o                         
  -6   2  21         47.38         50.33         3.65 o                         
  -5   2  21         10.06          7.27         2.51 o                         
  -4   2  21          6.51          3.66         2.18 o                         
  -3   2  21         24.96         22.96         2.60 o                         
  -2   2  21         14.11          8.76         2.29 o                         
  -1   2  21          0.92          1.90         1.98 o                         
   0   2  21         89.39         90.60         4.76 o                         
   1   2  21         31.40         26.45         2.70 o                         
   2   2  21         12.55         10.09         2.40 o                         
   3   2  21          1.63          1.94         2.13 o                         
   4   2  21         46.75         55.45         3.04 o                         
   5   2  21        102.94        104.03         3.68 o                         
   6   2  21         12.72         12.41         3.64 o                         
   7   2  21         13.18         17.34         4.88 o                         
   8   2  21         15.21         13.35         5.18 o                         
  -8   3  21         37.60         30.24         6.76 o                         
  -7   3  21         22.48         19.47         4.56 o                         
  -6   3  21        236.33        262.50         7.98 o                         
  -5   3  21         45.54         41.58         3.65 o                         
  -4   3  21        135.88        132.85         4.49 o                         
  -3   3  21         55.01         57.20         3.70 o                         
  -2   3  21         41.49         43.24         3.27 o                         
  -1   3  21        128.06        124.41         4.48 o                         
   0   3  21        188.39        195.72         6.58 o                         
   1   3  21        395.02        381.51         9.06 o                         
   2   3  21         48.75         53.54         3.55 o                         
   3   3  21        248.83        249.76         6.77 o                         
   4   3  21        133.12        134.21         7.76 o                         
   5   3  21         80.63         77.81         4.85 o                         
   6   3  21        199.87        211.32         6.26 o                         
   7   3  21        128.81        127.31         5.25 o                         
  -6   4  21          0.01         -0.99         4.45 o                         
  -5   4  21         19.70         19.18         4.23 o                         
  -4   4  21         27.02         22.94         3.53 o                         
  -3   4  21         42.04         53.47         5.17 o                         
  -2   4  21         25.62         19.78         3.65 o                         
  -1   4  21          0.00         -2.24         3.36 o                         
   0   4  21          0.31          0.95         3.12 o                         
   1   4  21          4.45          1.91         3.08 o                         
   2   4  21         52.50         60.72         3.64 o                         
   3   4  21         51.06         55.30         4.28 o                         
   4   4  21         16.40         19.57         3.89 o                         
   5   4  21         34.86         32.18         3.97 o                         
  -2   5  21         35.24         20.19        11.11 o                         
  -1   5  21         12.34         14.95        10.61 o                         
   0   5  21         59.63         33.16        16.86 o                         
 -10   0  22         54.04         31.57         9.83 o                         
  -9   0  22         54.61         65.29         9.62 o                         
  -8   0  22         17.30         16.90         6.66 o                         
  -7   0  22          0.05         -1.53         3.77 o                         
  -6   0  22        301.64        299.89         8.10 o                         
  -5   0  22        803.68        888.14        16.50 o                         
  -4   0  22        414.25        425.88        11.05 o                         
  -3   0  22         15.38         16.19         2.49 o                         
  -2   0  22         95.94         94.86         5.57 o                         
  -1   0  22        705.14        747.21        19.67 o                         
   0   0  22        416.93        390.81        10.29 o                         
   1   0  22        268.36        272.38         8.04 o                         
   2   0  22          7.70          8.51         2.93 o                         
   3   0  22          0.67         -0.25         2.61 o                         
   4   0  22         10.88          8.95         2.93 o                         
   5   0  22        119.12        109.73         5.47 o                         
   6   0  22         98.91         93.65         4.93 o                         
   7   0  22         38.42         46.65         6.89 o                         
   8   0  22         40.01         58.86         4.49 o                         
   9   0  22        163.99        211.92         9.66 o                         
 -10   1  22          3.38          2.31         9.10 o                         
  -9   1  22         70.76         77.85         6.31 o                         
  -8   1  22         22.64         16.53         4.64 o                         
  -7   1  22         75.83         70.01         4.09 o                         
  -6   1  22          0.03         -1.17         2.52 o                         
  -5   1  22          8.86          8.32         2.26 o                         
  -4   1  22        609.12        609.44         9.30 o                         
  -3   1  22        115.21        116.56         5.13 o                         
  -2   1  22         37.83         37.05         2.38 o                         
  -1   1  22        223.43        241.01         5.46 o                         
   0   1  22         30.18         26.44         2.51 o                         
   1   1  22         42.27         38.26         2.65 o                         
   2   1  22          5.29          4.28         2.05 o                         
   3   1  22          3.64          4.40         2.12 o                         
   4   1  22         10.64         10.55         2.06 o                         
   5   1  22          0.11         -0.26         1.94 o                         
   6   1  22         45.33         45.64         2.59 o                         
   7   1  22          0.74         -0.61         3.86 o                         
   8   1  22         13.68         19.29         4.59 o                         
  -9   2  22         36.35         28.54         5.89 o                         
  -8   2  22         99.05         94.37         6.23 o                         
  -7   2  22        295.71        312.49         9.25 o                         
  -6   2  22         58.37         67.33         4.05 o                         
  -5   2  22        134.59        135.10         5.86 o                         
  -4   2  22        219.84        211.20         5.08 o                         
  -3   2  22          1.17          1.75         2.39 o                         
  -2   2  22        156.27        144.96         4.39 o                         
  -1   2  22        166.47        160.80         6.06 o                         
   0   2  22         34.30         38.29         3.58 o                         
   1   2  22         37.69         33.43         2.92 o                         
   2   2  22         47.83         45.02         3.12 o                         
   3   2  22         59.03         50.97         3.53 o                         
   4   2  22         47.91         44.09         2.89 o                         
   5   2  22        375.73        409.79         8.53 o                         
   6   2  22        115.11        128.12         6.62 o                         
   7   2  22          1.95          0.09         4.71 o                         
  -8   3  22         96.87        113.70        15.84 o                         
  -7   3  22          0.09          0.19         4.55 o                         
  -6   3  22         35.74         24.49         4.01 o                         
  -5   3  22         96.37         85.40         5.58 o                         
  -4   3  22          0.50          0.61         2.52 o                         
  -3   3  22         81.26         81.92         4.16 o                         
  -2   3  22          0.57          0.09         2.87 o                         
  -1   3  22         77.01         70.44         3.76 o                         
   0   3  22         99.81        111.45         5.30 o                         
   1   3  22         50.45         48.93         3.67 o                         
   2   3  22         99.58         90.11         4.60 o                         
   3   3  22         24.27         21.79         3.22 o                         
   4   3  22         33.33         23.83         3.73 o                         
   5   3  22         61.15         56.39         3.65 o                         
   6   3  22        116.49        129.76         5.69 o                         
  -5   4  22         81.17         84.76         5.09 o                         
  -4   4  22        164.23        182.39         7.53 o                         
  -3   4  22         45.74         37.24         4.73 o                         
  -2   4  22         63.62         64.99         4.53 o                         
  -1   4  22         87.38         76.75         4.60 o                         
   0   4  22         24.05         23.48         3.90 o                         
   1   4  22          0.63         -1.00         3.16 o                         
   2   4  22        104.23         80.75         4.11 o                         
   3   4  22         33.58         27.64         4.17 o                         
   4   4  22         60.59         53.17         4.52 o                         
  -9   1  23          0.96          2.10         5.11 o                         
  -8   1  23         22.29         19.15         4.89 o                         
  -7   1  23          1.39          0.99         3.35 o                         
  -6   1  23         22.90         20.65         2.85 o                         
  -5   1  23        116.51        108.18         3.71 o                         
  -4   1  23         22.48         23.35         2.41 o                         
  -3   1  23          0.34          0.10         2.17 o                         
  -2   1  23         63.72         65.60         3.11 o                         
  -1   1  23        264.87        256.71         5.88 o                         
   0   1  23         30.57         30.14         2.68 o                         
   1   1  23        133.64        136.41         4.47 o                         
   2   1  23        155.94        142.87         6.31 o                         
   3   1  23        242.35        253.45         6.08 o                         
   4   1  23          5.70          6.72         2.25 o                         
   5   1  23        165.85        151.48         4.61 o                         
   6   1  23          0.30          0.61         2.05 o                         
   7   1  23        148.02        157.44        13.32 o                         
   8   1  23          3.73          3.68         4.70 o                         
  -8   2  23         48.45         51.41         6.27 o                         
  -7   2  23          3.74          1.92         4.11 o                         
  -6   2  23         27.90         28.67         3.69 o                         
  -5   2  23         53.32         52.01         3.37 o                         
  -4   2  23         48.22         44.99         2.79 o                         
  -3   2  23          0.43          0.98         2.66 o                         
  -2   2  23         53.60         51.72         3.18 o                         
  -1   2  23         42.81         38.42         2.62 o                         
   0   2  23         95.89         94.26         4.35 o                         
   1   2  23         58.07         53.39         3.40 o                         
   2   2  23          0.83         -0.96         2.58 o                         
   3   2  23        135.50        133.03         4.71 o                         
   4   2  23         35.52         32.31         2.83 o                         
   5   2  23         28.56         28.21         3.28 o                         
   6   2  23         14.33         20.08         4.50 o                         
   7   2  23         29.37         30.36         5.69 o                         
  -7   3  23          4.00         -1.39         5.52 o                         
  -6   3  23          0.72         -0.63         3.92 o                         
  -5   3  23          1.66          1.83         3.37 o                         
  -4   3  23          1.69          1.69         3.45 o                         
  -3   3  23         29.63         23.28         3.56 o                         
  -2   3  23          0.24          1.02         3.05 o                         
  -1   3  23          6.95          5.52         2.97 o                         
   0   3  23          9.84         11.00         2.74 o                         
   1   3  23          2.09          1.47         3.07 o                         
   2   3  23         90.30         99.28         5.84 o                         
   3   3  23          5.91          4.85         3.33 o                         
   4   3  23         37.05         33.85         3.74 o                         
   5   3  23         36.01         38.53         3.79 o                         
   6   3  23         48.14         62.68         5.36 o                         
  -4   4  23          3.03          4.18         5.44 o                         
  -3   4  23         65.11         94.54         5.89 o                         
  -2   4  23         61.26         58.34         4.62 o                         
  -1   4  23         22.12         17.73         3.98 o                         
   0   4  23        152.08        176.69         6.27 o                         
   1   4  23         17.06         20.04         3.58 o                         
   2   4  23         33.79         26.38         4.30 o                         
   3   4  23        163.24        142.39         6.66 o                         
  -8   0  24          3.07          2.91         6.74 o                         
  -7   0  24        167.94        170.33         7.50 o                         
  -6   0  24        497.11        557.31        13.09 o                         
  -5   0  24       1235.76       1318.02        23.52 o                         
  -4   0  24        284.13        277.96         7.53 o                         
  -3   0  24        136.65        146.47         7.91 o                         
  -2   0  24         17.82         13.62         3.87 o                         
  -1   0  24          9.11          5.17         3.50 o                         
   0   0  24         67.50         63.80         4.54 o                         
   1   0  24        453.31        462.17        12.10 o                         
   2   0  24        165.95        168.59         6.82 o                         
   3   0  24         19.49         19.09         3.85 o                         
   4   0  24        984.37       1081.82        27.37 o                         
   5   0  24        152.91        153.34         7.05 o                         
   6   0  24        300.91        343.82        10.29 o                         
   7   0  24        565.63        647.28        21.65 o                         
  -8   1  24         24.11         25.49         5.38 o                         
  -7   1  24         46.00         44.87         4.10 o                         
  -6   1  24          3.18          2.94         2.87 o                         
  -5   1  24          0.01          0.84         2.53 o                         
  -4   1  24         14.80         14.02         2.25 o                         
  -3   1  24        128.53        126.51         4.16 o                         
  -2   1  24         15.57          9.56         2.90 o                         
  -1   1  24         26.01         21.95         2.91 o                         
   0   1  24        112.72        101.25         4.07 o                         
   1   1  24         35.78         32.79         2.97 o                         
   2   1  24         19.72         18.37         2.76 o                         
   3   1  24          9.07          5.40         2.44 o                         
   4   1  24         81.90         89.44         4.28 o                         
   5   1  24        127.92        124.39         4.56 o                         
   6   1  24          5.04          7.81         2.36 o                         
   7   1  24          0.03         -0.70         4.54 o                         
  -7   2  24         32.84         30.89         4.45 o                         
  -6   2  24         41.38         43.26         4.06 o                         
  -5   2  24         59.88         62.99         3.67 o                         
  -4   2  24         96.89        103.43         4.74 o                         
  -3   2  24        220.69        233.34         6.41 o                         
  -2   2  24        362.56        379.73         8.07 o                         
  -1   2  24          0.59         -0.51         3.00 o                         
   0   2  24          1.90          1.14         2.96 o                         
   1   2  24        136.77        123.91         5.56 o                         
   2   2  24         14.31         12.09         2.86 o                         
   3   2  24         66.66         65.81         3.65 o                         
   4   2  24        676.73        709.71        13.84 o                         
   5   2  24        225.43        231.59         6.62 o                         
   6   2  24         61.26         52.03         5.32 o                         
  -6   3  24         22.32         25.74         4.87 o                         
  -5   3  24         21.61         19.91         3.47 o                         
  -4   3  24          4.46          3.87         3.78 o                         
  -3   3  24         16.87         19.30         3.70 o                         
  -2   3  24          7.54          3.07         3.28 o                         
  -1   3  24         34.15         27.34         3.30 o                         
   0   3  24         19.02         22.56         3.86 o                         
   1   3  24         28.22         31.67         3.87 o                         
   2   3  24          8.81          8.41         3.50 o                         
   3   3  24          6.47          2.23         3.54 o                         
   4   3  24         21.28         15.19         3.70 o                         
   5   3  24          1.68          1.73         4.50 o                         
  -2   4  24          0.18          3.37         7.60 o                         
  -1   4  24         60.03         67.37         6.27 o                         
   0   4  24         51.96         55.16         6.03 o                         
   1   4  24         21.37         16.78         8.48 o                         
  -7   1  25        201.93        215.13         7.04 o                         
  -6   1  25        364.28        385.37         8.33 o                         
  -5   1  25         44.23         41.37         3.22 o                         
  -4   1  25        202.98        211.90         5.77 o                         
  -3   1  25        352.96        360.63         7.14 o                         
  -2   1  25        312.46        320.97         9.32 o                         
  -1   1  25        123.54        130.54         4.81 o                         
   0   1  25          0.70          0.36         2.80 o                         
   1   1  25          8.30          8.04         2.83 o                         
   2   1  25          8.29          7.68         2.82 o                         
   3   1  25        100.83        104.22         4.40 o                         
   4   1  25        280.04        309.53         7.73 o                         
   5   1  25        129.65        144.53         5.12 o                         
   6   1  25         46.65         43.41         3.12 o                         
  -7   2  25          4.81          1.19         7.92 o                         
  -6   2  25         26.11         22.98         3.83 o                         
  -5   2  25         14.56         14.75         3.14 o                         
  -4   2  25          0.68          0.23         3.44 o                         
  -3   2  25         66.64         62.71         3.96 o                         
  -2   2  25          0.11         -0.54         2.67 o                         
  -1   2  25        166.53        172.41         6.22 o                         
   0   2  25         18.76         19.00         3.42 o                         
   1   2  25          1.08          1.32         2.96 o                         
   2   2  25          0.05          2.60         3.02 o                         
   3   2  25          4.41          5.38         3.23 o                         
   4   2  25         11.62         10.39         3.25 o                         
   5   2  25          2.37          5.19         2.93 o                         
  -5   3  25        108.19        113.37        12.04 o                         
  -4   3  25        155.75        147.88         6.55 o                         
  -3   3  25        251.78        240.95         7.41 o                         
  -2   3  25        130.73        126.28         5.32 o                         
  -1   3  25         47.14         55.31         3.73 o                         
   0   3  25         38.72         31.27         4.19 o                         
   1   3  25         20.82         14.67         3.96 o                         
   2   3  25          3.27          3.07         3.83 o                         
   3   3  25        161.85        164.74         6.59 o                         
  -7   0  26          7.60          6.89         9.62 o                         
  -6   0  26        150.83        136.97         8.96 o                         
  -5   0  26          3.01          3.06         3.82 o                         
  -4   0  26        344.81        368.48        16.95 o                         
  -3   0  26         24.72         20.90         4.85 o                         
  -2   0  26         82.82         74.05         5.61 o                         
  -1   0  26          0.92          1.80         4.12 o                         
   0   0  26          4.88          1.95         3.98 o                         
   1   0  26         10.35         15.06         4.35 o                         
   2   0  26          3.65          5.67         4.08 o                         
   3   0  26          5.60          8.91         4.13 o                         
   4   0  26         12.05         14.60         4.36 o                         
   5   0  26         23.18         16.32         4.44 o                         
  -6   1  26         29.33         28.52         3.73 o                         
  -5   1  26         24.32         19.55         3.04 o                         
  -4   1  26          0.81         -0.87         3.06 o                         
  -3   1  26         49.23         46.54         3.96 o                         
  -2   1  26          3.62          2.50         3.24 o                         
  -1   1  26        110.30        113.01         4.95 o                         
   0   1  26         26.00         29.10         3.45 o                         
   1   1  26          1.91          1.69         3.01 o                         
   2   1  26         50.80         52.52         3.67 o                         
   3   1  26         86.87         87.06         4.39 o                         
   4   1  26          4.09          5.90         2.94 o                         
   5   1  26        116.79        135.56         5.23 o                         
  -5   2  26         17.46         12.66         4.12 o                         
  -4   2  26          0.78         -0.02         3.64 o                         
  -3   2  26        264.92        282.79         7.11 o                         
  -2   2  26        291.93        286.15         7.83 o                         
  -1   2  26         38.89         37.92         4.04 o                         
   0   2  26          3.12          1.36         3.44 o                         
   1   2  26          0.50         -0.31         3.40 o                         
   2   2  26          0.02          1.39         3.52 o                         
   3   2  26         11.26         12.93         3.62 o                         
   4   2  26         84.37         95.46         9.85 o                         
  -3   3  26          3.38          3.00         5.38 o                         
  -2   3  26         21.94         10.21         4.06 o                         
  -1   3  26        121.76        124.88         6.30 o                         
   0   3  26          1.03          1.23         4.78 o                         
   1   3  26          9.95          9.99         6.81 o                         
  -5   1  27         13.43          8.78         3.78 o                         
  -4   1  27        190.16        195.31         5.75 o                         
  -3   1  27          3.39          4.32         3.82 o                         
  -2   1  27          0.02         -0.55         3.67 o                         
  -1   1  27         46.04         45.69         4.14 o                         
   0   1  27          7.14          5.48         3.54 o                         
   1   1  27          1.52         -0.44         3.32 o                         
   2   1  27        152.91        156.43         5.69 o                         
   3   1  27        224.48        250.15         7.92 o                         
   4   1  27          0.36          1.01         3.92 o                         
  -4   2  27         55.30         61.32         4.78 o                         
  -3   2  27         23.61         18.67         4.50 o                         
  -2   2  27          5.64          4.09         4.10 o                         
  -1   2  27          1.95          0.00         3.93 o                         
   0   2  27         43.97         43.34         4.22 o                         
   1   2  27         46.92         41.07         4.36 o                         
   2   2  27         36.82         38.92         4.96 o                         
  -4   0  28         70.78         82.99         8.86 o                         
  -3   0  28        506.80        540.46        16.47 o                         
  -2   0  28        188.84        223.48         9.73 o                         
  -1   0  28          8.97          4.55         5.64 o                         
   0   0  28         17.91         11.01         5.54 o                         
   1   0  28         62.15         67.54         6.36 o                         
   2   0  28        461.98        560.02        20.14 o                         
   3   0  28         95.99        114.28        16.67 o                         
  -4   1  28         63.66         58.13         6.59 o                         
  -3   1  28          1.37          1.60         4.31 o                         
  -2   1  28         80.33         79.84         4.99 o                         
  -1   1  28         14.15         17.54         3.97 o                         
   0   1  28          0.17         -1.50         3.66 o                         
   1   1  28          4.45          2.82         3.72 o                         
   2   1  28          0.90         -0.73         4.99 o                         
                                                                                
